# Supplementary material for: Accurate sequence-to-affinity models for SH2 domains from multi-round peptide binding assays coupled with free-energy regression
Source: bioRxiv. 2025 Jan 5:2024.12.23.630085. Originally published 2024 Dec 23. Preprint. [Version 2] doi: 10.1101/2024.12.23.630085 (PMC11703206; doi:10.1101/2024.12.23.630085)
Supplement: Supplement 1 — Table S1: Next-generation sequencing datasets generated. Table S2: List of ProBound analyses, settings, and resulting binding models. Table S3: Validation measurements, unpaired. Table S4: Predictions for peptides in the PhosphoSitePlus database, for cSrc, Fyn, Lyn, Grb2. Table S5: Validation measurements, single-amino-acid substitution pairs. Table S6: Predictions for peptides in the PTMVar database, for cSrc, Fyn, Lyn, Grb2. Table S7: Cloning and sequencing primers used. [file media-1.xlsx]

## Sheet: S1 - Datasets
Table ID	Table Name	Input Library Name	Bound Library Name	Library	Round	Selection	Study Name	Reads, Input	Reads, Bound
7012	2023_pTyrVar_Src-SH2_rep1	2023_pTyrVar_input-SH2_pTyr-Var_rep1	2023_pTyrVar_Src-SH2_pTyr-Var_rep1	pTyrVar	R1	cSrc_SH2	A. Li et al.	989632	1245075
7032	2023_X5YX5_Src-SH2_rep1	2023_X5YX5_input-SH2_rep1	2023_X5YX5_Src-SH2_rep1	X5YX5	R1	cSrc_SH2	A. Li et al.	568453	838831
6624	20230607_nX11_cMyc_cSrc_R1	20230607_021DG07_nX11_Input_R1	20230607_021DG08_nX11p_R1_Src_Bound	X11	R1	c-Src_SH2	This Study	653164	788807
6675	20230724_nX11_cMyc_cSrc_R1	20230724_022DG17_nX11_Input_R1	20230724_022DG22_nX11p_R1_Src_Bound	X11	R1	c-Src_SH2	This Study	607873	621040
6676	20230724_nX11_cMyc_cSrc_R2	20230724_022DG23_nX11_Src_Input_R2	20230724_022DG24_nX11p_Src_R2_Src_Bound	X11	R2	c-Src_SH2	This Study	699122	493889
7071	20231004_nX11_Src_BD19_R2Alt	20231004_025DG22_nX11_Src_Input_R2Alt	20231004_025DG24_nX11p_Src_R2Alt_Src_Bound	X11	R2	c-Src_SH2	This Study	820857	635241
7073	20231004_nX11_Src_BD19_R3Alt	20231004_025DG25_nX11_Src_Input_R3Alt	20231004_025DG27_nX11p_Src_R3Alt_Src_Bound	X11	R3	c-Src_SH2	This Study	898088	985072
6673	20230724_nX11_cMyc_Fyn_R1	20230724_022DG17_nX11_Input_R1	20230724_022DG19_nX11p_R1_Fyn_Bound	X11	R1	Fyn_SH2	This Study	607873	678872
7061	20231004_nX11_cMyc_Fyn_R1	20231004_025DG06_nX11_Input_R1	20231004_025DG14_nX11p_R1_Fyn_Bound	X11	R1	Fyn_SH2	This Study	665585	843966
6674	20230724_nX11_cMyc_Fyn_R2	20230724_022DG20_nX11_Fyn_Input_R2	20230724_022DG21_nX11p_Fyn_R2_Fyn_Bound	X11	R2	Fyn_SH2	This Study	468176	533181
7063	20231004_nX11_cMyc_Fyn_R2	20231004_025DG15_nX11_Fyn_Input_R2	20231004_025DG17_nX11p_Fyn_R2_Fyn_Bound	X11	R2	Fyn_SH2	This Study	694831	838359
6679	20230724_nX11_cMyc_Grb2mCh_R1	20230724_022DG17_nX11_Input_R1	20230724_022DG28_nX11p_R1_Grb2mC_Bound	X11	R1	Grb2_SH2_mCh	This Study	607873	784114
7068	20231004_nX11_Grb2mCh_BD20_R2_rerun	20231004_025DG18_nX11_Grb2mCh_Input_R2_rerun	20231004_025DG19_nX11p_Grb2mCh_R2_rerun_Grb2mCh_Bound	X11	R2	Grb2_SH2_mCh	This Study	747606	845499
7065	20231004_4G10PreCl_nX11_cMyc_Src_R1	20231004_025DG08_nX11_4G10PreCl_R1_input	20231004_025DG10_nX11p_4G10PreCl_R1_Src_bound	X11-pre	R1	c-Src_SH2	This Study	710030	914764
7067	20231004_4G10PreCl_nX11_cMyc_Src_R2	20231004_025DG11_nX11_4G10PreCl_Src_input_R2	20231004_025DG13_nX11p_4G10PreCl_Src_R2_Src_bound	X11-pre	R2	c-Src_SH2	This Study	892281	961987
6803	20230901_X5YX5_cMyc_Blk_R1	20230901_023DG04_X5YX5_Input_R1	20230901_023DG18_X5YX5p_R1_Blk_Bound	X5YX5	R1	Blk_SH2	This Study	389700	477736
6900	20231005_XY5XYp_cMyc_BD21_Blk_R2_rerun	20231005_026DG20_X5YX5_Blk_Input_R2_rerun	20231005_026DG22_X5YX5p_Blk_R2_rerun_Blk_Bound	X5YX5	R2	Blk_SH2	This Study	432607	750709
6666	20230724_X5YX5_cMyc_cSrc_R1	20230724_022DG03_X5YX5_Input_R1	20230724_022DG08_X5YX5p_R1_Src_Bound	X5YX5	R1	c-Src_SH2	This Study	486712	653467
6791	20230901_X5YX5_cMyc_Src_R1	20230901_023DG04_X5YX5_Input_R1	20230901_023DG06_X5YX5p_R1_Src_Bound	X5YX5	R1	c-Src_SH2	This Study	389700	306541
6667	20230724_X5YX5_cMyc_cSrc_R2	20230724_022DG09_X5YX5_Src_Input_R2	20230724_022DG10_X5YX5p_Src_R2_Src_Bound	X5YX5	R2	c-Src_SH2	This Study	685324	860771
7059	20231004_X5YX5_cSrc_BD21_R2_rerun	20231004_025DG01_X5YX5_Src_Input_R2_rerun	20231004_025DG03_X5YX5p_Src_R2_rerun_Src_Bound	X5YX5	R2	c-Src_SH2	This Study	487782	644205
6664	20230724_X5YX5_cMyc_Fyn_R1	20230724_022DG03_X5YX5_Input_R1	20230724_022DG05_X5YX5p_R1_Fyn_Bound	X5YX5	R1	Fyn_SH2	This Study	486712	588226
6843	20230921_X5YX5_cMyc_Fyn_R1	20230921_024DG01_X5YX5_cMyc_input_R1	20230921_024DG03_X5YX5p_cMyc_FynSH2_bound_R1	X5YX5	R1	Fyn_SH2	This Study	670188	846789
6665	20230724_X5YX5_cMyc_Fyn_R2	20230724_022DG06_X5YX5_Fyn_Input_R2	20230724_022DG07_X5YX5p_Fyn_R2_Fyn_Bound	X5YX5	R2	Fyn_SH2	This Study	625468	691450
6846	20230921_X5YX5_cMyc_Fyn_R2	20230921_024DG04_X5YX5_cMyc_FynSH2R1_input_R2	20230921_024DG06_X5YX5p_cMyc_FynSH2R1_FynSH2_bound_R2	X5YX5	R2	Fyn_SH2	This Study	738096	946270
6670	20230724_X5YX5_cMyc_Grb2mCh_R1	20230724_022DG03_X5YX5_Input_R1	20230724_022DG14_X5YX5p_R1_Grb2mC_Bound	X5YX5	R1	Grb2_SH2_mCh	This Study	486712	692393
6814	20230901_X5YX5_cMyc_Grb2mCh_R1	20230901_023DG04_X5YX5_Input_R1	20230901_023DG28_X5YX5p_R1_Grb2mC_Bound	X5YX5	R1	Grb2_SH2_mCh	This Study	389700	789796
6816	20230901_X5YX5_cMyc_Grb2mCh_R2	20230901_023DG29_X5YX5_Grb2mC_Input_R2	20230901_023DG30_X5YX5p_Grb2mC_R2_Grb2mC_Bound	X5YX5	R2	Grb2_SH2_mCh	This Study	815376	1123089
6894	20231005_X5YX5p_cMyc_BD20_Grb2mCh_R2_rerun	20231005_026DG03_X5YX5_BD20_Grb2mC_Input_R2_rerun	20231005_026DG04_X5YX5p_BD20_Grb2mC_R2_rerun_Grb2mC_Bound	X5YX5	R2	Grb2_SH2_mCh	This Study	841989	928557
6634	20230607_X5YX5_cMyc_Lyn_R1	20230607_021DG14_X5YX5_Input_R1	20230607_021DG18_X5YX5p_R1_Lyn_Bound	X5YX5	R1	Lyn_SH2	This Study	624108	625100
6638	20230607_X5YX5_cMyc_Lyn_altR2	20230607_021DG26_X5YX5_Lyn_Input_R2Alt	20230607_021DG27_X5YX5p_Lyn_R2Alt_Lyn_Bound	X5YX5	R2	Lyn_SH2	This Study	687529	821683
6808	20230901_X5YX5_cMyc_Yes_R1	20230901_023DG04_X5YX5_Input_R1	20230901_023DG22_X5YX5p_R1_Yes_Bound	X5YX5	R1	Yes_SH2	This Study	389700	529576
6893	20231005_XY5XYp_cMyc_BD21_Yes_R2_rerun	20231005_026DG23_X5YX5_Yes_Input_R2_rerun	20231005_026DG25_X5YX5p_Yes_R2_rerun_Yes_Bound	X5YX5	R2	Yes_SH2	This Study	467094	1083251

## Sheet: S2 - ProBound models
Figure	Description	Fit ID	Table 1	Table 2	Table 3	Table ID 1	Table ID 2	Table ID 3	Binding Mode 1 Setting	Binding Mode 2 Settingh	Binding Mode 2 JSON
Fig 2d	cSrc, pTyrVar, A. Li et al.	22105	2023_pTyrVar_Src-SH2_rep1			7012			size=1, flankLength=0, positionBias=True	size=11, flankLength=5, positionBias=False	{"modelSettings":{"letterOrder":"ACDEFGHIKLMNPQRSTVWY","bindingModes":[{"fitLogActivity":true,"flankLength":0,"singleStrand":true,"size":11,"dinucleotideDistance":0,"componentName":"Binding mode 1","positionBias":false,"modifications":[]}],"letterComplement":"A-A,C-C,D-D,E-E,F-F,G-G,H-H,I-I,K-K,L-L,M-M,N-N,P-P,Q-Q,R-R,S-S,T-T,V-V,W-W,Y-Y"},"coefficients":{"bindingModes":[{"mononucleotide":[-0.655…
Fig 2d	cSrc, X5YX5, A. Li et al.	22106	2023_X5YX5_Src-SH2_rep1			7032			size=1, flankLength=0, positionBias=True	size=11, flankLength=5, positionBias=False	{"modelSettings":{"letterOrder":"ACDEFGHIKLMNPQRSTVWY","bindingModes":[{"fitLogActivity":true,"flankLength":0,"singleStrand":true,"size":11,"dinucleotideDistance":0,"componentName":"Binding mode 1","positionBias":false,"modifications":[]}],"letterComplement":"A-A,C-C,D-D,E-E,F-F,G-G,H-H,I-I,K-K,L-L,M-M,N-N,P-P,Q-Q,R-R,S-S,T-T,V-V,W-W,Y-Y"},"coefficients":{"bindingModes":[{"mononucleotide":[-0.056…
Fig 3a	cSrc, X11, R1, rep 1	21937	20230607_nX11_cMyc_cSrc_R1			6624			size=3, flankLength=0, positionBias=False	size=11, flankLength=5, positionBias=False	{"modelSettings":{"letterOrder":"ACDEFGHIKLMNPQRSTVWY","bindingModes":[{"fitLogActivity":true,"flankLength":0,"singleStrand":true,"size":11,"dinucleotideDistance":0,"componentName":"Binding mode 1","positionBias":false,"modifications":[]}],"letterComplement":"A-A,C-C,D-D,E-E,F-F,G-G,H-H,I-I,K-K,L-L,M-M,N-N,P-P,Q-Q,R-R,S-S,T-T,V-V,W-W,Y-Y"},"coefficients":{"bindingModes":[{"mononucleotide":[-0.299…
Fig 3c	cSrc, X11, R1+R2+R3, rep 1	21942	20230607_nX11_cMyc_cSrc_R1	20231004_nX11_Src_BD19_R2Alt	20231004_nX11_Src_BD19_R3Alt	6624	7071	7073	size=3, flankLength=0, positionBias=False	size=11, flankLength=5, positionBias=False	{"modelSettings":{"letterOrder":"ACDEFGHIKLMNPQRSTVWY","bindingModes":[{"fitLogActivity":true,"flankLength":0,"singleStrand":true,"size":11,"dinucleotideDistance":0,"componentName":"Binding mode 1","positionBias":false,"modifications":[]}],"letterComplement":"A-A,C-C,D-D,E-E,F-F,G-G,H-H,I-I,K-K,L-L,M-M,N-N,P-P,Q-Q,R-R,S-S,T-T,V-V,W-W,Y-Y"},"coefficients":{"bindingModes":[{"mononucleotide":[-0.351…
Fig 3e	cSrc, X11-4G10, R1+R2, rep 1	21945	20231004_4G10PreCl_nX11_cMyc_Src_R1	20231004_4G10PreCl_nX11_cMyc_Src_R2		7065	7067		size=3, flankLength=0, positionBias=False	size=11, flankLength=5, positionBias=False	{"modelSettings":{"letterOrder":"ACDEFGHIKLMNPQRSTVWY","bindingModes":[{"fitLogActivity":true,"flankLength":0,"singleStrand":true,"size":11,"dinucleotideDistance":0,"componentName":"Binding mode 1","positionBias":false,"modifications":[]}],"letterComplement":"A-A,C-C,D-D,E-E,F-F,G-G,H-H,I-I,K-K,L-L,M-M,N-N,P-P,Q-Q,R-R,S-S,T-T,V-V,W-W,Y-Y"},"coefficients":{"bindingModes":[{"mononucleotide":[-0.288…
Fig 3g	cSrc, X5YX5, R2+R3, unseeded	22248	20231004_nX11_Src_BD19_R2Alt	20231004_nX11_Src_BD19_R3Alt		7071	7073		size=0, flankLength=0, positionBias=False	size=11, flankLength=5, positionBias=False	{"modelSettings":{"letterOrder":"ACDEFGHIKLMNPQRSTVWY","bindingModes":[{"fitLogActivity":true,"flankLength":0,"singleStrand":true,"size":11,"dinucleotideDistance":0,"componentName":"Binding mode 1","positionBias":false,"modifications":[]}],"letterComplement":"A-A,C-C,D-D,E-E,F-F,G-G,H-H,I-I,K-K,L-L,M-M,N-N,P-P,Q-Q,R-R,S-S,T-T,V-V,W-W,Y-Y"},"coefficients":{"bindingModes":[{"mononucleotide":[-0.133…
Fig 4a	cSrc, X5YX5, R1+R2,rep 2	21879	20230901_X5YX5_cMyc_Src_R1	20231004_X5YX5_cSrc_BD21_R2_rerun		6791	7059		size=3, flankLength=0, positionBias=False	size=11, flankLength=5, positionBias=False	{"modelSettings":{"letterOrder":"ACDEFGHIKLMNPQRSTVWY","bindingModes":[{"fitLogActivity":true,"flankLength":0,"singleStrand":true,"size":11,"dinucleotideDistance":0,"componentName":"Binding mode 1","positionBias":false,"modifications":[]}],"letterComplement":"A-A,C-C,D-D,E-E,F-F,G-G,H-H,I-I,K-K,L-L,M-M,N-N,P-P,Q-Q,R-R,S-S,T-T,V-V,W-W,Y-Y"},"coefficients":{"bindingModes":[{"mononucleotide":[-0.140…
Fig 4a	Fyn, X5YX5, R1+R2,rep 2	21873	20230921_X5YX5_cMyc_Fyn_R1	20230921_X5YX5_cMyc_Fyn_R2		6843	6846		size=3, flankLength=0, positionBias=False	size=11, flankLength=5, positionBias=False	{"modelSettings":{"letterOrder":"ACDEFGHIKLMNPQRSTVWY","bindingModes":[{"fitLogActivity":true,"flankLength":0,"singleStrand":true,"size":11,"dinucleotideDistance":0,"componentName":"Binding mode 1","positionBias":false,"modifications":[]}],"letterComplement":"A-A,C-C,D-D,E-E,F-F,G-G,H-H,I-I,K-K,L-L,M-M,N-N,P-P,Q-Q,R-R,S-S,T-T,V-V,W-W,Y-Y"},"coefficients":{"bindingModes":[{"mononucleotide":[-0.249…
Fig 4a	Grb2, X5YX5, R1,rep 2	22075	20230724_X5YX5_cMyc_Grb2mCh_R1			6670			size=1, flankLength=0, positionBias=True	size=11, flankLength=5, positionBias=False	{"modelSettings":{"letterOrder":"ACDEFGHIKLMNPQRSTVWY","bindingModes":[{"fitLogActivity":true,"flankLength":0,"singleStrand":true,"size":11,"dinucleotideDistance":0,"componentName":"Binding mode 1","positionBias":false,"modifications":[]}],"letterComplement":"A-A,C-C,D-D,E-E,F-F,G-G,H-H,I-I,K-K,L-L,M-M,N-N,P-P,Q-Q,R-R,S-S,T-T,V-V,W-W,Y-Y"},"coefficients":{"bindingModes":[{"mononucleotide":[-0.255…
Fig 5a	Lyn, X5YX5, R1+R2	21882	20230607_X5YX5_cMyc_Lyn_R1	20230607_X5YX5_cMyc_Lyn_altR2		6634	6638		size=3, flankLength=0, positionBias=False	size=11, flankLength=5, positionBias=False	{"modelSettings":{"letterOrder":"ACDEFGHIKLMNPQRSTVWY","bindingModes":[{"fitLogActivity":true,"flankLength":0,"singleStrand":true,"size":11,"dinucleotideDistance":0,"componentName":"Binding mode 1","positionBias":false,"modifications":[]}],"letterComplement":"A-A,C-C,D-D,E-E,F-F,G-G,H-H,I-I,K-K,L-L,M-M,N-N,P-P,Q-Q,R-R,S-S,T-T,V-V,W-W,Y-Y"},"coefficients":{"bindingModes":[{"mononucleotide":[-0.422…
Fig 5a	Yes, R1+R2	21921	20230901_X5YX5_cMyc_Yes_R1	20231005_XY5XYp_cMyc_BD21_Yes_R2_rerun		6808	6893		size=3, flankLength=0, positionBias=False	size=11, flankLength=5, positionBias=False	{"modelSettings":{"letterOrder":"ACDEFGHIKLMNPQRSTVWY","bindingModes":[{"fitLogActivity":true,"flankLength":0,"singleStrand":true,"size":11,"dinucleotideDistance":0,"componentName":"Binding mode 1","positionBias":false,"modifications":[]}],"letterComplement":"A-A,C-C,D-D,E-E,F-F,G-G,H-H,I-I,K-K,L-L,M-M,N-N,P-P,Q-Q,R-R,S-S,T-T,V-V,W-W,Y-Y"},"coefficients":{"bindingModes":[{"mononucleotide":[-0.431…
Fig 5a	Blk, R1+R2	21915	20230901_X5YX5_cMyc_Blk_R1	20231005_XY5XYp_cMyc_BD21_Blk_R2_rerun		6803	6900		size=3, flankLength=0, positionBias=False	size=11, flankLength=5, positionBias=False	{"modelSettings":{"letterOrder":"ACDEFGHIKLMNPQRSTVWY","bindingModes":[{"fitLogActivity":true,"flankLength":0,"singleStrand":true,"size":11,"dinucleotideDistance":0,"componentName":"Binding mode 1","positionBias":false,"modifications":[]}],"letterComplement":"A-A,C-C,D-D,E-E,F-F,G-G,H-H,I-I,K-K,L-L,M-M,N-N,P-P,Q-Q,R-R,S-S,T-T,V-V,W-W,Y-Y"},"coefficients":{"bindingModes":[{"mononucleotide":[-0.333…
Fig S4	cSrc, X5YX5, R1, rep 1	21874	20230724_X5YX5_cMyc_cSrc_R1			6666			size=3, flankLength=0, positionBias=False	size=11, flankLength=5, positionBias=False	{"modelSettings":{"letterOrder":"ACDEFGHIKLMNPQRSTVWY","bindingModes":[{"fitLogActivity":true,"flankLength":0,"singleStrand":true,"size":11,"dinucleotideDistance":0,"componentName":"Binding mode 1","positionBias":false,"modifications":[]}],"letterComplement":"A-A,C-C,D-D,E-E,F-F,G-G,H-H,I-I,K-K,L-L,M-M,N-N,P-P,Q-Q,R-R,S-S,T-T,V-V,W-W,Y-Y"},"coefficients":{"bindingModes":[{"mononucleotide":[-0.437…
Fig S4	cSrc, X5YX5, R1, rep 2	21877	20230901_X5YX5_cMyc_Src_R1			6791			size=3, flankLength=0, positionBias=False	size=11, flankLength=5, positionBias=False	{"modelSettings":{"letterOrder":"ACDEFGHIKLMNPQRSTVWY","bindingModes":[{"fitLogActivity":true,"flankLength":0,"singleStrand":true,"size":11,"dinucleotideDistance":0,"componentName":"Binding mode 1","positionBias":false,"modifications":[]}],"letterComplement":"A-A,C-C,D-D,E-E,F-F,G-G,H-H,I-I,K-K,L-L,M-M,N-N,P-P,Q-Q,R-R,S-S,T-T,V-V,W-W,Y-Y"},"coefficients":{"bindingModes":[{"mononucleotide":[-0.275…
Fig S4	cSrc, X5YX5, R1+R2, rep 1	21876	20230724_X5YX5_cMyc_cSrc_R1	20230724_X5YX5_cMyc_cSrc_R2		6666	6667		size=3, flankLength=0, positionBias=False	size=11, flankLength=5, positionBias=False	{"modelSettings":{"letterOrder":"ACDEFGHIKLMNPQRSTVWY","bindingModes":[{"fitLogActivity":true,"flankLength":0,"singleStrand":true,"size":11,"dinucleotideDistance":0,"componentName":"Binding mode 1","positionBias":false,"modifications":[]}],"letterComplement":"A-A,C-C,D-D,E-E,F-F,G-G,H-H,I-I,K-K,L-L,M-M,N-N,P-P,Q-Q,R-R,S-S,T-T,V-V,W-W,Y-Y"},"coefficients":{"bindingModes":[{"mononucleotide":[-0.536…
Fig S4	cSrc, X11, R1, rep 2	21934	20230724_nX11_cMyc_cSrc_R1			6675			size=3, flankLength=0, positionBias=False	size=11, flankLength=5, positionBias=False	{"modelSettings":{"letterOrder":"ACDEFGHIKLMNPQRSTVWY","bindingModes":[{"fitLogActivity":true,"flankLength":0,"singleStrand":true,"size":11,"dinucleotideDistance":0,"componentName":"Binding mode 1","positionBias":false,"modifications":[]}],"letterComplement":"A-A,C-C,D-D,E-E,F-F,G-G,H-H,I-I,K-K,L-L,M-M,N-N,P-P,Q-Q,R-R,S-S,T-T,V-V,W-W,Y-Y"},"coefficients":{"bindingModes":[{"mononucleotide":[-0.656…
Fig S4	cSrc, X11, R1+R2, rep 2	21936	20230724_nX11_cMyc_cSrc_R1	20230724_nX11_cMyc_cSrc_R2		6675	6676		size=3, flankLength=0, positionBias=False	size=11, flankLength=5, positionBias=False	{"modelSettings":{"letterOrder":"ACDEFGHIKLMNPQRSTVWY","bindingModes":[{"fitLogActivity":true,"flankLength":0,"singleStrand":true,"size":11,"dinucleotideDistance":0,"componentName":"Binding mode 1","positionBias":false,"modifications":[]}],"letterComplement":"A-A,C-C,D-D,E-E,F-F,G-G,H-H,I-I,K-K,L-L,M-M,N-N,P-P,Q-Q,R-R,S-S,T-T,V-V,W-W,Y-Y"},"coefficients":{"bindingModes":[{"mononucleotide":[-0.566…
Fig S4	Grb2, X5YX5, R1, rep 1	22072	20230901_X5YX5_cMyc_Grb2mCh_R1			6814			size=1, flankLength=0, positionBias=True	size=11, flankLength=5, positionBias=False	{"modelSettings":{"letterOrder":"ACDEFGHIKLMNPQRSTVWY","bindingModes":[{"fitLogActivity":true,"flankLength":0,"singleStrand":true,"size":11,"dinucleotideDistance":0,"componentName":"Binding mode 1","positionBias":false,"modifications":[]}],"letterComplement":"A-A,C-C,D-D,E-E,F-F,G-G,H-H,I-I,K-K,L-L,M-M,N-N,P-P,Q-Q,R-R,S-S,T-T,V-V,W-W,Y-Y"},"coefficients":{"bindingModes":[{"mononucleotide":[-0.510…
Fig S4	Grb2, X5YX5, R1, rep 2	22074	20230901_X5YX5_cMyc_Grb2mCh_R1	20230901_X5YX5_cMyc_Grb2mCh_R2		6814	6816		size=1, flankLength=0, positionBias=True	size=11, flankLength=5, positionBias=False	{"modelSettings":{"letterOrder":"ACDEFGHIKLMNPQRSTVWY","bindingModes":[{"fitLogActivity":true,"flankLength":0,"singleStrand":true,"size":11,"dinucleotideDistance":0,"componentName":"Binding mode 1","positionBias":false,"modifications":[]}],"letterComplement":"A-A,C-C,D-D,E-E,F-F,G-G,H-H,I-I,K-K,L-L,M-M,N-N,P-P,Q-Q,R-R,S-S,T-T,V-V,W-W,Y-Y"},"coefficients":{"bindingModes":[{"mononucleotide":[-0.440…
Fig S4	Grb2, X5YX5, R1+R2, rep 2	22077	20230724_X5YX5_cMyc_Grb2mCh_R1	20231005_X5YX5p_cMyc_BD20_Grb2mCh_R2_rerun		6670	6894		size=1, flankLength=0, positionBias=True	size=11, flankLength=5, positionBias=False	{"modelSettings":{"letterOrder":"ACDEFGHIKLMNPQRSTVWY","bindingModes":[{"fitLogActivity":true,"flankLength":0,"singleStrand":true,"size":11,"dinucleotideDistance":0,"componentName":"Binding mode 1","positionBias":false,"modifications":[]}],"letterComplement":"A-A,C-C,D-D,E-E,F-F,G-G,H-H,I-I,K-K,L-L,M-M,N-N,P-P,Q-Q,R-R,S-S,T-T,V-V,W-W,Y-Y"},"coefficients":{"bindingModes":[{"mononucleotide":[-0.249…
Fig S4	Grb2, X11, R1, rep 1	22102	20230724_nX11_cMyc_Grb2mCh_R1			6679			size=1, flankLength=0, positionBias=True	size=11, flankLength=5, positionBias=False	{"modelSettings":{"letterOrder":"ACDEFGHIKLMNPQRSTVWY","bindingModes":[{"fitLogActivity":true,"flankLength":0,"singleStrand":true,"size":11,"dinucleotideDistance":0,"componentName":"Binding mode 1","positionBias":false,"modifications":[]}],"letterComplement":"A-A,C-C,D-D,E-E,F-F,G-G,H-H,I-I,K-K,L-L,M-M,N-N,P-P,Q-Q,R-R,S-S,T-T,V-V,W-W,Y-Y"},"coefficients":{"bindingModes":[{"mononucleotide":[-0.435…
Fig S4	Grb2, X11, R1+R2, rep 1	22104	20230724_nX11_cMyc_Grb2mCh_R1	20231004_nX11_Grb2mCh_BD20_R2_rerun		6679	7068		size=1, flankLength=0, positionBias=True	size=11, flankLength=5, positionBias=False	{"modelSettings":{"letterOrder":"ACDEFGHIKLMNPQRSTVWY","bindingModes":[{"fitLogActivity":true,"flankLength":0,"singleStrand":true,"size":11,"dinucleotideDistance":0,"componentName":"Binding mode 1","positionBias":false,"modifications":[]}],"letterComplement":"A-A,C-C,D-D,E-E,F-F,G-G,H-H,I-I,K-K,L-L,M-M,N-N,P-P,Q-Q,R-R,S-S,T-T,V-V,W-W,Y-Y"},"coefficients":{"bindingModes":[{"mononucleotide":[-0.113…
Fig S4	Fyn, X5YX5, R1, rep 1	21868	20230724_X5YX5_cMyc_Fyn_R1			6664			size=3, flankLength=0, positionBias=False	size=11, flankLength=5, positionBias=False	{"modelSettings":{"letterOrder":"ACDEFGHIKLMNPQRSTVWY","bindingModes":[{"fitLogActivity":true,"flankLength":0,"singleStrand":true,"size":11,"dinucleotideDistance":0,"componentName":"Binding mode 1","positionBias":false,"modifications":[]}],"letterComplement":"A-A,C-C,D-D,E-E,F-F,G-G,H-H,I-I,K-K,L-L,M-M,N-N,P-P,Q-Q,R-R,S-S,T-T,V-V,W-W,Y-Y"},"coefficients":{"bindingModes":[{"mononucleotide":[-0.368…
Fig S4	Fyn, X5YX5, R1, rep 2	21870	20230724_X5YX5_cMyc_Fyn_R1	20230724_X5YX5_cMyc_Fyn_R2		6664	6665		size=3, flankLength=0, positionBias=False	size=11, flankLength=5, positionBias=False	{"modelSettings":{"letterOrder":"ACDEFGHIKLMNPQRSTVWY","bindingModes":[{"fitLogActivity":true,"flankLength":0,"singleStrand":true,"size":11,"dinucleotideDistance":0,"componentName":"Binding mode 1","positionBias":false,"modifications":[]}],"letterComplement":"A-A,C-C,D-D,E-E,F-F,G-G,H-H,I-I,K-K,L-L,M-M,N-N,P-P,Q-Q,R-R,S-S,T-T,V-V,W-W,Y-Y"},"coefficients":{"bindingModes":[{"mononucleotide":[-0.412…
Fig S4	Fyn, X5YX5, R1+R2, rep 1	21871	20230921_X5YX5_cMyc_Fyn_R1			6843			size=3, flankLength=0, positionBias=False	size=11, flankLength=5, positionBias=False	{"modelSettings":{"letterOrder":"ACDEFGHIKLMNPQRSTVWY","bindingModes":[{"fitLogActivity":true,"flankLength":0,"singleStrand":true,"size":11,"dinucleotideDistance":0,"componentName":"Binding mode 1","positionBias":false,"modifications":[]}],"letterComplement":"A-A,C-C,D-D,E-E,F-F,G-G,H-H,I-I,K-K,L-L,M-M,N-N,P-P,Q-Q,R-R,S-S,T-T,V-V,W-W,Y-Y"},"coefficients":{"bindingModes":[{"mononucleotide":[-0.116…
Fig S4	Fyn, X5YX5, R1+R2, rep 2	21873	20230921_X5YX5_cMyc_Fyn_R1	20230921_X5YX5_cMyc_Fyn_R2		6843	6846		size=3, flankLength=0, positionBias=False	size=11, flankLength=5, positionBias=False	{"modelSettings":{"letterOrder":"ACDEFGHIKLMNPQRSTVWY","bindingModes":[{"fitLogActivity":true,"flankLength":0,"singleStrand":true,"size":11,"dinucleotideDistance":0,"componentName":"Binding mode 1","positionBias":false,"modifications":[]}],"letterComplement":"A-A,C-C,D-D,E-E,F-F,G-G,H-H,I-I,K-K,L-L,M-M,N-N,P-P,Q-Q,R-R,S-S,T-T,V-V,W-W,Y-Y"},"coefficients":{"bindingModes":[{"mononucleotide":[-0.249…
Fig S4	Fyn, X11, R1, rep 1	21928	20230724_nX11_cMyc_Fyn_R1			6673			size=3, flankLength=0, positionBias=False	size=11, flankLength=5, positionBias=False	{"modelSettings":{"letterOrder":"ACDEFGHIKLMNPQRSTVWY","bindingModes":[{"fitLogActivity":true,"flankLength":0,"singleStrand":true,"size":11,"dinucleotideDistance":0,"componentName":"Binding mode 1","positionBias":false,"modifications":[]}],"letterComplement":"A-A,C-C,D-D,E-E,F-F,G-G,H-H,I-I,K-K,L-L,M-M,N-N,P-P,Q-Q,R-R,S-S,T-T,V-V,W-W,Y-Y"},"coefficients":{"bindingModes":[{"mononucleotide":[-0.526…
Fig S4	Fyn, X11, R1+R2, rep 1	21930	20230724_nX11_cMyc_Fyn_R1	20230724_nX11_cMyc_Fyn_R2		6673	6674		size=3, flankLength=0, positionBias=False	size=11, flankLength=5, positionBias=False	{"modelSettings":{"letterOrder":"ACDEFGHIKLMNPQRSTVWY","bindingModes":[{"fitLogActivity":true,"flankLength":0,"singleStrand":true,"size":11,"dinucleotideDistance":0,"componentName":"Binding mode 1","positionBias":false,"modifications":[]}],"letterComplement":"A-A,C-C,D-D,E-E,F-F,G-G,H-H,I-I,K-K,L-L,M-M,N-N,P-P,Q-Q,R-R,S-S,T-T,V-V,W-W,Y-Y"},"coefficients":{"bindingModes":[{"mononucleotide":[-0.262…
Fig S4	Fyn, X11, R1, rep 2	21931	20231004_nX11_cMyc_Fyn_R1			7061			size=3, flankLength=0, positionBias=False	size=11, flankLength=5, positionBias=False	{"modelSettings":{"letterOrder":"ACDEFGHIKLMNPQRSTVWY","bindingModes":[{"fitLogActivity":true,"flankLength":0,"singleStrand":true,"size":11,"dinucleotideDistance":0,"componentName":"Binding mode 1","positionBias":false,"modifications":[]}],"letterComplement":"A-A,C-C,D-D,E-E,F-F,G-G,H-H,I-I,K-K,L-L,M-M,N-N,P-P,Q-Q,R-R,S-S,T-T,V-V,W-W,Y-Y"},"coefficients":{"bindingModes":[{"mononucleotide":[-0.647…
Fig S4	Fyn, X11, R1+R2, rep 2	21933	20231004_nX11_cMyc_Fyn_R1	20231004_nX11_cMyc_Fyn_R2		7061	7063		size=3, flankLength=0, positionBias=False	size=11, flankLength=5, positionBias=False	{"modelSettings":{"letterOrder":"ACDEFGHIKLMNPQRSTVWY","bindingModes":[{"fitLogActivity":true,"flankLength":0,"singleStrand":true,"size":11,"dinucleotideDistance":0,"componentName":"Binding mode 1","positionBias":false,"modifications":[]}],"letterComplement":"A-A,C-C,D-D,E-E,F-F,G-G,H-H,I-I,K-K,L-L,M-M,N-N,P-P,Q-Q,R-R,S-S,T-T,V-V,W-W,Y-Y"},"coefficients":{"bindingModes":[{"mononucleotide":[-0.487…

## Sheet: S3 - Validation, Unpaired
SH2 domain	Target peptide name	Target peptide sequence	Kd mean (nM)	Kd SEM (nM)	Fl peptide sequence	[Fl peptide] (nM)	[SH2] (nM)
c-Src SH2	Syn-G2-1 (synthetic)	Ac-QKEAHH-pY-VNWRTG-NH2	9660	1849.52	FITC-Ahx-GDG-pY-EEISPLLL-NH2	30	122.745
c-Src SH2	PLCG2 pY 753	Ac-QDINSL-pY-DVSRMG-NH2	12300	2470	FITC-Ahx-GDG-pY-EEISPLLL-NH2	30	122.745
c-Src SH2	SLAP-130 pY771	Ac-QNDGEI-pY-DDIADG-NH2	94	7.84	FITC-Ahx-GDG-pY-EEISPLLL-NH2	30	122.745
c-Src SH2	PTPN6 pY564	Ac-QHKEDV-pY-ENLHTG-NH2	909	71.5	FITC-Ahx-GDG-pY-EEISPLLL-NH2	30	123.745
c-Src SH2	TRAF3IP3 pY322	Ac-QEWRSQ-pY-EALKEG-NH2	6479.7	713.814	FITC-Ahx-GDG-pY-EEISPLLL-NH2	30	122.745
c-Src SH2	CD84 pY296	Ac-QAESRI-pY-DEILQG-NH2	28.0985	4.52557	FITC-Ahx-GDG-pY-EEISPLLL-NH2	30	124.745
c-Src SH2	SIGLEC5 pY544	Ac-QPSTTE-pY-SEIKTG-NH2	282	25.1632	FITC-Ahx-GDG-pY-EEISPLLL-NH2	30	122.745
c-Src SH2	SLAP-130 pY595	Ac-QDDQEV-pY-DDVAEG-NH2	190.977	15.8496	FITC-Ahx-GDG-pY-EEISPLLL-NH2	30	125.745
Fyn SH2	ACTA1 pY171	Ac-QPIFEG-pY-ALPHAG-NH2	47.254	7.837	FITC-Ahx-GDG-pY-EEISPLLL-NH2	0.4	4.125
Fyn SH2	ACTB pY240	Ac-QSLEKS-pY-ELPDGG-NH2	159.278	31.947	FITC-Ahx-GDG-pY-EEISPLLL-NH2	0.4	4.125
Fyn SH2	ACTB pY240 P243L	Ac-QSLEKS-pY-ELLDGG-NH2	140.992	24.389	FITC-Ahx-GDG-pY-EEISPLLL-NH2	0.4	4.125
Fyn SH2	CLIP2 pY972	Ac-QSDQRR-pY-SLIDRG-NH2	78.467	13.698	FITC-Ahx-GDG-pY-EEISPLLL-NH2	0.4	4.125
Fyn SH2	CLIP2 pY972 R977P	Ac-QSDQRR-pY-SLIDPG-NH2	26.964	3.617	FITC-Ahx-GDG-pY-EEISPLLL-NH2	0.4	4.125
Fyn SH2	CBS pY308	Ac-QVEGIG-pY-DFIPTG-NH2	125.916	19.134	FITC-Ahx-GDG-pY-EEISPLLL-NH2	0.4	4.125
Fyn SH2	CBS pY308 G307S	Ac-QVEGIS-pY-DFIPTG-NH2	185.051	35.762	FITC-Ahx-GDG-pY-EEISPLLL-NH2	0.4	4.125
Fyn SH2	Syn-F-1 (synthetic)	Ac-QLHVHP-pY-EKVEDG-NH2	30.162	6.561	FITC-Ahx-GDG-pY-EEISPLLL-NH2	0.4	4.125
Fyn SH2	Syn-F-2 (synthetic)	Ac-QMEKHV-pY-ESVTQG-NH2	18.264	3.353	FITC-Ahx-GDG-pY-EEISPLLL-NH2	0.4	4.125
Grb2 SH2	Syn-G2-1 (synthetic)	Ac-QKEAHH-pY-VNWRTG-NH2	31.8137	14.9897	FITC-Ahx-FDDPS(pY)VNVQN	30	123
Grb2 SH2	Syn-G2-2 (synthetic)	Ac-QHNIHS-pY-INIPPG-NH2	3.99221	2.40265	FITC-Ahx-FDDPS(pY)VNVQN	30	123
Grb2 SH2	Syn-G2-5 (synthetic)	Ac-QLGHQR-pY-HNITPG-NH2	486.702	110.137	FITC-Ahx-FDDPS(pY)VNVQN	30	123
Grb2 SH2	Syn-G2-6 (synthetic)	Ac-QHRLNN-pY-ENNRLG-NH2	2250.16	825.171	FITC-Ahx-FDDPS(pY)VNVQN	30	123
Grb2 SH2	Syn-G2-7 (synthetic)	Ac-QIEVGT-pY-QNPHNG-NH2	3237.44	1447.65	FITC-Ahx-FDDPS(pY)VNVQN	30	123
Lyn SH2	PLCG2 pY 753	Ac-QDINSL-pY-DVSRMG-NH2	11744.4	1800.61	FITC-Ahx-GDG-pY-EEISPLLL-NH2	30	106.5
Lyn SH2	CSF1R pY699	Ac-QEGGVD-pY-KNIHLG-NH2	22843.6	5839	FITC-Ahx-GDG-pY-EEISPLLL-NH2	30	106.5
Lyn SH2	CD3Z pY83	Ac-QGRREE-pY-DVLDKG-NH2	2948.59	344.622	FITC-Ahx-GDG-pY-EEISPLLL-NH2	30	106.5
Lyn SH2	SLAP-130 pY771	Ac-QNDGEI-pY-DDIADG-NH2	96.7971	10.3304	FITC-Ahx-GDG-pY-EEISPLLL-NH2	30	106.5
Lyn SH2	PTPN6 pY564	Ac-QHKEDV-pY-ENLHTG-NH2	943.49	112.771	FITC-Ahx-GDG-pY-EEISPLLL-NH2	30	106.5
Lyn SH2	TRAF3IP3 pY322	Ac-QEWRSQ-pY-EALKEG-NH2	3944.53	426.504	FITC-Ahx-GDG-pY-EEISPLLL-NH2	30	106.5
Lyn SH2	CD84 pY296	Ac-QAESRI-pY-DEILQG-NH2	90.961	10.0572	FITC-Ahx-GDG-pY-EEISPLLL-NH2	30	106.5
Lyn SH2	SIGLEC5 pY544	Ac-QPSTTE-pY-SEIKTG-NH2	362.16	43.1362	FITC-Ahx-GDG-pY-EEISPLLL-NH2	30	106.5
Lyn SH2	SLAP-130 pY595	Ac-QDDQEV-pY-DDVAEG-NH2	240.444	28.7198	FITC-Ahx-GDG-pY-EEISPLLL-NH2	30	106.5

## Sheet: S4 - PhosphoSitePlus - cSrc
GENE	PROTEIN	ACC_ID	HU_CHR_LOC	MOD_RSD	SITE_GRP_ID	MW_kD	DOMAIN	SITE_+/-7_AA	LT_LIT	MS_LIT	MS_CST	seq_11AA	SCORE
ALOX5	5-LO	P09917	10q11.21	Y43-p	33670312	77.98	PLAT	HLLDKPFyNDFERGA	NA	1	NA	LDKPFYNDFER	0.0002377
ALOX5	5-LO	P09917	10q11.21	Y54-p	33670310	77.98	PLAT	ERGAVDSyDVTVDEE	NA	1	NA	GAVDSYDVTVD	0.00018311
ALOX5	5-LO	P09917	10q11.21	Y75-p	23077933	77.98	PLAT	VRIEKRKyWLNDDWY	NA	NA	1	IEKRKYWLNDD	3.317e-05
ALOX5	5-LO	P09917	10q11.21	Y95-p	4113150	77.98	PLAT	LKTPHGDyIEFPCyR	NA	1	NA	TPHGDYIEFPC	3.28e-05
ALOX5	5-LO	P09917	10q11.21	Y101-p	3721516	77.98	PLAT	DyIEFPCyRWItGDV	NA	1	NA	IEFPCYRWITG	3.789e-05
ALOX5	5-LO	P09917	10q11.21	Y182-p	23077930	77.98		GVDFVLNysKAMENL	NA	NA	1	DFVLNYSKAME	3.514e-05
ALOX5	5-LO	P09917	10q11.21	Y446-p	33670311	77.98	Lipoxygenase	RAMKDLtyAsLCFPE	NA	1	NA	MKDLTYASLCF	0.00019442
ABCC3	ABCC3	O15438	17q21.33	Y720-p	37051400	169.34	ABC_tran	KALNPKRyQQTLEAC	NA	1	NA	LNPKRYQQTLE	0.00012383
ABL1	Abl	P00519	9q34.12	Y70-p	462900	122.87	SH3_1	PNLFVALyDFVAsGD	2	NA	12	LFVALYDFVAS	0.0005928
ABL1	Abl	P00519	9q34.12	Y93-p	456518	122.87	SH3_1	EKLRVLGyNHNGEWC	NA	1	193	LRVLGYNHNGE	1.462e-05
ABL1	Abl	P00519	9q34.12	Y115-p	450305	122.87		QGWVPsNyItPVNSL	2	6	200	WVPSNYITPVN	4.825e-05
ABL1	Abl	P00519	9q34.12	Y128-p	459259	122.87	SH2	SLEKHSWyHGPVSRN	1	2	207	EKHSWYHGPVS	0.00020819
ABL1	Abl	P00519	9q34.12	Y139-p	456712	122.87	SH2	VSRNAAEyLLsSGIN	2	NA	51	RNAAEYLLSSG	1.347e-05
ABL1	Abl	P00519	9q34.12	Y185-p	450304	122.87	SH2	TAsDGKLyVsSESRF	3	13	514	SDGKLYVSSES	1.498e-05
ABL1	Abl	P00519	9q34.12	Y215-p	469589	122.87		GLITTLHyPAPKRNK	1	NA	17	ITTLHYPAPKR	3.116e-05
ABL1	Abl	P00519	9q34.12	Y226-p	450303	122.87		KRNKPtVyGVsPNyD	15	8	303	NKPTVYGVSPN	1.358e-05
ABL1	Abl	P00519	9q34.12	Y232-p	450302	122.87		VyGVsPNyDKWEMER	2	4	250	GVSPNYDKWEM	0.00023245
ABL1	Abl	P00519	9q34.12	Y264-p	450299	122.87	PK_Tyr_Ser-Thr	yEGVWKKysLtVAVK	1	4	55	GVWKKYSLTVA	7.62e-06
ABL1	Abl	P00519	9q34.12	Y312-p	4922741	122.87	PK_Tyr_Ser-Thr	CtREPPFyIITEFMT	1	NA	NA	REPPFYIITEF	3.147e-05
ABL1	Abl	P00519	9q34.12	Y320-p	4922750	122.87	PK_Tyr_Ser-Thr	IITEFMTyGNLLDYL	NA	NA	4	TEFMTYGNLLD	3.593e-05
ABL1	Abl	P00519	9q34.12	Y393-p	450298	122.87	PK_Tyr_Ser-Thr	RLMtGDtytAHAGAk	13	38	1410	MTGDTYTAHAG	9.731e-05
ABL1	Abl	P00519	9q34.12	Y413-p	456519	122.87	PK_Tyr_Ser-Thr	TAPESLAyNKFsIKS	NA	6	152	PESLAYNKFSI	2.851e-05
ABL1	Abl	P00519	9q34.12	Y456-p	3673721	122.87	PK_Tyr_Ser-Thr	YELLEKDyRMERPEG	NA	NA	1	LLEKDYRMERP	5.59e-06
ABL1	Abl	P00519	9q34.12	Y469-p	450295	122.87	PK_Tyr_Ser-Thr	EGCPEKVyELMRACW	NA	3	274	CPEKVYELMRA	0.00048468
ABL1	Abl	P00519	9q34.12	Y1064-p	22779869	122.87	F_actin_bind	LEAGKNLyTFCVSyV	NA	NA	3	AGKNLYTFCVS	0.00015978
ABL1	Abl	P00519	9q34.12	Y1070-p	34550719	122.87	F_actin_bind	LyTFCVSyVDSIQQM	NA	NA	1	TFCVSYVDSIQ	1.03e-06
AGRN	agrin	O00468	1p36.33	Y123-p	34370580	217.32	NtA	FVNPAPPyLWPAHKN	NA	NA	1	NPAPPYLWPAH	3.112e-05
AGRN	agrin	O00468	1p36.33	Y217-p	25282023	217.32	Kazal_2	CGSDASTysNECELQ	NA	NA	1	SDASTYSNECE	0.00023665
ARRB1	ARRB1	P49407	11q13.4	Y47-p	462012	47.07	Arrestin_N	VVLVDPEyLKERRVy	NA	2	31	LVDPEYLKERR	2.003e-05
ARRB1	ARRB1	P49407	11q13.4	Y54-p	458023	47.07	Arrestin_N	yLKERRVyVTLTCAF	NA	NA	1	KERRVYVTLTC	0.00066679
ARRB1	ARRB1	P49407	11q13.4	Y63-p	41319906	47.07	Arrestin_N	TLTCAFRyGREDLDV	NA	NA	2	TCAFRYGREDL	1.039e-05
ARRB1	ARRB1	P49407	11q13.4	Y144-p	25283438	47.07	Arrestin_N	GKACGVDyEVKAFCA	NA	NA	1	ACGVDYEVKAF	3.957e-05
ARRB1	ARRB1	P49407	11q13.4	Y173-p	3483395	47.07	Arrestin_N	LVIRKVQyAPERPGP	NA	NA	17	IRKVQYAPERP	4.028e-05
BIRC6	BIRC6	Q9NR09	2p22.3	Y132-p	4196532	530.27		KVIFVDDyAVGCRKD	NA	NA	1	IFVDDYAVGCR	1.173e-05
BIRC6	BIRC6	Q9NR09	2p22.3	Y301-p	18007240	530.27	BIR	TSWPHVGyRWAQPDP	NA	1	NA	WPHVGYRWAQP	7.23e-06
BIRC6	BIRC6	Q9NR09	2p22.3	Y575-p	4700588	530.27		LAGGLLtyKsPAtsP	NA	NA	1	GGLLTYKSPAT	1.037e-05
BIRC6	BIRC6	Q9NR09	2p22.3	Y633-p	477226	530.27		tLPVLLLySIKEsDE	NA	NA	1	PVLLLYSIKES	1.047e-05
BIRC6	BIRC6	Q9NR09	2p22.3	Y1864-p	25284423	530.27		kITVIGRyGstNARA	NA	NA	1	TVIGRYGSTNA	1.813e-05
BIRC6	BIRC6	Q9NR09	2p22.3	Y3912-p	15227682	530.27		ENGFQDNysVVVASG	NA	1	34	GFQDNYSVVVA	0.0004814
BIRC6	BIRC6	Q9NR09	2p22.3	Y4130-p	472722	530.27		EQSGELVyEAPETVA	NA	NA	1	SGELVYEAPET	0.00026246
BIRC6	BIRC6	Q9NR09	2p22.3	Y4288-p	449672	530.27		STEEQQLyWAKGTGF	NA	NA	14	EEQQLYWAKGT	1.09e-05
BIRC6	BIRC6	Q9NR09	2p22.3	Y4489-p	462985	530.27		QKTAEIVyAATTSLR	NA	2	26	TAEIVYAATTS	6.093e-05
BIRC6	BIRC6	Q9NR09	2p22.3	Y4528-p	9406892	530.27		LksLEEkyVAVMKkL	NA	NA	1	SLEEKYVAVMK	3.775e-05
CEBPB	C/EBP-beta	P17676	20q13.13	Y78-p	9397201	36.11		RAIDFsPyLEPLGAP	1	NA	NA	IDFSPYLEPLG	4.991e-05
CEBPB	C/EBP-beta	P17676	20q13.13	Y249-p	37051721	36.11		KAPPTACyAGAAPAP	NA	1	NA	PPTACYAGAAP	8.948e-05
CAPN1	CAPN1	P07384	11q13.1	Y235-p	55369856	81.89	Peptidase_C2	RkAPsDLyQIILkAL	NA	1	NA	APSDLYQIILK	0.00122229
CAPN1	CAPN1	P07384	11q13.1	Y371-p	463109	81.89	Calpain_III	RkWNTTLyEGtWRRG	NA	1	3	WNTTLYEGTWR	1.616e-05
CAPN1	CAPN1	P07384	11q13.1	Y387-p	463110	81.89	Calpain_III	TAGGCRNyPATFWVN	NA	1	5	GGCRNYPATFW	4.53e-06
CAPN1	CAPN1	P07384	11q13.1	Y410-p	476976	81.89	Calpain_III	EtDDPDDyGDREsGC	NA	NA	5	DDPDDYGDRES	8.79e-06
CAPN1	CAPN1	P07384	11q13.1	Y494-p	55369864	81.89	Calpain_III	FRLPPGEyVVVPSTF	NA	1	NA	LPPGEYVVVPS	0.00072709
CAPN2	CAPN2	P17655	1q41	Y353-p	4140140	80		DTLTSDTykkWKLTk	NA	NA	1	LTSDTYKKWKL	4.14e-06
CAPN2	CAPN2	P17655	1q41	Y625-p	3413522	80		RSGtMNSyEMRkALE	1	NA	1	GTMNSYEMRKA	0.00012768
CARD9	CARD9	Q9H257	9q34.3	Y76-p	5584718	62.24	CARD	QRTGHKGyVAFLESL	NA	NA	1	TGHKGYVAFLE	2.477e-05
CARD9	CARD9	Q9H257	9q34.3	Y339-p	3733576	62.24		LRKDSKMyKDRIEAI	NA	NA	1	KDSKMYKDRIE	6.33e-06
CASP10	CASP10	Q92851	2q33.1	Y9-p	463115	58.95		ksQGQHWySSSDkNC	NA	NA	14	QGQHWYSSSDK	0.0004608
CCL22	CCL22	O00626	16q21	Y54-p	23091538	10.62	IL8	LRVVKHFyWTSDSCP	NA	NA	1	VVKHFYWTSDS	0.00015008
CCRL2	CCRL2	O00421	3p21.31	Y170-p	23091684	39.51	7tm_1	TLPEFVVyKPQMEDQ	NA	NA	1	PEFVVYKPQME	9.1e-07
CD34	CD34	P28906	1q32.2	Y286-p	28764901	40.72	CD34_antigen	DVAsHQSySQKTLIA	NA	1	NA	ASHQSYSQKTL	9.483e-05
CD34	CD34	P28906	1q32.2	Y339-p	450749	40.72	CD34_antigen	ENGGGQGySsGPGTs	NA	3	11	GGGQGYSSGPG	0.0001145
CD3E	CD3E	P07766	11q23.3	Y188-p	448918	23.15	ITAM	PPVPNPDyEPIRKGQ	4	10	371	VPNPDYEPIRK	0.00173273
CD3E	CD3E	P07766	11q23.3	Y199-p	448917	23.15	ITAM	RKGQRDLysGLNQRR	3	13	385	GQRDLYSGLNQ	0.00022773
PTPRC	CD45	P08575	1q31.3-q32.1	Y559-p	3416261	147.25	fn3	AYFHNGDyPGEPFIL	NA	NA	1	FHNGDYPGEPF	3.17e-06
PTPRC	CD45	P08575	1q31.3-q32.1	Y681-p	473263	147.25	Y_phosphatase	FNQNkNRyVDILPyD	NA	NA	9	QNKNRYVDILP	0.00075264
PTPRC	CD45	P08575	1q31.3-q32.1	Y763-p	472788	147.25	Y_phosphatase	NRNkCAEyWPSMEEG	NA	NA	11	NKCAEYWPSME	4.25e-06
PTPRC	CD45	P08575	1q31.3-q32.1	Y790-p	23091977	147.25	Y_phosphatase	QHKRCPDyIIQkLNI	NA	NA	6	KRCPDYIIQKL	3.16e-06
PTPRC	CD45	P08575	1q31.3-q32.1	Y861-p	25286589	147.25	Y_phosphatase	GVGRtGtyIGIDAML	NA	NA	1	GRTGTYIGIDA	0.00016888
PTPRC	CD45	P08575	1q31.3-q32.1	Y900-p	3416267	147.25	Y_phosphatase	MVQVEAQyILIHQAL	NA	NA	1	QVEAQYILIHQ	0.00028212
PTPRC	CD45	P08575	1q31.3-q32.1	Y926-p	3416273	147.25		NLSELHPyLHNMKkR	NA	NA	1	SELHPYLHNMK	1.421e-05
CDC34	CDC34	P49427	19p13.3	Y190-p	15402676	26.74		VPTTLAEyCVkTKAP	NA	NA	1	TTLAEYCVKTK	3.127e-05
CDC42	CDC42	P60953	1p36.12	Y32-p	473199	21.26	Ras	TNKFPsEyVPTVFDN	NA	NA	2	KFPSEYVPTVF	1.201e-05
CDC42	CDC42	P60953	1p36.12	Y64-p	450272	21.26	Ras	DTAGQEDyDRLRPLS	NA	NA	28	AGQEDYDRLRP	0.00085988
CDC42	CDC42 iso1	P60953-1	1p36.12	Y154-p	3972446	21.31	Ras	RDLKAVKyVECSALT	NA	1	NA	LKAVKYVECSA	3.884e-05
CTTN	Cortactin	Q14247	11q13.3	Y84-p	3973096	61.59	HS1_rep	GPkAsHGyGGkFGVE	NA	1	11	KASHGYGGKFG	1.952e-05
CTTN	Cortactin	Q14247	11q13.3	Y104-p	2424955	61.59	HS1_rep	KsAVGHEyQskLskH	NA	2	93	AVGHEYQSKLS	0.00040955
CTTN	Cortactin	Q14247	11q13.3	Y141-p	457964	61.59	HS1_rep	QsAVGFEyQGkTEkH	NA	7	93	AVGFEYQGKTE	1.497e-05
CTTN	Cortactin	Q14247	11q13.3	Y154-p	454842	61.59	HS1_rep	kHAsQkDyssGFGGk	NA	11	205	ASQKDYSSGFG	2.553e-05
CTTN	Cortactin	Q14247	11q13.3	Y162-p	3462493	61.59	HS1_rep	ssGFGGkyGVQADrV	NA	1	36	GFGGKYGVQAD	1.483e-05
CTTN	Cortactin	Q14247	11q13.3	Y178-p	454843	61.59	HS1_rep	ksAVGFDyQGktEKH	NA	9	129	AVGFDYQGKTE	6.96e-06
CTTN	Cortactin	Q14247	11q13.3	Y191-p	11010071	61.59	HS1_rep	KHEsQRDyskGFGGk	NA	NA	1	ESQRDYSKGFG	9.011e-05
CTTN	Cortactin	Q14247	11q13.3	Y199-p	3489707	61.59	HS1_rep	skGFGGkyGIDkDKV	NA	NA	13	GFGGKYGIDKD	1.219e-05
CTTN	Cortactin	Q14247	11q13.3	Y228-p	476990	61.59	HS1_rep	KHEsQkDyVkGFGGk	NA	1	71	ESQKDYVKGFG	4.99e-06
CTTN	Cortactin	Q14247	11q13.3	Y265-p	454844	61.59	HS1_rep	LHEsQkDyktGFGGk	NA	2	86	ESQKDYKTGFG	2.22e-06
CTTN	Cortactin	Q14247	11q13.3	Y289-p	450410	61.59	HS1_rep	sAAVGFDykEKLAkH	NA	4	8	AVGFDYKEKLA	2.89e-06
CTTN	Cortactin	Q14247	11q13.3	Y302-p	476991	61.59	HS1_rep	kHEsQQDyskGFGGk	NA	2	46	ESQQDYSKGFG	4.756e-05
CTTN	Cortactin	Q14247	11q13.3	Y310-p	4042186	61.59	HS1_rep	skGFGGkyGVQKDRM	NA	NA	3	GFGGKYGVQKD	1.269e-05
CTTN	Cortactin	Q14247	11q13.3	Y334-p	450862	61.59		VTQVssAyQktVPVE	1	16	307	QVSSAYQKTVP	5.981e-05
CTTN	Cortactin	Q14247	11q13.3	Y421-p	447702	61.59		rLPssPVyEDAAsFK	17	45	704	PSSPVYEDAAS	0.00055756
CTTN	Cortactin	Q14247	11q13.3	Y433-p	450411	61.59		sFKAELsyRGPVsGt	NA	7	19	KAELSYRGPVS	6.49e-06
CTTN	Cortactin	Q14247	11q13.3	Y446-p	448776	61.59		GtEPEPVysMEAADy	3	33	855	EPEPVYSMEAA	0.00051028
CTTN	Cortactin	Q14247	11q13.3	Y453-p	449517	61.59		ysMEAADyREASSQQ	1	13	226	MEAADYREASS	8.128e-05
CTTN	Cortactin	Q14247	11q13.3	Y464-p	450412	61.59		SSQQGLAyATEAVyE	NA	1	10	QQGLAYATEAV	4.384e-05
CTTN	Cortactin	Q14247	11q13.3	Y470-p	447703	61.59		AyATEAVyESAEAPG	12	1	NA	ATEAVYESAEA	0.00063422
CTTN	Cortactin	Q14247	11q13.3	Y479-p	3973973	61.59		SAEAPGHyPAEDSty	NA	1	1	EAPGHYPAEDS	6.955e-05
CTTN	Cortactin	Q14247	11q13.3	Y538-p	473156	61.59	SH3_9	RGVCKGRyGLFPANy	NA	1	1	VCKGRYGLFPA	2.308e-05
CTTN	Cortactin	Q14247	11q13.3	Y545-p	13261767	61.59	SH3_9	yGLFPANyVELrQ__	NA	2	20	LFPANYVELRQ	0.00015946
CTTN	Cortactin iso3	Q14247-3	11q13.3	Y265-p	476991	57.47	HS1_rep	LHEsQKDysKGFGGK	NA	2	73	ESQKDYSKGFG	2.554e-05
PTGS1	COX-1	P23219	9q33.2	Y54-p	11162996	68.69	EGF	VRFGLDRyQCDCTRT	NA	NA	2	FGLDRYQCDCT	8.72e-06
CSF1R	CSFR	P07333	5q32	Y546-p	2866400	107.98		KYKQKPKyQVRWKII	1	NA	NA	KQKPKYQVRWK	8.191e-05
CSF1R	CSFR	P07333	5q32	Y571-p	455146	107.98		IDPtQLPyNEKWEFP	NA	NA	5	PTQLPYNEKWE	3.395e-05
CSF1R	CSFR	P07333	5q32	Y699-p	451527	107.98	PK_Tyr_Ser-Thr	DPEGGVDyKNIHLEK	2	4	28	EGGVDYKNIHL	0.0001191
CSF1R	CSFR	P07333	5q32	Y708-p	451528	107.98	PK_Tyr_Ser-Thr	NIHLEKKyVRRDsGF	3	NA	NA	HLEKKYVRRDS	9.28e-06
CSF1R	CSFR	P07333	5q32	Y723-p	448364	107.98	PK_Tyr_Ser-Thr	sSQGVDTyVEMRPVS	4	NA	NA	QGVDTYVEMRP	0.00022212
CSF1R	CSFR	P07333	5q32	Y809-p	448365	107.98	PK_Tyr_Ser-Thr	DIMNDSNyIVkGNAR	8	1	11	MNDSNYIVKGN	1.586e-05
CSF1R	CSFR	P07333	5q32	Y873-p	455144	107.98	PK_Tyr_Ser-Thr	YKLVkDGyQMAQPAF	NA	1	6	LVKDGYQMAQP	0.000213
CSF1R	CSFR	P07333	5q32	Y923-p	455145	107.98		EDRRERDyTNLPSSS	NA	1	1	RRERDYTNLPS	0.00112386
CSK	CSK	P41240	15q24.1	Y18-p	41510404	50.7	SH3_1	GTECIAKyNFHGtAE	NA	NA	1	ECIAKYNFHGT	1.881e-05
CSK	CSK	P41240	15q24.1	Y64-p	22777080	50.7		EGIIPANyVQKREGV	NA	NA	6	IIPANYVQKRE	2.097e-05
CSK	CSK	P41240	15q24.1	Y97-p	15402931	50.7	SH2	EQAERLLyPPETGLF	NA	NA	1	AERLLYPPETG	1.82e-06
CSK	CSK	P41240	15q24.1	Y184-p	448478	50.7		VAAQDEFyRsGWALN	1	6	29	AQDEFYRSGWA	5.57e-06
CSK	CSK	P41240	15q24.1	Y277-p	10281538	50.7	PK_Tyr_Ser-Thr	AKGSLVDyLRSRGRs	NA	NA	6	GSLVDYLRSRG	1.38e-06
CSK	CSK	P41240	15q24.1	Y416-p	463171	50.7	PK_Tyr_Ser-Thr	DGCPPAVyEVMkNCW	NA	NA	1	CPPAVYEVMKN	0.00236359
CCN2	CTGF	P29279	6q23.2	Y122-p	23096673	38.09	VWC	SFQsSCKyQCTCLDG	NA	NA	1	QSSCKYQCTCL	3.03e-06
CTSZ	CTSZ	Q9UBR2	20q13.32	Y76-p	55379952	33.87	Peptidase_C1	RNVDGVNyASITRNQ	NA	1	NA	VDGVNYASITR	0.00228819
CXCL11	CXCL11	O14625	4q21.1	Y52-p	10821335	10.36	IL8	IEKAsIMyPSNNCDK	NA	NA	1	KASIMYPSNNC	3.08e-06
CYBB	CYBB	P04839	Xp21.1-p11.4	Y41-p	23097157	65.34		DIPPKFFytRkLLGS	NA	NA	4	PPKFFYTRKLL	3.699e-05
CYBB	CYBB	P04839	Xp21.1-p11.4	Y168-p	23097151	65.34	Ferric_reduct	KNPEGGLyLAVTLLA	NA	NA	1	PEGGLYLAVTL	5.166e-05
CYBB	CYBB	P04839	Xp21.1-p11.4	Y324-p	23097154	65.34	FAD_binding_8	FKMEVGQyIFVKCPK	NA	NA	1	MEVGQYIFVKC	5.151e-05
CYP19A1	CYP19A1	P11511	15q21.2	Y220-p	36277311	57.88	p450	IVVKIQGyFDAWQAL	NA	1	NA	VKIQGYFDAWQ	1.541e-05
CYP19A1	CYP19A1	P11511	15q21.2	Y441-p	478974	57.88	p450	PRGCAGKyIAMVMMK	NA	NA	1	GCAGKYIAMVM	4.255e-05
DENR	DENR	O43583	12q24.31	Y27-p	464700	22.09		sAkLDADyPLRVLYC	NA	1	1	KLDADYPLRVL	7.15e-06
DGKQ	DGKQ	P52824	4p16.3	Y412-p	3729388	101.15	RA	WLKVGVAyVSVRVTP	NA	NA	1	KVGVAYVSVRV	0.00012801
DNMT1	DNMT1	P26358	19p13.2	Y359-p	15561220	183.17		KCIQCGQyLDDPDLk	NA	1	1	IQCGQYLDDPD	4.23e-06
DNMT1	DNMT1	P26358	19p13.2	Y399-p	459274	183.17	DNMT1-RFD	NEsGFEsyEALPQHK	NA	3	20	SGFESYEALPQ	0.00010644
DNMT1	DNMT1	P26358	19p13.2	Y1405-p	15230841	183.17	DNA_methylase	RQLrGAQyQPILRDH	NA	NA	5	LRGAQYQPILR	0.00069933
DNMT1	DNMT1	P26358	19p13.2	Y1457-p	38494849	183.17	DNA_methylase	TMARKLRytHHDRKN	NA	NA	1	ARKLRYTHHDR	5.205e-05
EFHD2	EFHD2	Q96C19	1p36.21	Y83-p	479376	26.7		sRRVFNPytEFkEFS	NA	2	11	RVFNPYTEFKE	0.00022368
EFHD2	EFHD2	Q96C19	1p36.21	Y104-p	10855269	26.7	EF-hand_7	MEKMFkQyDAGRDGF	NA	1	NA	KMFKQYDAGRD	2.997e-05
EIF1	EIF1	P41567	17q21.2	Y30-p	450556	12.73	SUI1	LPAGtEDyIHIRIQQ	NA	10	37	AGTEDYIHIRI	4.687e-05
EIF1	EIF1	P41567	17q21.2	Y79-p	457300	12.73	SUI1	tVIEHPEyGEVIQLQ	NA	1	68	IEHPEYGEVIQ	0.00035138
ENPP2	ENPP2	Q13822	8q24.12	Y83-p	34364280	98.99	Somatomedin_B	CDNLCKsytsCCHDF	NA	NA	1	NLCKSYTSCCH	1.024e-05
ENPP2	ENPP2	Q13822	8q24.12	Y462-p	463031	98.99	Phosphodiest	ARKPLDVyKKPSGKC	NA	NA	1	KPLDVYKKPSG	4.694e-05
ENPP2	ENPP2	Q13822	8q24.12	Y599-p	10280797	98.99		TEERHLLyGRPAVLy	NA	NA	3	ERHLLYGRPAV	1.321e-05
ENPP2	ENPP2	Q13822	8q24.12	Y694-p	23102753	98.99	Endonuclease_NS	SSSPEAKyDAFLVTN	NA	NA	1	SPEAKYDAFLV	0.00017242
ENPP2	ENPP2	Q13822	8q24.12	Y846-p	472751	98.99		FRKTSRSyPEILTLK	NA	NA	1	KTSRSYPEILT	0.000685
FADD	FADD	Q13158	11q13.3	Y133-p	23104131	23.28	Death	IDSIEDryPRNLtER	NA	1	1	SIEDRYPRNLT	7.12e-06
NIBAN2	FAM129B	Q96TA1	9q34.11	Y131-p	55378548	84.14		ILtSVDQyLELIGNs	NA	1	NA	TSVDQYLELIG	8.48e-05
NIBAN2	FAM129B	Q96TA1	9q34.11	Y388-p	3972595	84.14		GIDkLGEyMEkLSRL	NA	1	2	DKLGEYMEKLS	4.567e-05
NIBAN2	FAM129B	Q96TA1	9q34.11	Y397-p	3700209	84.14		EkLSRLAyHPLkMQS	NA	1	19	LSRLAYHPLKM	9.589e-05
NIBAN2	FAM129B	Q96TA1	9q34.11	Y446-p	3974843	84.14		EQMDNAVyTFEtLLH	NA	1	NA	MDNAVYTFETL	0.00017123
NIBAN2	FAM129B	Q96TA1	9q34.11	Y565-p	4763738	84.14		VQRkHNLyRDsMVMH	NA	NA	5	RKHNLYRDSMV	1.181e-05
NIBAN2	FAM129B	Q96TA1	9q34.11	Y593-p	25299904	84.14		PIDWGEEysNSGGGG	1	1	4	DWGEEYSNSGG	5.895e-05
FAS	FAS	P25445	10q23.31	Y91-p	473547	37.73	TNFR_c6	PCQEGKEyTDKAHFS	2	NA	NA	QEGKEYTDKAH	3.779e-05
FAS	FAS	P25445	10q23.31	Y232-p	455221	37.73	Death	sDVDLsKyItTIAGV	2	NA	NA	VDLSKYITTIA	8.8e-06
FAS	FAS	P25445	10q23.31	Y291-p	455222	37.73	Death	LHGkkEAyDtLIkDL	3	NA	NA	GKKEAYDTLIK	0.00127971
UBD	FAT10	O15205	6p22.1	Y148-p	5641660	18.47	ubiquitin	DGKMMADyGIRKGNL	NA	NA	1	KMMADYGIRKG	6.57e-06
FCAR	FCAR	P24071	19q13.42	Y56-p	455090	32.26	Ig_2	CQAIREAyLTQLMII	NA	3	6	AIREAYLTQLM	4.58e-06
FCER1G	FCER1G	P30273	1q23.3	Y58-p	454846	9.67		RKAAITSyEksDGVy	NA	NA	1	AAITSYEKSDG	7.172e-05
FCER1G	FCER1G	P30273	1q23.3	Y65-p	451737	9.67	ITAM	yEksDGVytGLstRN	1	9	511	KSDGVYTGLST	0.00084211
FCER1G	FCER1G	P30273	1q23.3	Y76-p	454847	9.67	ITAM	stRNQEtyEtLKHEK	1	10	165	RNQETYETLKH	0.00126243
FER	Fer	P16591	5q21.3	Y114-p	13830796	94.64		KQQVKKsyIGVHQQI	NA	1	NA	QVKKSYIGVHQ	8.32e-06
FER	Fer	P16591	5q21.3	Y229-p	2485103	94.64		LKGIFDEySQITSLV	NA	1	NA	GIFDEYSQITS	0.00176295
FER	Fer	P16591	5q21.3	Y402-p	457934	94.64		EPPPVVNyEEDARsV	2	28	540	PPVVNYEEDAR	0.00011068
FER	Fer	P16591	5q21.3	Y461-p	36133894	94.64	SH2	PLAEQDWyHGAIPRI	NA	1	NA	AEQDWYHGAIP	5.595e-05
FER	Fer	P16591	5q21.3	Y615-p	6311907	94.64	PK_Tyr_Ser-Thr	EAkILkQyDHPNIVK	1	NA	1	KILKQYDHPNI	0.00023375
FER	Fer	P16591	5q21.3	Y714-p	448461	94.64	PK_Tyr_Ser-Thr	RQEDGGVyssSGLkQ	2	25	524	EDGGVYSSSGL	0.00026421
FTH1	Ferritin-H	P02794	11q12.3	Y13-p	55369480	21.23		tsQVRQNyHQDSEAA	NA	1	NA	QVRQNYHQDSE	0.00012335
FTH1	Ferritin-H	P02794	11q12.3	Y169-p	5779138	21.23		PEsGLAEyLFDKHtL	NA	3	NA	SGLAEYLFDKH	4.97e-06
FES	Fes	P07332	15q26.1	Y156-p	465280	93.5		sAQAKRKyQEASKDK	NA	NA	1	QAKRKYQEASK	0.00023767
FES	Fes	P07332	15q26.1	Y261-p	5944264	93.5		RIQPEAEyQGFLRQY	NA	2	14	QPEAEYQGFLR	3.149e-05
FES	Fes	P07332	15q26.1	Y461-p	25738393	93.5	SH2	PLHEQLWyHGAIPRA	NA	1	NA	HEQLWYHGAIP	1.391e-05
FES	Fes	P07332	15q26.1	Y614-p	4111891	93.5	PK_Tyr_Ser-Thr	EARILKQySHPNIVR	NA	1	1	RILKQYSHPNI	0.00011236
FES	Fes	P07332	15q26.1	Y713-p	448353	93.5	PK_Tyr_Ser-Thr	REEADGVyAAsGGLR	6	3	112	EADGVYAASGG	0.00029296
FES	Fes	P07332	15q26.1	Y811-p	448354	93.5	PK_Tyr_Ser-Thr	RPSFSTIyQELQSIR	1	NA	1	SFSTIYQELQS	0.00067737
FOS	Fos	P01100	14q24.3	Y10-p	473043	40.7		FSGFNADyEASSSRC	2	NA	NA	GFNADYEASSS	6.959e-05
FZR1	FZR1	Q9UM11	19p13.3	Y91-p	2526982	55.18		NGkDGLAysALLkNE	NA	2	1	KDGLAYSALLK	0.00029025
GNB1	G-beta 1	P62873	1p36.33	Y85-p	55373804	37.38		kLIIWDSyTTNkVHA	NA	1	NA	IIWDSYTTNKV	8.9e-06
GNB1	G-beta 1	P62873	1p36.33	Y111-p	463490	37.38	WD40	AYAPSGNyVACGGLD	NA	NA	1	APSGNYVACGG	6.821e-05
GNB2	G-beta 2	P62879	7q22.1	Y239-p	4252391	37.33	WD40	VAFFPNGyAFTTGSD	NA	NA	1	FFPNGYAFTTG	0.0001148
G6PD	G6PD	P11413	Xq28	Y139-p	55370361	59.26	G6PD_N	sQANRLFyLALPPTV	NA	1	NA	ANRLFYLALPP	1.527e-05
G6PD	G6PD	P11413	Xq28	Y147-p	55370365	59.26	G6PD_N	LALPPTVyEAVTKNI	NA	1	NA	LPPTVYEAVTK	0.00113766
G6PD	G6PD	P11413	Xq28	Y249-p	462295	59.26	G6PD_C	GTEGRGGyFDEFGII	NA	2	8	EGRGGYFDEFG	3.61e-05
G6PD	G6PD	P11413	Xq28	Y322-p	4114824	59.26	G6PD_C	EGEATkGyLDDPTVP	NA	1	5	EATKGYLDDPT	4.21e-06
G6PD	G6PD	P11413	Xq28	Y401-p	450521	59.26	G6PD_C	VQPNEAVytkMMTKk	NA	18	523	PNEAVYTKMMT	0.00155233
G6PD	G6PD	P11413	Xq28	Y437-p	38483792	59.26	G6PD_C	NVkLPDAyERLILDV	NA	NA	2	KLPDAYERLIL	0.00075782
LGALS3	galectin-3	P17931	14q22.3	Y79-p	13213701	26.15		GAPAPGVyPGPPSGP	2	1	NA	PAPGVYPGPPS	3.396e-05
LGALS3	galectin-3	P17931	14q22.3	Y107-p	14823408	26.15		AYPATGPyGAPAGPL	3	NA	NA	PATGPYGAPAG	9.266e-05
LGALS3	galectin-3	P17931	14q22.3	Y118-p	13213700	26.15	Gal-bind_lectin	AGPLIVPyNLPLPGG	3	1	NA	PLIVPYNLPLP	0.00015181
LGALS3	galectin-3	P17931	14q22.3	Y221-p	23108910	26.15	Gal-bind_lectin	NDAHLLQyNHRVKkL	NA	1	3	AHLLQYNHRVK	7.35e-06
GBP1	GBP1	P32455	1p22.2	Y335-p	3780603	67.93	GBP_C	VQKAIAHyEQQMGQK	NA	NA	14	KAIAHYEQQMG	0.00060573
GBP1	GBP1	P32455	1p22.2	Y427-p	3421323	67.93	GBP_C	EEVKAGIySKPGGYR	NA	1	28	VKAGIYSKPGG	0.0013828
GBP1	GBP1	P32455	1p22.2	Y464-p	11102615	67.93	GBP_C	AEEILQTyLKSKESM	NA	NA	1	EILQTYLKSKE	3.11e-06
CSF3R	GCSFR	Q99062	1p34.3	Y196-p	25293354	92.16		PRKHLLLyQNMGIWV	NA	NA	1	KHLLLYQNMGI	0.0001068
CSF3R	GCSFR	Q99062	1p34.3	Y727-p	451101	92.16		LPTLVQTyVLQGDPR	1	NA	NA	TLVQTYVLQGD	3.82e-05
CSF3R	GCSFR	Q99062	1p34.3	Y752-p	451834	92.16		GTSDQVLyGQLLGSP	4	NA	NA	SDQVLYGQLLG	0.00010449
CSF3R	GCSFR	Q99062	1p34.3	Y767-p	451835	92.16		TSPGPGHyLRCDSTQ	3	NA	NA	PGPGHYLRCDS	8.886e-05
CSF3R	GCSFR	Q99062	1p34.3	Y787-p	449311	92.16		LtPsPKSyENLWFQA	3	NA	NA	PSPKSYENLWF	0.00030493
GDI1	GDI1	P31150	Xq28	Y93-p	1019032	50.58	GDI	QLVKMLLytEVTRyL	NA	1	6	VKMLLYTEVTR	0.00039827
GDI1	GDI1	P31150	Xq28	Y99-p	5553153	50.58	GDI	LytEVTRyLDFKVVE	NA	NA	1	TEVTRYLDFKV	7.36e-06
GDI1	GDI1	P31150	Xq28	Y111-p	5553159	50.58	GDI	VVEGSFVykGGKIyK	NA	NA	1	EGSFVYKGGKI	6.3e-07
GDI1	GDI1	P31150	Xq28	Y117-p	480724	50.58	GDI	VykGGKIyKVPSTET	NA	NA	2	KGGKIYKVPST	3.418e-05
GDI1	GDI1	P31150	Xq28	Y212-p	38486519	50.58	GDI	TVNRIkLySEsLARY	NA	NA	1	NRIKLYSESLA	3.048e-05
GDI1	GDI1	P31150	Xq28	Y333-p	450550	50.58	GDI	VNRKSDIyVCMIsyA	NA	1	1	RKSDIYVCMIS	6.392e-05
GDI1	GDI1	P31150	Xq28	Y339-p	4252351	50.58	GDI	IyVCMIsyAHNVAAQ	NA	NA	20	VCMISYAHNVA	5.85e-06
GDI1	GDI1	P31150	Xq28	Y349-p	3672311	50.58	GDI	NVAAQGKyIAIASTT	NA	NA	1	AAQGKYIAIAS	0.00028966
GYS1	GYS1	P13807	19q13.33	Y44-p	473612	83.79	Glycogen_syn	ANKVGGIyTVLQTKA	NA	2	4	KVGGIYTVLQT	0.00171743
GYS1	GYS1	P13807	19q13.33	Y102-p	1914570	83.79	Glycogen_syn	NSkGCkVyFGRWLIE	NA	NA	12	KGCKVYFGRWL	7.4e-07
GYS1	GYS1	P13807	19q13.33	Y405-p	457274	83.79	Glycogen_syn	EKFGRkLyESLLVGs	NA	1	8	FGRKLYESLLV	0.00032695
GYS1	GYS1	P13807	19q13.33	Y675-p	3415066	83.79		LEEDGERyDEDEEAA	NA	NA	5	EDGERYDEDEE	0.00108358
HDAC5	HDAC5	Q9UQL6	17q21.31	Y642-p	1869973801	121.98		PLQPLQVyQAPLSLA	1	1	NA	QPLQVYQAPLS	0.00013912
HDAC5	HDAC5	Q9UQL6	17q21.31	Y776-p	23112365	121.98	Hist_deacetyl	GPISQKMyAVLPCGG	NA	NA	1	ISQKMYAVLPC	0.00052246
HDAC7	HDAC7	Q8WUI4	12q13.11	Y114-p	4170529	102.93		PNsPGIPyRTLEPLE	NA	2	3	SPGIPYRTLEP	0.00013916
HDAC7	HDAC7	Q8WUI4	12q13.11	Y524-p	463464	102.93		PFTTGLIyDsVMLkH	NA	NA	2	TTGLIYDSVML	0.00046805
HLA-E	HLA-E	P13747	6p22.1	Y48-p	55370631	40.06	MHC_I	PRFISVGyVDDTQFV	NA	1	NA	FISVGYVDDTQ	1.192e-05
HLA-E	HLA-E	P13747	6p22.1	Y341-p	23113315	40.06	MHC_I_C	SGGkGGsyskAEWsD	NA	NA	1	GKGGSYSKAEW	0.00077353
HLA-A	HLAA	P04439	6p22.1	Y51-p	55461200	40.84	MHC_I	PRFIAVGyVDDTQFV	NA	1	NA	FIAVGYVDDTQ	1.033e-05
HLA-A	HLAA	P04439	6p22.1	Y83-p	55369371	40.84	MHC_I	IEQEGPEyWDQETRN	NA	1	NA	QEGPEYWDQET	2.661e-05
HLA-A	HLAA	P04439	6p22.1	Y123-p	35479690	40.84	MHC_I	SHTIQIMyGCDVGSD	NA	1	NA	TIQIMYGCDVG	1.32e-06
HLA-A	HLAA	P04439	6p22.1	Y195-p	35479901	40.84	MHC_I	CVEWLRRyLENGkEt	NA	1	NA	EWLRRYLENGK	7.28e-06
HLA-A	HLAA	P04439	6p22.1	Y344-p	463579	40.84	MHC_I_C	sDRkGGsytQAAssD	1	4	20	RKGGSYTQAAS	0.00064631
HLA-B	HLAB	P01889	6p21.33	Y83-p	55376118	40.46	MHC_I	IEQEGPEyWDrNTQI	NA	1	NA	QEGPEYWDRNT	2.478e-05
HLA-B	HLAB	P01889	6p21.33	Y123-p	35479693	40.46	MHC_I	SHTLQSMyGCDVGPD	NA	1	NA	TLQSMYGCDVG	5.75e-06
HLA-B	HLAB	P01889	6p21.33	Y344-p	463580	40.46	MHC_I_C	SGGkGGsySQAACsD	1	1	7	GKGGSYSQAAC	0.00045502
HLA-C	HLAC	P10321	6p21.33	Y31-p	35479831	40.65	MHC_I	ACSHSMRyFDTAVSR	NA	1	NA	SHSMRYFDTAV	1.287e-05
HLA-C	HLAC	P10321	6p21.33	Y83-p	457591	40.65	MHC_I	VEQEGPEyWDRETQk	NA	2	NA	QEGPEYWDRET	2.723e-05
HLA-C	HLAC	P10321	6p21.33	Y183-p	482897	40.65	MHC_I	AAEQLRAyLEGTCVE	NA	1	NA	EQLRAYLEGTC	8.29e-06
HPCAL1	HPCAL1	P37235	2p25.1	Y115-p	2463107	22.31	EF-hand_7	YDLDGNGyISRsEML	NA	1	1	LDGNGYISRSE	4.858e-05
HRAS	HRas	P01112	11p15.5	Y32-p	15228776	21.3	Ras	QNHFVDEyDPtIEDs	3	4	8	HFVDEYDPTIE	5.179e-05
HRAS	HRas	P01112	11p15.5	Y40-p	31084842	21.3	Ras	DPtIEDsyRKQVVID	NA	2	1	TIEDSYRKQVV	6.02e-06
HRAS	HRas	P01112	11p15.5	Y64-p	5840738	21.3	Ras	DTAGQEEySAMRDQY	2	3	3	AGQEEYSAMRD	0.00113082
HRAS	HRas	P01112	11p15.5	Y96-p	35524900	21.3	Ras	SFEDIHQyREQIKRV	1	1	NA	EDIHQYREQIK	0.00016406
HRAS	HRas	P01112	11p15.5	Y157-p	463500	21.3	Ras	QGVEDAFytLVREIR	NA	4	15	VEDAFYTLVRE	0.00223961
ICAM1	ICAM1	P05362	19p13.2	Y207-p	23114860	57.83		FENTSAPyQLQtFVL	NA	NA	1	NTSAPYQLQTF	0.00014578
ICAM1	ICAM1	P05362	19p13.2	Y512-p	450460	57.83		RQRKIKKyRLQQAQk	4	NA	1	RKIKKYRLQQA	4.84e-06
IFI16	IFI16	Q16666	1q23.1	Y20-p	23114985	88.26	PYRIN	GLEVINDyHFRMVkS	NA	NA	2	EVINDYHFRMV	2.552e-05
IFI16	IFI16	Q16666	1q23.1	Y317-p	23114988	88.26	HIN	QASGNIVyGVFMLHK	NA	NA	1	SGNIVYGVFML	6.05e-06
IFI16	IFI16	Q16666	1q23.1	Y334-p	50780956	88.26	HIN	VNQkTtIyEIQDDRG	NA	1	NA	QKTTIYEIQDD	0.00016642
IFI44	IFI44	Q8TCB0	1p31.1	Y269-p	5404680	50.49		LCRDDIFyILNGNIR	NA	NA	1	RDDIFYILNGN	6.94e-06
IFI44	IFI44	Q8TCB0	1p31.1	Y392-p	40248000	50.49		DISVVSNySSEWELD	NA	1	NA	SVVSNYSSEWE	7.937e-05
IFIT2	IFIT2	P09913	10q23.31	Y383-p	9245092	54.63		RYGNFQLyQMKCEDk	NA	1	2	GNFQLYQMKCE	1.088e-05
IFIT3	IFIT3	O14879	10q23.31	Y208-p	463694	55.98		ELsPDNQyVKVLLGL	NA	1	8	SPDNQYVKVLL	0.00049865
IKBKG	IKKG	Q9Y6K9	Xq28	Y308-p	15420292	48.2	CC2-LZ	LKAQADIykADFQAE	NA	NA	1	AQADIYKADFQ	3.09e-06
IKBKG	IKKG	Q9Y6K9	Xq28	Y374-p	473650	48.2		PLPPAPAyLssPLAL	1	NA	11	PPAPAYLSSPL	9.5e-06
IL13RA1	IL13R	P78552	Xq24	Y366-p	23115399	48.76	TM	AIIVLLLyLKRLKII	NA	NA	1	IVLLLYLKRLK	5e-07
INF2	INF2	Q27J81	14q32.33	Y865-p	55376090	135.62	FH2	VAEVQEQytERLQAS	NA	1	NA	EVQEQYTERLQ	0.00014131
INF2	INF2	Q27J81	14q32.33	Y1079-p	7321262	135.62		LERRssWyVDAsDVL	NA	1	2	RRSSWYVDASD	6.201e-05
IRAK1	IRAK1	P51617	Xq28	Y515-p	15426583	76.54	Pkinase	RPPMTQVyERLEKLQ	NA	NA	2	PMTQVYERLEK	0.00097116
IRF1	IRF1	P10914	5q31.1	Y65-p	34668365	36.5	IRF	WAIHTGRyKAGEKEP	NA	NA	1	IHTGRYKAGEK	6.62e-06
IRF1	IRF1	P10914	5q31.1	Y109-p	2299205	36.5	IRF	GSSAVRVyRMLPPLT	1	NA	NA	SAVRVYRMLPP	0.00033705
BAIAP2	IRSp53	Q9UQB8	17q25.3	Y17-p	15420406	60.87	IMD	HRLTENVyKTIMEQF	NA	NA	5	LTENVYKTIME	0.00051319
BAIAP2	IRSp53	Q9UQB8	17q25.3	Y157-p	478269	60.87	IMD	GsKNPQKySDkELQy	NA	1	NA	KNPQKYSDKEL	5.363e-05
BAIAP2	IRSp53	Q9UQB8	17q25.3	Y164-p	458037	60.87	IMD	ySDkELQyIDAISNk	NA	5	41	DKELQYIDAIS	5.34e-06
BAIAP2	IRSp53	Q9UQB8	17q25.3	Y310-p	458038	60.87		TGPDGEDysPWADRK	1	4	19	PDGEDYSPWAD	2.771e-05
BAIAP2	IRSp53	Q9UQB8	17q25.3	Y337-p	450772	60.87		QSkLsDsysNtLPVR	NA	11	185	KLSDSYSNTLP	0.00011533
BAIAP2	IRSp53	Q9UQB8	17q25.3	Y353-p	458039	60.87		sVtPkNsyATtENkt	NA	NA	4	TPKNSYATTEN	0.00059645
BAIAP2	IRSp53	Q9UQB8	17q25.3	Y491-p	450773	60.87		sGFKQRPysVAVPAF	NA	4	11	FKQRPYSVAVP	0.0006339
BAIAP2	IRSp53	Q9UQB8	17q25.3	Y505-p	450774	60.87		FsQGLDDyGARSMSR	NA	5	85	QGLDDYGARSM	1.55e-06
ITGA2B	ITGA2B	P08514	17q21.31	Y197-p	23116518	113.38		DFSWDKRyCEAGFSS	NA	NA	1	SWDKRYCEAGF	6.681e-05
ITGA2B	ITGA2B	P08514	17q21.31	Y319-p	457446	113.38		RGEQMASyFGHSVAV	NA	NA	1	EQMASYFGHSV	3.08e-06
ITGA2B	ITGA2B	P08514	17q21.31	Y344-p	457447	113.38	FG-GAP	LLVGAPLyMESRADR	NA	NA	1	VGAPLYMESRA	5.191e-05
ITGA2B	ITGA2B	P08514	17q21.31	Y360-p	3744657	113.38	FG-GAP	LAEVGRVyLFLQPRG	NA	NA	1	EVGRVYLFLQP	7.126e-05
ITGA2B	ITGA2B	P08514	17q21.31	Y384-p	3744662	113.38		LLTGTQLyGRFGSAI	NA	NA	1	TGTQLYGRFGS	2.094e-05
ITGA2B	ITGA2B	P08514	17q21.31	Y479-p	23116521	113.38		GANQVAVyRAQPVVK	NA	NA	1	NQVAVYRAQPV	1.342e-05
ITGA5	ITGA5	P08648	12q13.13	Y487-p	23116539	114.54		GVDKAVVyRGRPIVS	NA	NA	2	DKAVVYRGRPI	3.08e-06
ITGA8	ITGA8	P53708	10p13	Y481-p	23116548	117.47		GTGKVAVyRARPVVT	NA	NA	1	GKVAVYRARPV	1.606e-05
ITGAM	ITGAM	P11215	16p11.2	Y676-p	23116578	127.18	Integrin_alpha2	QIQSVVTyDLALDSG	NA	NA	1	QSVVTYDLALD	0.00023312
KPNB1	KPNB1	Q14974	17q21.32	Y76-p	10943311	97.17	IBN_N	DPDIkAQyQQRWLAI	1	1	NA	DIKAQYQQRWL	8.808e-05
KPNB1	KPNB1	Q14974	17q21.32	Y448-p	155354798	97.17		EAAINDVyLAPLLQC	NA	1	NA	AINDVYLAPLL	2.221e-05
KPNB1	KPNB1	Q14974	17q21.32	Y529-p	12220780	97.17		NNLRssAyEsLMEIV	NA	3	NA	LRSSAYESLME	0.00161322
KPNB1	KPNB1	Q14974	17q21.32	Y646-p	41286542	97.17		LGGEFLKyMEAFkPF	NA	1	NA	GEFLKYMEAFK	4.98e-06
LUM	LUM	P51884	12q21.33	Y211-p	23123487	38.43	LRR_8	PVSLLtLyLDNNKIS	NA	NA	1	SLLTLYLDNNK	1.22e-06
LUM	LUM	P51884	12q21.33	Y224-p	23123490	38.43	LRR_8	ISNIPDEyFkRFNAL	NA	NA	1	NIPDEYFKRFN	1.891e-05
LUM	LUM	P51884	12q21.33	Y233-p	12435053	38.43	LRR_8	kRFNALQyLRLSHNE	NA	NA	1	FNALQYLRLSH	2.322e-05
LY96	LY96	Q9Y6Y9	8q21.11	Y22-p	21400401	18.55		FTEAQKQyWVCNSSD	1	NA	NA	EAQKQYWVCNS	3.244e-05
LY96	LY96	Q9Y6Y9	8q21.11	Y131-p	21400400	18.55	E1_DerP2_DerF2	IKFSKGKyKCVVEAI	1	NA	NA	FSKGKYKCVVE	2.908e-05
MAFG	MAFG	O15525	17q25.3	Y111-p	7797467	17.85	bZIP_Maf	LDALRSkyEALQTFA	NA	NA	5	ALRSKYEALQT	0.00073268
MAPKAPK2	MAPKAPK2	P49137	1q32.1	Y63-p	476186	45.57		kNAIIDDyKVtsQVL	NA	1	1	AIIDDYKVTSQ	2.61e-06
MAPKAPK2	MAPKAPK2	P49137	1q32.1	Y367-p	6200120	45.57		LATMRVDyEQIkIKk	NA	NA	25	TMRVDYEQIKI	0.00171966
MCL1	MCL1	Q07820	1q21.2	Y129-p	23124872	37.34		PEEELDGyEPEPLGk	NA	NA	1	EELDGYEPEPL	3.476e-05
IFIH1	MDA5	Q9BYX4	2q24.2	Y385-p	15426521	116.69	ResIII	QPFLKKWyRVIGLsG	NA	NA	1	FLKKWYRVIGL	0.0001561
IFIH1	MDA5	Q9BYX4	2q24.2	Y896-p	4113676	116.69		KRNIAKHyKNNPSLI	NA	NA	1	NIAKHYKNNPS	6.88e-06
MMP14	MMP14	P50281	14q11.2	Y573-p	478362	65.89	DUF3377	GtPRRLLyCQRsLLD	7	3	39	PRRLLYCQRSL	7.31e-06
MKNK1	Mnk1	Q9BUB5	1p33	Y60-p	36136389	51.34	Pkinase	ELLGEGAyAKVQGAV	NA	1	NA	LGEGAYAKVQG	0.0026734
RPS6KA4	MSK2	O75676	11q13.1	Y141-p	25300681	85.61	Pkinase	kEAEVRVyGGEIVLA	NA	NA	1	AEVRVYGGEIV	3.69e-06
RPS6KA4	MSK2	O75676	11q13.1	Y342-p	7444788	85.61	Pkinase_C	FTRLEPVysPPGsPP	NA	NA	1	RLEPVYSPPGS	0.00077096
RPS6KA4	MSK2	O75676	11q13.1	Y359-p	4271854	85.61	Pkinase_C	DPRIFQGysFVAPsI	NA	1	1	RIFQGYSFVAP	0.00022052
MUC1	MUC1	P15941	1q22	Y1191-p	473758	122.1		CQCRRKNyGQLDIFP	NA	2	10	CRRKNYGQLDI	2.442e-05
MUC1	MUC1	P15941	1q22	Y1203-p	454878	122.1		IFPARDtyHPMsEyP	5	6	336	PARDTYHPMSE	0.00071403
MUC1	MUC1	P15941	1q22	Y1218-p	473759	122.1		tyHtHGRyVPPsstD	1	4	55	HTHGRYVPPSS	0.00016786
MUC1	MUC1	P15941	1q22	Y1229-p	448462	122.1		sstDRsPyEKVsAGN	4	9	443	TDRSPYEKVSA	0.00426963
MUC1	MUC1	P15941	1q22	Y1243-p	454879	122.1		NGGSsLsytNPAVAA	3	4	78	GSSLSYTNPAV	0.00021988
MX1	MX1	P20591	21q22.3	Y196-p	12237888	75.52	Dynamin_N	NQPADIGykIKTLIK	NA	NA	2	PADIGYKIKTL	2.21e-06
MX1	MX1	P20591	21q22.3	Y308-p	15427225	75.52	Dynamin_M	IFFENHPyFRDLLEE	NA	NA	1	FENHPYFRDLL	0.0001576
MX1	MX1	P20591	21q22.3	Y451-p	1017056	75.52	Dynamin_M	ELPGFVNyRTFETIV	NA	1	NA	PGFVNYRTFET	5.56e-06
MX2	MX2	P20592	21q22.3	Y675-p	23251959	82.09	GED	ILQEKNRysWLLQEQ	NA	NA	1	QEKNRYSWLLQ	0.00029372
MX2	MX2	P20592	21q22.3	Y697-p	1037328	82.09	GED	RILKERIyRLTQARH	NA	1	NA	LKERIYRLTQA	2.947e-05
MYD88	MYD88	Q99836	3p22.2	Y257-p	474538	33.23	TIR	kRLIPIkyKAMKkEF	2	NA	NA	LIPIKYKAMKK	5.94e-06
MYD88	MYD88	Q99836	3p22.2	Y276-p	473258	33.23	TIR	RFITVCDyTNPCTkS	NA	NA	5	ITVCDYTNPCT	0.00013683
NFAT5	NFAT5	O94916	16q22.1	Y28-p	9415694	165.76		LYSRESVyDLLPKEL	NA	1	9	SRESVYDLLPK	0.00147107
NFAT5	NFAT5	O94916	16q22.1	Y143-p	12127405	165.76		PkRHtVLyIsPPPED	4	1	NA	RHTVLYISPPP	4.385e-05
NFAT5	NFAT5	O94916	16q22.1	Y235-p	36131793	165.76		DsAKAPHyVLsQLtT	NA	1	NA	AKAPHYVLSQL	8.87e-05
NFAT5	NFAT5 iso4	O94916-4	16q22.1	Y46-p	9415694	167.74		GLLEESVyDLLPKEL	NA	1	NA	LEESVYDLLPK	0.00166087
NFKB2	NFkB-p100	Q00653	10q24.32	Y55-p	473394	96.75	RHD_DNA_bind	QRGFRFRyGCEGPSH	NA	1	1	GFRFRYGCEGP	4.24e-06
NFKB2	NFkB-p100	Q00653	10q24.32	Y77-p	3654912	96.75	RHD_DNA_bind	SEkGRKTyPtVKICN	NA	NA	3	KGRKTYPTVKI	7.496e-05
NFKB2	NFkB-p100	Q00653	10q24.32	Y285-p	457328	96.75	RHD_dimer	PTDVHKQyAIVFRTP	NA	1	9	DVHKQYAIVFR	0.00061897
NFKB2	NFkB-p100	Q00653	10q24.32	Y868-p	472900	96.75		EVkEDsAyGsQsVEQ	NA	1	2	KEDSAYGSQSV	2.277e-05
RELA	NFkB-p65	Q04206	11q13.1	Y306-p	3999198	60.22		EEKRKRtyEtFksIM	NA	NA	1	KRKRTYETFKS	0.00055952
SLC9A1	NHE1	P19634	1p36.11	Y96-p	55371136	90.76		FPVLGIDyTHVRTPF	NA	1	NA	VLGIDYTHVRT	0.00012045
SLC9A1	NHE1	P19634	1p36.11	Y577-p	3719831	90.76		EPQLIAFyHKMEMkQ	NA	1	33	QLIAFYHKMEM	0.00041473
SLC9A1	NHE1	P19634	1p36.11	Y659-p	476820	90.76	NEXCaM_BD	HtLVADPyEEAWNQM	NA	2	51	LVADPYEEAWN	0.00035868
SLC9A1	NHE1	P19634	1p36.11	Y683-p	474351	90.76	NEXCaM_BD	LEQKINNyLtVPAHK	NA	6	116	QKINNYLTVPA	3.923e-05
SLC9A1	NHE1	P19634	1p36.11	Y708-p	15404919	90.76		IGsDPLAyEPKEDLP	NA	NA	20	SDPLAYEPKED	3.981e-05
SLC9A3	NHE3	P48764	5p15.33	Y396-p	34669825	92.85	Na_H_Exchanger	QTWLLNRyRMVQLEP	NA	NA	1	WLLNRYRMVQL	0.00012624
SLC9A3	NHE3	P48764	5p15.33	Y502-p	1037766	92.85		SGQIGHNyLRDKWSH	NA	NA	2	QIGHNYLRDKW	3.071e-05
NOD1	NOD1	Q9Y239	7p14.3	Y129-p	23255206	107.69		NTDPVSRyTQQLRHH	NA	NA	2	DPVSRYTQQLR	0.00036518
NOD2	NOD2	Q9HC29	16q12.1	Y747-p	36839496	115.28	NLRC4_HD2	IWLIRsLyEMQEERL	NA	1	NA	LIRSLYEMQEE	0.00020342
NOTCH1	Notch 1	P46531	9q34.3	Y1677-p	41640101	272.5	NODP	DVRGSIVyLEIDNRQ	NA	NA	1	RGSIVYLEIDN	0.00024532
NOTCH1	Notch 1	P46531	9q34.3	Y2074-p	29652149	272.5	Ank_2	LAAREGSyETAKVLL	NA	1	NA	AREGSYETAKV	0.00028662
NOTCH1	Notch 1	P46531	9q34.3	Y2145-p	15404977	272.5		PLCSPNGyLGsLKPG	NA	NA	7	CSPNGYLGSLK	1.48e-06
NOTCH1	Notch 1	P46531	9q34.3	Y2323-p	464788	272.5		SGMVPNQyNPLRGSV	NA	1	5	MVPNQYNPLRG	0.00039236
OAS3	OAS3	Q9Y6K5	12q24.13	Y376-p	463930	121.17		sksLNAVyPrAGSKP	NA	NA	12	SLNAVYPRAGS	5.819e-05
OAS3	OAS3	Q9Y6K5	12q24.13	Y486-p	10788277	121.17		FLNCFTDyKDQGPRR	NA	NA	1	NCFTDYKDQGP	1.15e-06
OASL	OASL	Q15646	12q24.31	Y363-p	448980	59.23		LTVEQRGyPDFNLIV	NA	NA	4	VEQRGYPDFNL	2.077e-05
OASL	OASL	Q15646	12q24.31	Y389-p	3589485	59.23		KIRRTRGySGLQRLS	NA	NA	1	RRTRGYSGLQR	0.00057884
BCAR1	P130Cas	P56945	16q23.1	Y12-p	4251353	93.37	SH3_1	NVLAKALyDNVAEsP	1	NA	2	LAKALYDNVAE	0.0047344
BCAR1	P130Cas	P56945	16q23.1	Y67-p	10805138	93.37		LKILVGMyDKKPAGP	NA	1	1	ILVGMYDKKPA	0.00015075
BCAR1	P130Cas	P56945	16q23.1	Y115-p	15502668	93.37		QPQPDsVyLVPTPSK	NA	NA	16	QPDSVYLVPTP	0.00010184
BCAR1	P130Cas	P56945	16q23.1	Y128-p	448778	93.37		SKAQQGLyQVPGPsP	3	22	766	AQQGLYQVPGP	0.00117011
BCAR1	P130Cas	P56945	16q23.1	Y165-p	448722	93.37		PSPATDLyQVPPGPG	8	NA	NA	PATDLYQVPPG	0.00037479
BCAR1	P130Cas	P56945	16q23.1	Y179-p	11997200	93.37		GGPAQDIyQVPPsAG	NA	NA	3	PAQDIYQVPPS	0.00038487
BCAR1	P130Cas	P56945	16q23.1	Y192-p	6153351	93.37		AGMGHDIyQVPPSMD	NA	1	2	MGHDIYQVPPS	0.00038673
BCAR1	P130Cas	P56945	16q23.1	Y234-p	449639	93.37		AQPEQDEyDIPRHLL	2	23	650	PEQDEYDIPRH	0.00174913
BCAR1	P130Cas	P56945	16q23.1	Y249-p	448721	93.37		APGPQDIyDVPPVRG	9	33	657	GPQDIYDVPPV	0.0013896
BCAR1	P130Cas	P56945	16q23.1	Y287-p	451538	93.37		RDPLLEVyDVPPsVE	1	12	248	PLLEVYDVPPS	0.00042711
BCAR1	P130Cas	P56945	16q23.1	Y306-p	448779	93.37		PsNHHAVyDVPPsVs	2	10	148	NHHAVYDVPPS	0.00277736
BCAR1	P130Cas	P56945	16q23.1	Y327-p	448780	93.37		PLLREEtyDVPPAFA	2	14	183	LREETYDVPPA	0.0007073
BCAR1	P130Cas	P56945	16q23.1	Y362-p	450415	93.37		sPPAEDVyDVPPPAP	1	3	34	PAEDVYDVPPP	0.00163797
BCAR1	P130Cas	P56945	16q23.1	Y372-p	450416	93.37		PPPAPDLyDVPPGLR	NA	2	43	PAPDLYDVPPG	0.00130395
BCAR1	P130Cas	P56945	16q23.1	Y387-p	451539	93.37		RPGPGtLyDVPRERV	NA	28	389	GPGTLYDVPRE	0.00217175
BCAR1	P130Cas	P56945	16q23.1	Y410-p	448720	93.37		GVVDsGVyAVPPPAE	7	15	102	VDSGVYAVPPP	0.00350077
BCAR1	P130Cas	P56945	16q23.1	Y653-p	473107	93.37		QDsPDGQyENSEGGW	1	NA	1	SPDGQYENSEG	0.000546
BCAR1	P130Cas	P56945	16q23.1	Y815-p	23128647	93.37	CAS_C	VRSQVTHySNLLCDL	NA	NA	1	SQVTHYSNLLC	0.00143645
CDKN1A	p21Cip1	P38936	6p21.2	Y151-p	50785631	18.12		QtsMTDFyHskRrLI	NA	1	NA	SMTDFYHSKRR	5.528e-05
PECAM1	PECAM-1	P16284	17q23.3	Y290-p	2525601	82.54		RHGNKAVySVMAMVE	NA	1	NA	GNKAVYSVMAM	0.00274824
PECAM1	PECAM-1	P16284	17q23.3	Y623-p	25304569	82.54		LIIAAKCyFLRKAKA	NA	NA	1	IAAKCYFLRKA	5.14e-06
PECAM1	PECAM-1	P16284	17q23.3	Y663-p	459399	82.54		NMEANSHyGHNDDVR	NA	1	8	EANSHYGHNDD	5.697e-05
PECAM1	PECAM-1	P16284	17q23.3	Y690-p	448759	82.54		PLNsDVQytEVQVSS	7	NA	43	NSDVQYTEVQV	0.00215594
PECAM1	PECAM-1	P16284	17q23.3	Y713-p	448760	82.54		KKDtEtVysEVRKAV	12	16	740	DTETVYSEVRK	0.00175144
PECAM1	PECAM-1	P16284	17q23.3	Y728-p	465455	82.54		PDAVESRysRTEGsL	NA	1	2	AVESRYSRTEG	0.00031755
PFKFB3	PFKFB3	Q16875	10p15.1	Y363-p	3919617	59.61	His_Phos_1	RYPTGESyQDLVQRL	NA	NA	1	PTGESYQDLVQ	9.982e-05
PRKCD	PKCD	Q05655	3p21.1	Y52-p	447574	77.51		VQKKPtMyPEWKSTF	2	NA	NA	KKPTMYPEWKS	2.031e-05
PRKCD	PKCD	Q05655	3p21.1	Y64-p	447581	77.51		STFDAHIyEGRVIQI	2	1	19	FDAHIYEGRVI	0.00013785
PRKCD	PKCD	Q05655	3p21.1	Y155-p	447575	77.51		IKQAKIHyIKNHEFI	3	NA	NA	QAKIHYIKNHE	9.83e-06
PRKCD	PKCD	Q05655	3p21.1	Y187-p	447579	77.51	C1_1	WGLNkQGyKCRQCNA	2	NA	NA	LNKQGYKCRQC	3.13e-06
PRKCD	PKCD	Q05655	3p21.1	Y313-p	447573	77.51		ssEPVGIyQGFEKkT	20	45	1624	EPVGIYQGFEK	3.186e-05
PRKCD	PKCD	Q05655	3p21.1	Y334-p	450077	77.51		MQDNsGtyGkIWEGs	5	21	513	DNSGTYGKIWE	0.0005243
PRKCD	PKCD	Q05655	3p21.1	Y374-p	464424	77.51	Pkinase	ELkGRGEyFAIKALK	2	17	512	KGRGEYFAIKA	0.00103982
PRKCD	PKCD	Q05655	3p21.1	Y471-p	3956157	77.51	Pkinase	LHSKGIIyRDLkLDN	NA	NA	1	SKGIIYRDLKL	2.158e-05
PRKCD	PKCD	Q05655	3p21.1	Y525-p	450231	77.51	Pkinase	EILQGLKyTFSVDWW	2	NA	NA	LQGLKYTFSVD	9.43e-06
PRKCD	PKCD	Q05655	3p21.1	Y567-p	447576	77.51	Pkinase	IRVDTPHyPRWITKE	2	NA	NA	VDTPHYPRWIT	4.548e-05
PRKCD	PKCD	Q05655	3p21.1	Y630-p	462681	77.51	Pkinase_C	KVKSPRDysNFDQEF	NA	3	25	KSPRDYSNFDQ	0.00047974
PRKCD	PKCD	Q05655	3p21.1	Y646-p	3194447	77.51	Pkinase_C	NEkARLsysDKNLID	NA	3	21	KARLSYSDKNL	1.521e-05
EIF2AK2	PKR	P19525	2p22.2	Y101-p	458271	62.09	dsrm	EGLsMGNyIGLINRI	1	NA	NA	LSMGNYIGLIN	1.324e-05
EIF2AK2	PKR	P19525	2p22.2	Y142-p	465276	62.09	dsrm	CKMGQkEySIGTGST	NA	NA	1	MGQKEYSIGTG	7.534e-05
EIF2AK2	PKR	P19525	2p22.2	Y162-p	458272	62.09	dsrm	QLAAkLAyLQILSEE	1	NA	NA	AAKLAYLQILS	9.959e-05
EIF2AK2	PKR	P19525	2p22.2	Y257-p	40248123	62.09		PDMkEtKytVDKRFG	NA	1	NA	MKETKYTVDKR	9.36e-05
EIF2AK2	PKR	P19525	2p22.2	Y293-p	458273	62.09	Pkinase	HRIDGKTyVIKRVkY	1	NA	NA	IDGKTYVIKRV	9.31e-06
EIF2AK2	PKR	P19525	2p22.2	Y454-p	25305275	62.09	Pkinase	RSKGtLRyMsPEQIS	NA	NA	1	KGTLRYMSPEQ	0.00011085
PLXNB2	PLXNB2	O15031	22q13.33	Y200-p	55368065	205.13		SREAFEAyTDHATYK	NA	1	NA	EAFEAYTDHAT	2.221e-05
PLXNB2	PLXNB2	O15031	22q13.33	Y419-p	3436782	205.13	Sema	DGRILKVyLTPDGTS	NA	NA	2	RILKVYLTPDG	2.625e-05
PLXNB2	PLXNB2	O15031	22q13.33	Y1231-p	23133353	205.13		sQQAEREyEKIkSQL	NA	NA	2	QAEREYEKIKS	0.00475208
PLXNB2	PLXNB2	O15031	22q13.33	Y1317-p	55368073	205.13	Plexin_cytopl	PVVEQALyQFsNLLN	NA	1	NA	VEQALYQFSNL	2.795e-05
PLXNB2	PLXNB2	O15031	22q13.33	Y1349-p	3664989	205.13	Plexin_cytopl	FSARAKVyFASLLTV	NA	NA	1	ARAKVYFASLL	3.75e-06
PLXNB2	PLXNB2	O15031	22q13.33	Y1422-p	3562601	205.13	Plexin_cytopl	DSAGEPLykLFKAIK	NA	NA	1	AGEPLYKLFKA	1.538e-05
PLXNB2	PLXNB2	O15031	22q13.33	Y1499-p	23133356	205.13	Plexin_cytopl; Plexin_RBD	EkIIDQVyRGQPCSC	NA	NA	2	IIDQVYRGQPC	3.39e-06
PLXNB2	PLXNB2	O15031	22q13.33	Y1548-p	50479811	205.13	Plexin_cytopl; Plexin_RBD	RVNTLMHyNVRDGAT	NA	NA	1	NTLMHYNVRDG	0.00013207
PLXNB2	PLXNB2	O15031	22q13.33	Y1621-p	23133359	205.13	Plexin_cytopl	tKAITEIyLtRLLsV	NA	NA	5	AITEIYLTRLL	2.5e-06
PML	PML	P29590	15q24.1	Y339-p	50787025	97.55	DUF3583	LVQRMkCyAsDQEVL	NA	1	NA	QRMKCYASDQE	2.405e-05
PRMT2	PRMT2	P55345	21q22.3	Y41-p	3971645	49.04	SH3_1	EFVAIADyAATDETQ	NA	1	NA	VAIADYAATDE	0.00012502
PYCARD	PYCARD	Q9ULZ3	16p11.2	Y137-p	3920078	21.63	CARD	EWLLDALyGkVLTDE	1	NA	1	LLDALYGKVLT	8.669e-05
PYCARD	PYCARD	Q9ULZ3	16p11.2	Y146-p	465096	21.63	CARD	kVLTDEQyQAVRAEP	2	2	4	LTDEQYQAVRA	0.00033681
RAC1	RAC1	P63000	7p22.1	Y32-p	473927	21.45	Ras	TNAFPGEyIPTVFDN	NA	NA	1	AFPGEYIPTVF	6.36e-06
RAC1	RAC1 iso2	P63000-2	7p22.1	Y80-p	3418209	23.47	Ras	PQtVGETyGKDITSR	NA	NA	1	TVGETYGKDIT	6.03e-06
RAC3	RAC3	P60763	17q25.3	Y139-p	9172402	21.38	Ras	KkLAPITyPQGLAMA	NA	NA	1	LAPITYPQGLA	3.45e-06
RELB	RELB	Q01201	19q13.32	Y293-p	23138393	62.13	RHD_DNA_bind	PVLSEPVyDKKSTNT	NA	NA	1	LSEPVYDKKST	0.0003389
RGS5	RGS5	O15539	1q23.3	Y73-p	23138971	20.95	RGS	DKLLQNNyGLASFKS	NA	1	5	LLQNNYGLASF	2.011e-05
RGS5	RGS5	O15539	1q23.3	Y117-p	23138968	20.95	RGS	AEKAKQIyEEFIQTE	NA	2	3	KAKQIYEEFIQ	0.00027517
ARHGDIA	RhoGDI alpha	P52565	17q25.3	Y27-p	459526	23.21	Rho_GDI	EDEHsVNykPPAQKs	1	1	50	EHSVNYKPPAQ	9.55e-06
ARHGDIA	RhoGDI alpha	P52565	17q25.3	Y51-p	15422875	23.21	Rho_GDI	DDEsLRKykEALLGR	NA	NA	3	ESLRKYKEALL	1.562e-05
ARHGDIA	RhoGDI alpha	P52565	17q25.3	Y156-p	469606	23.21	Rho_GDI	YGPRAEEyEFLtPVE	4	2	21	PRAEEYEFLTP	0.0003548
RIOK1	RIOK1	Q9BRS2	6p24.3	Y83-p	462799	65.58		VGKLAkGyVWNGGsN	NA	NA	12	KLAKGYVWNGG	3.04e-06
RIOK1	RIOK1	Q9BRS2	6p24.3	Y223-p	15428073	65.58	RIO1	VFkDRDKyVsGEFRF	NA	NA	8	KDRDKYVSGEF	1.995e-05
RIOK1	RIOK1	Q9BRS2	6p24.3	Y440-p	23139360	65.58		TLNEVkNyERDMDII	NA	NA	1	NEVKNYERDMD	7.146e-05
RIOK1	RIOK1	Q9BRS2	6p24.3	Y466-p	464178	65.58		AQQDNILyQtVtGLk	NA	2	86	QDNILYQTVTG	0.00033835
RIPK2	RIPK2	O43353	8q21.3	Y23-p	40248171	61.19	PK_Tyr_Ser-Thr	HkLADLRyLSrGASG	NA	1	NA	LADLRYLSRGA	5.14e-06
RIPK2	RIPK2	O43353	8q21.3	Y381-p	457824	61.19		sRKAQDCyFMkLHHC	NA	15	352	KAQDCYFMKLH	1.171e-05
RIPK2	RIPK2	O43353	8q21.3	Y474-p	4270705	61.19	CARD	DLIMKEDyELVSTkP	5	1	NA	IMKEDYELVST	0.00043671
ROCK2	ROCK2	O75116	2p25.1	Y92-p	55368584	160.9	Pkinase	LQMKAEDyDVVkVIG	NA	1	NA	MKAEDYDVVKV	0.00064995
ROCK2	ROCK2	O75116	2p25.1	Y722-p	464192	160.9		LADKNkIyEsIEEAk	3	6	109	DKNKIYESIEE	0.00311004
ROCK2	ROCK2	O75116	2p25.1	Y936-p	473968	160.9		RsIAEEQysDLEKEK	NA	NA	6	IAEEQYSDLEK	0.00037684
ROCK2	ROCK2	O75116	2p25.1	Y1197-p	56651051	160.9		DKEQsNPyMVLDIDK	NA	1	NA	EQSNPYMVLDI	0.00053523
ROCK2	ROCK2	O75116	2p25.1	Y1232-p	11023682	160.9		PRIFQILyANEGEsK	NA	NA	1	IFQILYANEGE	6.248e-05
ROCK2	ROCK2	O75116	2p25.1	Y1255-p	41315902	160.9		PVGEkSNyICHKGHE	NA	NA	2	GEKSNYICHKG	4.02e-06
RRAS	RRas	P10301	19q13.33	Y66-p	448122	23.48	Ras	DPTIEDSyTKICSVD	3	NA	NA	TIEDSYTKICS	0.00064734
SHC1	SHC1	P29353	1q21.3	Y315-p	4834038	62.82	PID	FELRFkQyLRNPPkL	NA	2	NA	LRFKQYLRNPP	9.8e-07
SHC1	SHC1	P29353	1q21.3	Y427-p	448511	62.82		ELFDDPsyVNVQNLD	15	69	1822	FDDPSYVNVQN	0.00086286
SHC1	SHC1	P29353	1q21.3	Y520-p	23144113	62.82	SH2	sTTTPGQyVLTGLQS	NA	NA	5	TTPGQYVLTGL	6.766e-05
SHC1	SHC1 iso2	P29353-2	1q21.3	Y448-p	33664400	51.61	SH2	SVSHLISyHMDNHLP	1	NA	NA	SHLISYHMDNH	2.139e-05
INPPL1	SHIP-2	O15357	11q13.4	Y62-p	3705671	138.6	SH2	AFALCVLyQKHVHTY	NA	NA	1	ALCVLYQKHVH	7.77e-06
INPPL1	SHIP-2	O15357	11q13.4	Y622-p	477130	138.6	Exo_endo_phos	DIQEILNyISRKEFE	NA	NA	51	QEILNYISRKE	1.07e-06
INPPL1	SHIP-2	O15357	11q13.4	Y671-p	448887	138.6	Exo_endo_phos	ERGSRDTyAWHKQKP	NA	1	107	GSRDTYAWHKQ	2.904e-05
INPPL1	SHIP-2	O15357	11q13.4	Y886-p	448888	138.6		LGtRERLyEWIsIDK	NA	28	523	TRERLYEWISI	0.00067505
INPPL1	SHIP-2	O15357	11q13.4	Y1135-p	448885	138.6		KtLsEVDyAPAGPAr	NA	34	673	LSEVDYAPAGP	6.722e-05
INPPL1	SHIP-2	O15357	11q13.4	Y1162-p	448886	138.6		PRGLPsDyGRPLsFP	NA	9	341	GLPSDYGRPLS	5.179e-05
INPPL1	SHIP-2	O15357	11q13.4	Y1213-p	477529	138.6	SAM_1	RAIGLERyEEGLVHN	NA	NA	9	IGLERYEEGLV	5.055e-05
PTPN6	SHP-1	P29350	12p13.31	Y98-p	3662717	67.56		GTIIHLkyPLNCSDP	NA	NA	1	IIHLKYPLNCS	4.3e-07
PTPN6	SHP-1	P29350	12p13.31	Y111-p	3662722	67.56	SH2	DPTSERWyHGHMSGG	NA	NA	1	TSERWYHGHMS	4.819e-05
PTPN6	SHP-1	P29350	12p13.31	Y176-p	23144274	67.56	SH2	VMCEGGRytVGGLET	NA	NA	1	CEGGRYTVGGL	0.00015511
PTPN6	SHP-1	P29350	12p13.31	Y276-p	15428268	67.56	Y_phosphatase	ENkGKNRykNILPFD	1	2	32	KGKNRYKNILP	0.00076567
PTPN6	SHP-1	P29350	12p13.31	Y364-p	25311162	67.56	Y_phosphatase	GRNkCVPyWPEVGMQ	NA	NA	1	NKCVPYWPEVG	1.66e-06
PTPN6	SHP-1	P29350	12p13.31	Y564-p	448912	67.56		sKHkEDVyENLHTkN	10	17	732	HKEDVYENLHT	0.00156234
PTPN11	SHP-2	Q06124	12q24.13	Y179-p	23144286	68.01	SH2	IRCQELkyDVGGGER	NA	NA	3	CQELKYDVGGG	2.41e-05
PTPN11	SHP-2	Q06124	12q24.13	Y263-p	458568	68.01		QQECkLLysRKEGQR	NA	1	7	ECKLLYSRKEG	2.443e-05
PTPN11	SHP-2	Q06124	12q24.13	Y279-p	474206	68.01	Y_phosphatase	ENkNkNRykNILPFD	NA	5	50	KNKNRYKNILP	0.00079618
PTPN11	SHP-2	Q06124	12q24.13	Y304-p	451495	68.01	Y_phosphatase	PNEPVsDyINANIIM	1	2	52	EPVSDYINANI	2.046e-05
PTPN11	SHP-2	Q06124	12q24.13	Y580-p	448493	68.01		REDsARVyENVGLMQ	12	45	1092	DSARVYENVGL	0.00366238
SIRPA	SHPS1	P78324	20p13	Y429-p	458557	54.97		QDTNDItyADLNLPk	3	9	45	TNDITYADLNL	0.00041737
SIRPA	SHPS1	P78324	20p13	Y453-p	1861200	54.97		EPNNHTEyASIQTSP	3	1	2	NNHTEYASIQT	0.00581916
SIRPA	SHPS1	P78324	20p13	Y470-p	451114	54.97		AsEDtLtyADLDMVH	3	2	3	EDTLTYADLDM	0.00051339
SIRPA	SHPS1	P78324	20p13	Y496-p	451115	54.97		PEPSFsEyASVQVPR	3	11	125	PSFSEYASVQV	0.0006565
SIGLEC1	SIGLEC1	Q9BZZ2	20p13	Y1065-p	23144465	182.62	I-set	MLEDEGVyICEASNT	NA	NA	1	EDEGVYICEAS	1.487e-05
SLC45A3	SLC45A3	Q96JT2	1q32.1	Y176-p	464979	59.32	TM; MFS_1	SLGGCLGyLLPAIDW	NA	NA	1	GGCLGYLLPAI	4.07e-06
LCP2	SLP76	Q13094	5q35.1	Y29-p	7768394	60.19	SAM_2	DYFKKLNykDCEKAV	NA	NA	7	FKKLNYKDCEK	1.76e-06
LCP2	SLP76	Q13094	5q35.1	Y39-p	23146367	60.19	SAM_2	CEKAVKKyHIDGARF	NA	NA	3	KAVKKYHIDGA	5.754e-05
LCP2	SLP76	Q13094	5q35.1	Y113-p	448218	60.19		ssFEEDDyESPNDDQ	10	NA	NA	FEEDDYESPND	0.00070762
LCP2	SLP76	Q13094	5q35.1	Y128-p	448219	60.19		DGEDDGDyEsPNEEE	16	1	NA	EDDGDYESPNE	0.00281875
LCP2	SLP76	Q13094	5q35.1	Y145-p	448220	60.19		PVEDDADyEPPPSND	13	1	NA	EDDADYEPPPS	0.00069007
LCP2	SLP76	Q13094	5q35.1	Y173-p	456736	60.19		FPNsNsMyIDRPPSG	4	4	129	NSNSMYIDRPP	1.725e-05
LCP2	SLP76	Q13094	5q35.1	Y459-p	457695	60.19	SH2	KKtttNPyVLMVLyK	NA	2	4	TTTNPYVLMVL	0.00034253
LCP2	SLP76	Q13094	5q35.1	Y476-p	10414890	60.19	SH2	VyNIQIRyQKESQVy	NA	NA	1	NIQIRYQKESQ	3.539e-05
LCP2	SLP76	Q13094	5q35.1	Y483-p	476856	60.19	SH2	yQKESQVyLLGTGLR	NA	NA	1	KESQVYLLGTG	8.25e-06
LCP2	SLP76	Q13094	5q35.1	Y522-p	34551060	60.19		GkNRGSRyQCTLTHA	NA	NA	1	NRGSRYQCTLT	4.056e-05
NCOR2	SMRT	Q9Y618	12q24.31	Y1270-p	11159376	273.66		LPKGHVIyEGkKGHV	NA	NA	21	KGHVIYEGKKG	1.84e-05
NCOR2	SMRT	Q9Y618	12q24.31	Y1370-p	15565147	273.66		YVEAQEDyLRREAKL	NA	1	1	EAQEDYLRREA	4.63e-06
NCOR2	SMRT	Q9Y618	12q24.31	Y1504-p	482901	273.66		RALERACyEESLkSR	NA	1	NA	LERACYEESLK	0.00011713
NCOR2	SMRT	Q9Y618	12q24.31	Y2161-p	3956261	273.66		APLPAPLysFPGASC	NA	1	4	LPAPLYSFPGA	0.00091327
SNCG	SNCG	O76070	10q23.2	Y39-p	473114	13.33	Synuclein	KTKEGVMyVGAKtKE	NA	4	2	KEGVMYVGAKT	1.276e-05
SOCS1	SOCS1	O15524	16p13.13	Y80-p	1868450203	23.55	SH2	LLDACGFyWGPLSVH	1	NA	NA	DACGFYWGPLS	1.366e-05
SOCS3	SOCS3	O14543	17q25.3	Y204-p	450446	24.77		VNGHLDSyEkVTQLP	3	1	12	GHLDSYEKVTQ	0.00046118
STAT2	STAT2	P52630	12q13.3	Y690-p	448193	97.92		NLQERRKyLKHRLIV	14	NA	NA	QERRKYLKHRL	3.93e-06
STAT2	STAT2	P52630	12q13.3	Y833-p	477554	97.92	STAT2_C	QNTVDEVyVSRPSHF	NA	NA	1	TVDEVYVSRPS	2.271e-05
TAGLN	TAGLN	Q01995	11q23.3	Y22-p	3421334	22.61		QskIEKKyDEELEER	NA	1	47	KIEKKYDEELE	0.00016379
TAGLN	TAGLN	Q01995	11q23.3	Y70-p	11031236	22.61	CH	sKLVNsLyPDGSKPV	NA	NA	3	LVNSLYPDGSK	4.11e-06
TAGLN	TAGLN	Q01995	11q23.3	Y104-p	4938674	22.61	CH	FLKAAEDyGVIktDM	NA	1	9	KAAEDYGVIKT	0.00011257
TAGLN	TAGLN	Q01995	11q23.3	Y145-p	3413643	22.61		VtKNDGHyRGDPNWF	NA	NA	3	KNDGHYRGDPN	4.758e-05
TAGLN	TAGLN	Q01995	11q23.3	Y193-p	462677	22.61	Calponin	sQAGMtGyGrPrQII	NA	7	535	AGMTGYGRPRQ	5.195e-05
TGFB1	TGFB1	P01137	19q13.2	Y317-p	25313970	44.34	TGF_beta	WIHEPkGyHANFCLG	NA	NA	1	HEPKGYHANFC	2.037e-05
TGM1	TGM1	P22735	14q12	Y267-p	25313983	89.79		HEDWRQEyVLNESGR	NA	NA	1	DWRQEYVLNES	1.517e-05
TGM1	TGM1	P22735	14q12	Y312-p	23152295	89.79		LDRRGMPyGGRGDPV	NA	NA	1	RRGMPYGGRGD	2.91e-06
TGM1	TGM1	P22735	14q12	Y570-p	7320513	89.79		HGsKPNVyANRGSAE	NA	1	10	SKPNVYANRGS	0.00058896
THBS1	THBS1	P07996	15q14	Y319-p	23152410	129.38	VWC	LRRPPLCyHNGVQYR	NA	NA	3	RPPLCYHNGVQ	1.489e-05
THBS1	THBS1	P07996	15q14	Y565-p	25314010	129.38		AGVKCtsyPDGsWKC	NA	NA	1	VKCTSYPDGSW	1.89e-06
THBS1	THBS1	P07996	15q14	Y1022-p	23152401	129.38	TSP_C	NTERDDDyAGFVFGy	NA	NA	1	ERDDDYAGFVF	2.571e-05
THBS1	THBS1	P07996	15q14	Y1029-p	23152404	129.38	TSP_C	yAGFVFGyQSSsRFy	NA	NA	1	GFVFGYQSSSR	2.071e-05
THBS1	THBS1	P07996	15q14	Y1036-p	23152407	129.38	TSP_C	yQSSsRFyVVMWKQV	NA	NA	1	SSSRFYVVMWK	0.00031882
THBS1	THBS1	P07996	15q14	Y1058-p	4140363	129.38	TSP_C	NPTRAQGySGLSVKV	NA	NA	2	TRAQGYSGLSV	0.00026706
TLR5	TLR5	O60602	1q41	Y108-p	23153008	97.83	LRR_8	DLGSSKIyFLHPDAF	NA	NA	1	GSSKIYFLHPD	1.376e-05
TLR5	TLR5	O60602	1q41	Y161-p	3671947	97.83	LRR_8	KNQIRSLyLHPSFGK	NA	NA	1	QIRSLYLHPSF	1.941e-05
TLR5	TLR5	O60602	1q41	Y798-p	473546	97.83	TIR	VVGSLSQyQLMKHQs	2	1	NA	GSLSQYQLMKH	0.00060098
TNFAIP3	TNFAIP3	P21580	6q23.3	Y306-p	36277135	89.61		kEKLLKEyLMVIEIP	NA	1	NA	KLLKEYLMVIE	3.101e-05
TNFAIP3	TNFAIP3	P21580	6q23.3	Y614-p	472989	89.61		CRkAGCVyFGtPENk	NA	2	3	KAGCVYFGTPE	8.33e-06
TNFAIP3	TNFAIP3	P21580	6q23.3	Y631-p	474018	89.61		CtLCFIEyRENkHFA	NA	1	1	LCFIEYRENKH	2.51e-06
TNFAIP3	TNFAIP3	P21580	6q23.3	Y673-p	474019	89.61	zf-A20	GSTMFEGyCQkCFIE	NA	1	1	TMFEGYCQKCF	3.56e-06
TNFAIP3	TNFAIP3	P21580	6q23.3	Y778-p	472990	89.61	zf-A20	GNAKCNGyCNECFQF	NA	1	1	AKCNGYCNECF	1.281e-05
TNFRSF14	TNFRSF14	Q92956	1p36.32	Y141-p	36276618	30.39		HCAACRAyATSSPGQ	NA	1	NA	AACRAYATSSP	0.00015126
TOLLIP	TOLLIP	Q9H0E2	11p15.5	Y13-p	465032	30.28		sTQRGPVyIGELPQD	NA	1	8	QRGPVYIGELP	4.33e-06
TOLLIP	TOLLIP	Q9H0E2	11p15.5	Y45-p	465031	30.28		QAAQQLQyGGAVGTV	NA	1	7	AQQLQYGGAVG	2.08e-06
TOLLIP	TOLLIP	Q9H0E2	11p15.5	Y68-p	23154446	30.28	C2	QAkLAkNyGMtRMDP	NA	NA	1	KLAKNYGMTRM	3.02e-06
TOLLIP	TOLLIP	Q9H0E2	11p15.5	Y76-p	23154449	30.28	C2	GMtRMDPyCRLRLGy	NA	NA	1	TRMDPYCRLRL	9.992e-05
TPM1	TPM1	P09493	15q22.2	Y60-p	474022	32.71	Tropomyosin	tEDELDkysEALKDA	NA	NA	16	DELDKYSEALK	0.00013793
TPM1	TPM1	P09493	15q22.2	Y162-p	457925	32.71	Tropomyosin	AEDADrkyEEVARkL	NA	4	308	DADRKYEEVAR	0.00488435
TPM1	TPM1	P09493	15q22.2	Y214-p	3548929	32.71	Tropomyosin	LEAQAEkysQKEDRy	NA	NA	1	AQAEKYSQKED	9.723e-05
TPM1	TPM1	P09493	15q22.2	Y221-p	3674693	32.71	Tropomyosin	ysQKEDRyEEEIkVL	NA	1	5	QKEDRYEEEIK	0.00016307
TPM1	TPM1	P09493	15q22.2	Y261-p	457271	32.71	Tropomyosin	DDLEDELyAQkLKyk	NA	2	50	LEDELYAQKLK	6.729e-05
TPM1	TPM1	P09493	15q22.2	Y267-p	1914566	32.71	Tropomyosin	LyAQkLKykAIsEEL	NA	NA	3	AQKLKYKAISE	4.118e-05
TPM3	TPM3	P06753	1q21.3	Y163-p	464738	32.95	Tropomyosin	AEEADrkyEEVARkL	NA	5	530	EADRKYEEVAR	0.00494163
TPM3	TPM3	P06753	1q21.3	Y222-p	3739728	32.95	Tropomyosin	YsQkEDkyEEEIkIL	NA	NA	2	QKEDKYEEEIK	7.037e-05
TPM4	TPM4	P67936	19p13.12-p13.11	Y185-p	460618	28.52	Tropomyosin	YsEKEDkyEEEIkLL	NA	NA	1	EKEDKYEEEIK	0.00012233
TRAF6	TRAF6	Q9Y4K3	11p12	Y288-p	1869056900	59.57		SVIPDSGyISEVRNF	1	NA	NA	IPDSGYISEVR	2.365e-05
TRAF6	TRAF6	Q9Y4K3	11p12	Y326-p	5411959	59.57		KMETQSMyVSELkRT	NA	1	1	ETQSMYVSELK	3.641e-05
TWIST1	TWIST1	Q15672	7p21.1	Y103-p	10943328	20.95		GGGSPQsyEELQTQR	1	1	NA	GSPQSYEELQT	0.00178293
UBE2R2	UBC3B	Q712K3	9p13.3	Y190-p	464575	27.17		VPTTLAEyCIkTkVP	NA	1	5	TTLAEYCIKTK	2.67e-05
UBE2E1	UBE2E1	P51965	3p24.2	Y77-p	458536	21.4	UQ_con	GPkGDNIyEWRSTIL	NA	3	40	KGDNIYEWRST	6.93e-05
UBE2G1	UBE2G1	P62253	17p13.2	Y65-p	482906	19.51	UQ_con	HLTFPkDyPLRPPKM	NA	1	NA	TFPKDYPLRPP	3.36e-06
UBE2N	UBE2N	P61088	12q22	Y34-p	15424173	17.14	UQ_con	PDESNARyFHVVIAG	NA	NA	1	ESNARYFHVVI	0.00023215
UBE2N	UBE2N	P61088	12q22	Y147-p	25315572	17.14		ArAWtrLyAMNNI__	NA	NA	1	AWTRLYAMNNI	6.379e-05
UBE2O	UBE2O	Q9C0C9	17q25.1	Y185-p	18017299	141.29		IGtNCIIyPVNsKDL	NA	1	NA	TNCIIYPVNSK	8.9e-07
UBE2O	UBE2O	Q9C0C9	17q25.1	Y643-p	3456323	141.29		EEEDVSVyDIADHPD	NA	NA	4	EDVSVYDIADH	0.00144574
UBE2O	UBE2O	Q9C0C9	17q25.1	Y1241-p	25315576	141.29		PKKRRKsyrsFLPEk	NA	NA	1	KRRKSYRSFLP	9.86e-06
UNC93B1	UNC93B1	Q9H1C4	11q13.2	Y585-p	465429	66.63		LGRRPCPyEQAQGGD	NA	2	45	RRPCPYEQAQG	0.00041632
VAV2	VAV2	P52735	9q34.2	Y142-p	452200	101.29		TENDDDVyRSLEELA	2	6	69	NDDDVYRSLEE	0.00044515
VAV2	VAV2	P52735	9q34.2	Y159-p	452201	101.29		HDLGEDIyDCVPCED	1	3	4	LGEDIYDCVPC	0.00034254
VAV2	VAV2	P52735	9q34.2	Y172-p	452202	101.29		EDGGDDIyEDIIKVE	3	NA	3	GGDDIYEDIIK	0.00145565
VAV2	VAV2	P52735	9q34.2	Y426-p	23072204	101.29	PH	NHTKQDRyLFLFDKV	NA	NA	1	TKQDRYLFLFD	6.116e-05

## Sheet: S4 - PhosphoSitePlus - Fyn  
GENE	PROTEIN	ACC_ID	HU_CHR_LOC	MOD_RSD	SITE_GRP_ID	MW_kD	DOMAIN	SITE_+/-7_AA	LT_LIT	MS_LIT	MS_CST	seq_11AA	SCORE
ABCE1	ABCE1	P61221	4q31.21	Y155-p	55373649	67.31	ABC_tran	RGSELQNyFTkILED	NA	1	NA	SELQNYFTKIL	0.00035724
ABCE1	ABCE1	P61221	4q31.21	Y411-p	23078441	67.31	ABC_tran	VPVLNVSykPQKIsP	NA	NA	1	VLNVSYKPQKI	4.58e-05
ABCE1	ABCE1	P61221	4q31.21	Y594-p	467048	67.31		EQKksGNyFFLDD__	NA	1	10	KKSGNYFFLDD	0.00615401
ADA	ADA	P00813	20q13.12	Y84-p	3725832	40.76	A_deaminase	EAIKRIAyEFVEMkA	NA	NA	1	IKRIAYEFVEM	0.00669197
ADA	ADA	P00813	20q13.12	Y240-p	6229953	40.76	A_deaminase	TERLGHGyHTLEDQA	NA	NA	5	RLGHGYHTLED	0.0688575
ADA	ADA	P00813	20q13.12	Y249-p	476949	40.76	A_deaminase	TLEDQALyNRLRQEN	NA	NA	76	EDQALYNRLRQ	0.00412962
ADA	ADA	P00813	20q13.12	Y290-p	5872878	40.76	A_deaminase	LkNDQANysLNTDDP	NA	NA	55	NDQANYSLNTD	0.00411411
ADA	ADA	P00813	20q13.12	Y308-p	462922	40.76	A_deaminase	kSTLDTDyQMTkRDM	NA	NA	48	TLDTDYQMTKR	0.0005109
ADD3	ADD3	Q9UEY8	10q25.1-q25.2	Y35-p	458082	79.15		INENDPEyIRERNMs	NA	3	185	ENDPEYIRERN	0.00089327
ADD3	ADD3	Q9UEY8	10q25.1-q25.2	Y427-p	23079883	79.15		VPLsPLkyMAQRQQR	NA	NA	1	LSPLKYMAQRQ	0.00022558
ADD3	ADD3	Q9UEY8	10q25.1-q25.2	Y446-p	459574	79.15		WLNsPNtyMkVNVPE	NA	5	78	NSPNTYMKVNV	0.0127114
ADD3	ADD3	Q9UEY8	10q25.1-q25.2	Y565-p	23079886	79.15		TEGELEEyKRTIERK	NA	NA	1	GELEEYKRTIE	0.00029306
AGPAT4	AGPAT4	Q9NRZ5	6q26	Y226-p	31878820	44.02	Acyltransferase	RNVVsAVyDCTLNFR	NA	1	NA	VVSAVYDCTLN	0.00124051
AGPAT4	AGPAT4	Q9NRZ5	6q26	Y367-p	23080261	44.02		EIDKGsAyGNSDSKQ	NA	NA	1	DKGSAYGNSDS	0.00028079
IKZF3	Aiolos iso15	Q9UKT9-15	17q12-q21.1	Y146-p	23080536	51.88	zf-C2H2	sHtVEKPyKCEFCGR	NA	NA	1	TVEKPYKCEFC	6.83e-05
AKT3	Akt3	Q9Y243	1q43-q44	Y473-p	15407515	55.77	Pkinase_C	PHFPQFsysAsGRE_	NA	1	2	FPQFSYSASGR	0.00027403
ANXA5	ANXA5	P08758	4q27	Y297-p	462974	35.94	Annexin	kNFATsLysMIkGDT	NA	8	30	FATSLYSMIKG	0.0119556
ATM	ATM	Q13315	11q22.3	Y54-p	23052250	350.69	TAN	sDsKQGkyLNWDAVF	NA	NA	1	SKQGKYLNWDA	0.00057757
ATM	ATM	Q13315	11q22.3	Y303-p	23052259	350.69		KtQEKGAyEsTkWRs	NA	NA	1	QEKGAYESTKW	0.00611461
ATM	ATM	Q13315	11q22.3	Y332-p	3997629	350.69		HIGSRGkySSGFRNI	NA	NA	1	GSRGKYSSGFR	0.00065975
ATM	ATM	Q13315	11q22.3	Y370-p	38535268	350.69		SLEIsQSyTttQRES	1	1	NA	EISQSYTTTQR	0.00116119
ATM	ATM	Q13315	11q22.3	Y380-p	10422045	350.69		tQRESSDysVPCkRK	NA	1	1	RESSDYSVPCK	0.00193507
ATM	ATM	Q13315	11q22.3	Y980-p	23052277	350.69		LSNVCSLyRRDQDVC	NA	NA	1	NVCSLYRRDQD	0.0002964
ATM	ATM	Q13315	11q22.3	Y1717-p	3973968	350.69		WTFIMLTyLNNTLVE	NA	1	NA	FIMLTYLNNTL	0.0002365
ATM	ATM	Q13315	11q22.3	Y1753-p	463019	350.69		GHSFWEIyKMTTDPM	NA	NA	2	SFWEIYKMTTD	8.721e-05
ATM	ATM	Q13315	11q22.3	Y1763-p	463020	350.69		TTDPMLAyLQPFRTS	NA	1	2	DPMLAYLQPFR	0.00047404
ATM	ATM	Q13315	11q22.3	Y1915-p	11176436	350.69		tMLAVVDyMRRQKRP	NA	NA	1	LAVVDYMRRQK	0.00012973
ATM	ATM	Q13315	11q22.3	Y2019-p	463021	350.69		IGEPDSLyGCGGGkM	NA	1	9	EPDSLYGCGGG	6.748e-05
ATM	ATM	Q13315	11q22.3	Y2202-p	50773860	350.69	FAT	HRQLsEVyIKWQkHS	NA	1	NA	QLSEVYIKWQK	0.00038735
ATM	ATM	Q13315	11q22.3	Y2969-p	3421665	350.69		MNPLKALyLQQRPED	NA	NA	80	PLKALYLQQRP	0.0004488
BACH2	BACH2	Q9BYV9	6q15	Y572-p	3464647	92.54		GLMGDGMyNQVRPQI	NA	NA	1	MGDGMYNQVRP	0.00431086
BIN1	BIN1	O00499	2q14.3	Y157-p	40736009	64.7	BAR	yDsARHHyESLQTAk	NA	NA	1	SARHHYESLQT	0.0982609
BIRC6	BIRC6	Q9NR09	2p22.3	Y132-p	4196532	530.27		KVIFVDDyAVGCRKD	NA	NA	1	IFVDDYAVGCR	0.00020875
BIRC6	BIRC6	Q9NR09	2p22.3	Y301-p	18007240	530.27	BIR	TSWPHVGyRWAQPDP	NA	1	NA	WPHVGYRWAQP	0.00021702
BIRC6	BIRC6	Q9NR09	2p22.3	Y575-p	4700588	530.27		LAGGLLtyKsPAtsP	NA	NA	1	GGLLTYKSPAT	0.00023342
BIRC6	BIRC6	Q9NR09	2p22.3	Y633-p	477226	530.27		tLPVLLLySIKEsDE	NA	NA	1	PVLLLYSIKES	0.00037335
BIRC6	BIRC6	Q9NR09	2p22.3	Y1864-p	25284423	530.27		kITVIGRyGstNARA	NA	NA	1	TVIGRYGSTNA	0.00023914
BIRC6	BIRC6	Q9NR09	2p22.3	Y3912-p	15227682	530.27		ENGFQDNysVVVASG	NA	1	34	GFQDNYSVVVA	0.00474334
BIRC6	BIRC6	Q9NR09	2p22.3	Y4130-p	472722	530.27		EQSGELVyEAPETVA	NA	NA	1	SGELVYEAPET	0.00367788
BIRC6	BIRC6	Q9NR09	2p22.3	Y4288-p	449672	530.27		STEEQQLyWAKGTGF	NA	NA	14	EEQQLYWAKGT	0.00028696
BIRC6	BIRC6	Q9NR09	2p22.3	Y4489-p	462985	530.27		QKTAEIVyAATTSLR	NA	2	26	TAEIVYAATTS	0.001023
BIRC6	BIRC6	Q9NR09	2p22.3	Y4528-p	9406892	530.27		LksLEEkyVAVMKkL	NA	NA	1	SLEEKYVAVMK	0.00106713
CBLB	Cbl-b	Q13191	3q13.11	Y92-p	5641264	109.45	Cbl_N	LRLILSKyDDNQkLA	NA	NA	2	LILSKYDDNQK	0.00068605
CBLB	Cbl-b	Q13191	3q13.11	Y133-p	50346901	109.45	Cbl_N	KEGKERMyEEQSQDR	1	NA	NA	GKERMYEEQSQ	0.0034677
CBLB	Cbl-b	Q13191	3q13.11	Y276-p	457340	109.45	Cbl_N3	VKARLQKysTKPGsY	NA	NA	1	ARLQKYSTKPG	0.00023969
CBLB	Cbl-b	Q13191	3q13.11	Y337-p	473089	109.45	Cbl_N3	LYPDGRSyNPDLTGL	NA	1	2	PDGRSYNPDLT	0.00056448
CBLB	Cbl-b	Q13191	3q13.11	Y665-p	451550	109.45		GHLGsEEyDVPPRLs	2	5	116	LGSEEYDVPPR	0.00181184
CBLB	Cbl-b	Q13191	3q13.11	Y709-p	475085	109.45		VEEDDDEyKIPSSHP	2	3	111	EDDDEYKIPSS	0.00059385
CBLB	Cbl-b	Q13191	3q13.11	Y763-p	460510	109.45		NIPDLSIyLKGDVFD	NA	1	13	PDLSIYLKGDV	0.00033008
CBLB	Cbl-b	Q13191	3q13.11	Y802-p	479249	109.45		LNRtPSDyDLLIPPL	NA	NA	1	RTPSDYDLLIP	0.00432748
CBLB	Cbl-b	Q13191	3q13.11	Y889-p	450827	109.45		tNRtsQDyDQLPsCs	1	16	382	RTSQDYDQLPS	0.00366812
CCR2	CCR2	P41597	3p21.31	Y139-p	448635	41.91	7tm_1	ILLTIDRyLAIVHAV	1	NA	NA	LTIDRYLAIVH	0.00232694
CCR5	CCR5	P51681	3p21.31	Y339-p	2431400	40.52		PERAssVyTRstGEQ	1	NA	NA	RASSVYTRSTG	0.00114176
CCR7	CCR7	P32248	17q21.2	Y65-p	7286851	42.87	TM	AWFLPIMysIICFVG	NA	NA	1	FLPIMYSIICF	0.00966843
CCR7	CCR7	P32248	17q21.2	Y155-p	53340200	42.87	7tm_1	LCIsIDRyVAIVQAV	2	NA	NA	ISIDRYVAIVQ	0.00426284
CD28	CD28	P10747	2q33.2	Y191-p	450282	25.07		SRLLHsDyMNMtPRR	4	6	304	LLHSDYMNMTP	0.00496878
CD3D	CD3D	P04234	11q23.3	Y149-p	448916	18.93	ITAM	LLRNDQVyQPLRDRD	NA	12	356	RNDQVYQPLRD	0.00336575
CD3D	CD3D	P04234	11q23.3	Y160-p	448915	18.93	ITAM	RDRDDAQysHLGGNW	NA	10	313	RDDAQYSHLGG	0.00815863
CD3E	CD3E	P07766	11q23.3	Y188-p	448918	23.15	ITAM	PPVPNPDyEPIRKGQ	4	10	371	VPNPDYEPIRK	0.00610163
CD3E	CD3E	P07766	11q23.3	Y199-p	448917	23.15	ITAM	RKGQRDLysGLNQRR	3	13	385	GQRDLYSGLNQ	0.00310674
CD3G	CD3G	P09693	11q23.3	Y160-p	456725	20.47	ITAM	LLPNDQLyQPLkDRE	NA	4	153	PNDQLYQPLKD	0.00515532
CD3G	CD3G	P09693	11q23.3	Y171-p	456724	20.47	ITAM	kDREDDQysHLQGNQ	NA	5	114	REDDQYSHLQG	0.00663628
CD247	CD3Z	P20963	1q24.2	Y64-p	448935	18.7		RsADAPAyQQGQNQL	NA	6	323	ADAPAYQQGQN	0.00273352
CD247	CD3Z	P20963	1q24.2	Y72-p	448936	18.7	ITAM	QQGQNQLyNELNLGR	2	10	357	GQNQLYNELNL	0.00873206
CD247	CD3Z	P20963	1q24.2	Y83-p	449322	18.7	ITAM	NLGRREEyDVLDkRR	2	9	265	GRREEYDVLDK	0.0036405
CD247	CD3Z	P20963	1q24.2	Y111-p	448933	18.7	ITAM	kNPQEGLyNELQkDk	2	16	385	PQEGLYNELQK	0.00588381
CD247	CD3Z	P20963	1q24.2	Y123-p	448934	18.7	ITAM	kDkMAEAysEIGMkG	2	11	297	KMAEAYSEIGM	0.0198838
CD247	CD3Z	P20963	1q24.2	Y142-p	448932	18.7	ITAM	GkGHDGLyQGLstAt	8	21	395	GHDGLYQGLST	0.00371766
CD247	CD3Z	P20963	1q24.2	Y153-p	455204	18.7	ITAM	stAtkDtyDALHMQA	1	9	250	ATKDTYDALHM	0.00488327
CD44	CD44	P16070	11p13	Y412-p	477595	81.54		GNRWHEGyRQTPKED	NA	NA	1	RWHEGYRQTPK	0.00012001
PTPRC	CD45	P08575	1q31.3-q32.1	Y559-p	3416261	147.25	fn3	AYFHNGDyPGEPFIL	NA	NA	1	FHNGDYPGEPF	4.855e-05
PTPRC	CD45	P08575	1q31.3-q32.1	Y681-p	473263	147.25	Y_phosphatase	FNQNkNRyVDILPyD	NA	NA	9	QNKNRYVDILP	0.019365
PTPRC	CD45	P08575	1q31.3-q32.1	Y763-p	472788	147.25	Y_phosphatase	NRNkCAEyWPSMEEG	NA	NA	11	NKCAEYWPSME	0.00092469
PTPRC	CD45	P08575	1q31.3-q32.1	Y790-p	23091977	147.25	Y_phosphatase	QHKRCPDyIIQkLNI	NA	NA	6	KRCPDYIIQKL	0.00026361
PTPRC	CD45	P08575	1q31.3-q32.1	Y861-p	25286589	147.25	Y_phosphatase	GVGRtGtyIGIDAML	NA	NA	1	GRTGTYIGIDA	0.00320379
PTPRC	CD45	P08575	1q31.3-q32.1	Y900-p	3416267	147.25	Y_phosphatase	MVQVEAQyILIHQAL	NA	NA	1	QVEAQYILIHQ	0.00745438
PTPRC	CD45	P08575	1q31.3-q32.1	Y926-p	3416273	147.25		NLSELHPyLHNMKkR	NA	NA	1	SELHPYLHNMK	0.00085
CD47	CD47 iso3	Q08722-3	3q13.12	Y288-p	478877	33.19	TM; CD47	AQLLGLVyMKFVASN	NA	NA	2	LLGLVYMKFVA	0.00099678
CD48	CD48	P09326	1q23.3	Y76-p	15408593	27.68	V-set	WDSRKSKyFESKFKG	NA	NA	2	SRKSKYFESKF	0.0008115
CD5	CD5	P06127	11q12.2	Y453-p	447774	54.58		AsHVDNEysQPPRNs	3	8	284	HVDNEYSQPPR	0.00753681
CD5	CD5	P06127	11q12.2	Y465-p	450105	54.58		RNsHLSAyPALEGAL	2	NA	18	SHLSAYPALEG	0.00053248
CD5	CD5	P06127	11q12.2	Y487-p	447775	54.58		DNssDsDyDLHGAQR	2	1	89	SSDSDYDLHGA	0.00070751
CD7	CD7	P09564	17q25.3	Y222-p	463125	25.41		NsAACVVyEDMsHsR	NA	3	242	AACVVYEDMSH	0.0125384
CD86	CD86	P42081	3q13.33	Y108-p	472789	37.68	V-set	QIKDKGLyQCIIHHK	NA	1	17	KDKGLYQCIIH	0.0115177
CD96	CD96	P40200	3q13.13-q13.2	Y579-p	479115	65.63		PNESDLPyHEMEtL_	NA	NA	3	ESDLPYHEMET	0.013694
ADGRE5	CD97	P48960	19p13.12	Y430-p	55372743	91.87		QAELEEIyESSIRGV	NA	1	NA	ELEEIYESSIR	0.00073938
ADGRE5	CD97	P48960	19p13.12	Y540-p	34356483	91.87		FAILMAHyDVEDWKL	NA	NA	1	ILMAHYDVEDW	0.00398371
ADGRE5	CD97	P48960	19p13.12	Y810-p	464792	91.87		LVAGGSkysEFtstt	NA	NA	4	AGGSKYSEFTS	0.00398948
CLEC2B	CLEC2B	Q92478	12p13.31	Y125-p	23094422	17.31	Lectin_C	RGSEGCAyLsDDGAA	NA	NA	1	SEGCAYLSDDG	0.0005562
CTSS	CTSS	P25774	1q21.3	Y175-p	23096776	37.5	Peptidase_C1	VDCsTEKyGNKGCNG	NA	NA	1	CSTEKYGNKGC	6.655e-05
CXCR4	CXCR4	P61073	2q22.1	Y135-p	1869808401	39.75	7tm_1	AFISLDRyLAIVHAT	1	NA	NA	ISLDRYLAIVH	0.00202215
CXCR4	CXCR4	P61073	2q22.1	Y157-p	455337	39.75	TM; 7tm_1	LLAEKVVyVGVWIPA	1	NA	NA	AEKVVYVGVWI	0.00190376
CYBB	CYBB	P04839	Xp21.1-p11.4	Y41-p	23097157	65.34		DIPPKFFytRkLLGS	NA	NA	4	PPKFFYTRKLL	0.00043296
CYBB	CYBB	P04839	Xp21.1-p11.4	Y168-p	23097151	65.34	Ferric_reduct	KNPEGGLyLAVTLLA	NA	NA	1	PEGGLYLAVTL	0.00229667
CYBB	CYBB	P04839	Xp21.1-p11.4	Y324-p	23097154	65.34	FAD_binding_8	FKMEVGQyIFVKCPK	NA	NA	1	MEVGQYIFVKC	0.00227148
DENR	DENR	O43583	12q24.31	Y27-p	464700	22.09		sAkLDADyPLRVLYC	NA	1	1	KLDADYPLRVL	3.194e-05
DGKA	DGKA	P23743	12q13.2	Y50-p	3973891	82.63	DAG_kinase_N	VQGDAIGyEGFQQFL	NA	1	NA	GDAIGYEGFQQ	0.00181568
DGKA	DGKA	P23743	12q13.2	Y218-p	22874703	82.63	C1_1	kRFPRPVyCNLCESS	NA	NA	2	FPRPVYCNLCE	0.0127833
DGKA	DGKA	P23743	12q13.2	Y335-p	486452	82.63		ILPPSSIyPSVLASG	4	NA	NA	PPSSIYPSVLA	0.00059929
DGKA	DGKA	P23743	12q13.2	Y623-p	459255	82.63	DAGK_acc	RRPHGDIyGINQALG	NA	2	171	PHGDIYGINQA	0.00015054
DGKA	DGKA	P23743	12q13.2	Y669-p	3542454	82.63	DAGK_acc	AIEMGQIytKLKNAG	NA	NA	14	EMGQIYTKLKN	0.00529676
DNMT1	DNMT1	P26358	19p13.2	Y359-p	15561220	183.17		KCIQCGQyLDDPDLk	NA	1	1	IQCGQYLDDPD	0.00050546
DNMT1	DNMT1	P26358	19p13.2	Y399-p	459274	183.17	DNMT1-RFD	NEsGFEsyEALPQHK	NA	3	20	SGFESYEALPQ	0.0037497
DNMT1	DNMT1	P26358	19p13.2	Y1405-p	15230841	183.17	DNA_methylase	RQLrGAQyQPILRDH	NA	NA	5	LRGAQYQPILR	0.00366092
DNMT1	DNMT1	P26358	19p13.2	Y1457-p	38494849	183.17	DNA_methylase	TMARKLRytHHDRKN	NA	NA	1	ARKLRYTHHDR	0.00043187
S1PR1	EDG-1	P21453	1p21.2	Y143-p	38535267	42.81	7tm_1	LAIAIERyITMLKMK	1	NA	NA	IAIERYITMLK	0.00209879
EIF1	EIF1	P41567	17q21.2	Y30-p	450556	12.73	SUI1	LPAGtEDyIHIRIQQ	NA	10	37	AGTEDYIHIRI	0.00206816
EIF1	EIF1	P41567	17q21.2	Y79-p	457300	12.73	SUI1	tVIEHPEyGEVIQLQ	NA	1	68	IEHPEYGEVIQ	0.00210464
ETS1	Ets-1	P14921	11q24.3	Y140-p	473387	50.41		QKEDVkPyQVNGVNP	NA	NA	25	EDVKPYQVNGV	0.00119495
ETS1	Ets-1	P14921	11q24.3	Y223-p	448911	50.41	Ets1_N_flank	TDTLQNDyFAIkQEV	NA	2	20	TLQNDYFAIKQ	0.00551714
ETS1	Ets-1	P14921	11q24.3	Y258-p	477014	50.41	Ets1_N_flank	sFEsIEsyDsCDRLt	NA	NA	3	ESIESYDSCDR	0.00159485
ETS1	Ets-1	P14921	11q24.3	Y283-p	449428	50.41	Ets1_N_flank	sLQRVPsyDsFDsED	2	4	18	QRVPSYDSFDS	0.00194564
ETS1	Ets-1	P14921	11q24.3	Y291-p	10785528	50.41	Ets1_N_flank	DsFDsEDyPAALPNH	NA	NA	21	FDSEDYPAALP	9.864e-05
ETS1	Ets-1 iso3	P14921-3	11q24.3	Y15-p	31863422	55.41		AGSSPVPySAPRPAV	NA	1	NA	SSPVPYSAPRP	0.00288369
FCER1G	FCER1G	P30273	1q23.3	Y58-p	454846	9.67		RKAAITSyEksDGVy	NA	NA	1	AAITSYEKSDG	0.00171919
FCER1G	FCER1G	P30273	1q23.3	Y65-p	451737	9.67	ITAM	yEksDGVytGLstRN	1	9	511	KSDGVYTGLST	0.0040718
FCER1G	FCER1G	P30273	1q23.3	Y76-p	454847	9.67	ITAM	stRNQEtyEtLKHEK	1	10	165	RNQETYETLKH	0.00832049
FCRL3	FCRL3	Q96P31	1q23.1	Y650-p	469980	80.86		PMELEPMySNVNPGD	1	NA	NA	ELEPMYSNVNP	0.0133461
FCRL3	FCRL3	Q96P31	1q23.1	Y662-p	469981	80.86		PGDSNPIySQIWSIQ	1	NA	NA	DSNPIYSQIWS	0.0211967
FCRL3	FCRL3	Q96P31	1q23.1	Y692-p	469982	80.86		HEELTVLySELKKTH	1	NA	NA	ELTVLYSELKK	0.00577936
FCRL3	FCRL3	Q96P31	1q23.1	Y722-p	460222	80.86		EEDDEENyENVPRVL	1	1	2	DDEENYENVPR	0.00655644
FLI1	FLI1	Q01543	11q24.3	Y42-p	472827	50.98		tAsGsPDyGQPHkIN	NA	NA	25	SGSPDYGQPHK	0.00030066
FLI1	FLI1	Q01543	11q24.3	Y70-p	34427426	50.98		RVNVkREyDHMNGsR	NA	NA	1	NVKREYDHMNG	0.0115598
FLI1	FLI1	Q01543	11q24.3	Y222-p	459301	50.98		SVkEDPsyDsVRRGA	NA	NA	103	KEDPSYDSVRR	0.00434886
FLI1	FLI1	Q01543	11q24.3	Y263-p	463343	50.98		QRPQPDPyQILGPTS	NA	1	5	PQPDPYQILGP	0.00757326
FMNL3	FMNL3	Q8IVF7	12q13.12	Y444-p	34349302	117.21	Drf_FH3	LESIKEtyENtsHQV	NA	NA	1	SIKETYENTSH	0.00385413
FMNL3	FMNL3	Q8IVF7	12q13.12	Y697-p	23107674	117.21	FH2	EVKLLRQyERERQPL	NA	NA	1	KLLRQYERERQ	0.00144957
GNAI2	G-alpha i2	P04899	3p21.31	Y61-p	459270	40.45	G-alpha	kIIHEDGysEEECRQ	NA	6	79	IHEDGYSEEEC	0.00266663
GNAI2	G-alpha i2	P04899	3p21.31	Y147-p	34363146	40.45	G-alpha	CFGRsREyQLNDSAA	NA	NA	1	GRSREYQLNDS	0.00147698
GNAI2	G-alpha i2	P04899	3p21.31	Y168-p	462277	40.45	G-alpha	ERIAQSDyIPTQQDV	NA	1	5	IAQSDYIPTQQ	0.00032162
GNAI2	G-alpha i2	P04899	3p21.31	Y303-p	55369643	40.45	G-alpha	kYDEAAsyIQSkFED	NA	1	NA	DEAASYIQSKF	0.00098555
GAS7	GAS7	O60861	17p13.1	Y333-p	34362157	54.37		RKQLAsRyAsVEKAR	NA	NA	1	QLASRYASVEK	0.00627528
GIMAP4	GIMAP4	Q9NUV9	7q36.1	Y19-p	15230616	37.53		PSTPGASyGPGRQEP	NA	NA	1	TPGASYGPGRQ	4.368e-05
GIMAP4	GIMAP4	Q9NUV9	7q36.1	Y259-p	976716	37.53		kARIREEyEEkIRKL	NA	1	24	RIREEYEEKIR	0.00079833
GIMAP4	GIMAP4	Q9NUV9	7q36.1	Y290-p	3544338	37.53		LAEQEAHyAVRQQRA	NA	NA	89	EQEAHYAVRQQ	0.00102895
GIMAP5	GIMAP5	Q96F15	7q36.1	Y9-p	6212579	34.85		GGFQRGkyGtMAEGR	NA	NA	17	FQRGKYGTMAE	0.00125624
GIMAP6	GIMAP6	Q6P9H5	7q36.1	Y176-p	50779677	32.95	AIG1	AGGsLEDyVRETNNQ	NA	1	NA	GSLEDYVRETN	0.00037437
GIMAP7	GIMAP7	Q8NHV1	7q36.1	Y200-p	15410434	34.51	AIG1	VQCNEGAyFSDDIyk	NA	NA	2	CNEGAYFSDDI	0.00119703
GIMAP7	GIMAP7	Q8NHV1	7q36.1	Y206-p	463677	34.51	AIG1	AyFSDDIykDTEERL	NA	NA	2	FSDDIYKDTEE	0.00027884
NR3C1	GR	P04150	5q31.3	Y30-p	23111235	85.66	GCR	RGDVMDFyKtLrGGA	1	NA	3	DVMDFYKTLRG	0.00045986
NR3C1	GR	P04150	5q31.3	Y89-p	23111238	85.66	GCR	VSLSMGLyMGEtEtk	NA	NA	1	LSMGLYMGETE	0.00069943
NR3C1	GR	P04150	5q31.3	Y301-p	15426385	85.66	GCR	QEkLGTVyCQAsFPG	NA	1	2	KLGTVYCQASF	0.00295119
GZMK	GZMK	P49863	5q11.2	Y17-p	40434293	28.88		FFLIVGAyMTHVCFN	NA	1	NA	LIVGAYMTHVC	0.00109311
HCK	Hck	P08631	20q11.21	Y51-p	448169	59.6		ASPHCPVyVPDPTST	NA	2	63	PHCPVYVPDPT	0.00054461
HCK	Hck	P08631	20q11.21	Y180-p	9256403	59.6	SH2	SETTKGSysLSVRDY	NA	NA	1	TTKGSYSLSVR	0.00079264
HCK	Hck	P08631	20q11.21	Y209-p	457874	59.6	SH2	tLDNGGFyISPRSTF	1	10	385	DNGGFYISPRS	0.00153456
HCK	Hck	P08631	20q11.21	Y330-p	463559	59.6	PK_Tyr_Ser-Thr	VVTKEPIyIITEFMA	NA	2	6	TKEPIYIITEF	0.00133905
HCK	Hck	P08631	20q11.21	Y411-p	448168	59.6	PK_Tyr_Ser-Thr	RVIEDNEytAREGAk	9	50	1868	IEDNEYTAREG	0.00106602
HEG1	HEG1	Q9ULI3	3q21.2	Y507-p	34355591	147.46		TALGDRsysEsSSTS	NA	NA	1	LGDRSYSESSS	0.00208399
MAP4K4	HGK	O95819	2q11.2	Y132-p	34356848	142.1	Pkinase	LKEDWIAyIsREILR	NA	1	1	EDWIAYISREI	0.0001413
MAP4K4	HGK	O95819	2q11.2	Y193-p	4713532	142.1	Pkinase	NtFIGtPyWMAPEVI	NA	NA	1	FIGTPYWMAPE	0.00174485
MAP4K4	HGK	O95819	2q11.2	Y467-p	3796112	142.1		RVEREQEyIRRQLEE	NA	NA	17	EREQEYIRRQL	0.00015439
MAP4K4	HGK	O95819	2q11.2	Y520-p	15410788	142.1		QLQQEQAyLLsLQHD	NA	NA	7	QQEQAYLLSLQ	0.00023776
MAP4K4	HGK	O95819	2q11.2	Y560-p	3442634	142.1		APEPKAHyEPADRAR	NA	2	88	EPKAHYEPADR	0.00551988
MAP4K4	HGK	O95819	2q11.2	Y1227-p	463540	142.1		SGGSsQVyFMtLGRT	NA	1	10	GSSQVYFMTLG	0.00101237
MAP4K1	HPK1	Q92918	19q13.2	Y28-p	457932	91.3	Pkinase	QRLGGGTyGEVFkAR	NA	NA	26	LGGGTYGEVFK	0.0007936
MAP4K1	HPK1	Q92918	19q13.2	Y381-p	448160	91.3		sEssDDDyDDVDIPT	NA	1	NA	SSDDDYDDVDI	0.00491554
HCLS1	HS1	P14317	3q13.33	Y83-p	477041	54.01	HS1_rep	GPKASHGyGGRFGVE	NA	NA	6	KASHGYGGRFG	0.0001018
HCLS1	HS1	P14317	3q13.33	Y103-p	456726	54.01	HS1_rep	KsAVGHEyVAEVEKH	NA	3	126	AVGHEYVAEVE	0.00435017
HCLS1	HS1	P14317	3q13.33	Y124-p	3797274	54.01	HS1_rep	AkGFGGkyGVERDRA	NA	NA	30	GFGGKYGVERD	0.00014836
HCLS1	HS1	P14317	3q13.33	Y140-p	451773	54.01	HS1_rep	KsAVGFDykGEVEKH	NA	1	93	AVGFDYKGEVE	5.282e-05
HCLS1	HS1	P14317	3q13.33	Y153-p	463364	54.01	HS1_rep	KHTSQKDysrGFGGR	NA	NA	6	TSQKDYSRGFG	0.00045109
HCLS1	HS1	P14317	3q13.33	Y161-p	3539693	54.01	HS1_rep	srGFGGRyGVEKDKW	NA	NA	4	GFGGRYGVEKD	0.00025596
HCLS1	HS1	P14317	3q13.33	Y190-p	463367	54.01	HS1_rep	KHEsQRDyAkGFGGQ	NA	NA	47	ESQRDYAKGFG	0.00074261
HCLS1	HS1	P14317	3q13.33	Y198-p	451717	54.01	HS1_rep	AkGFGGQyGIQKDRV	NA	6	253	GFGGQYGIQKD	0.00018059
HCLS1	HS1	P14317	3q13.33	Y222-p	452057	54.01		MEAPttAykkTTPIE	4	3	133	APTTAYKKTTP	0.00028645
HCLS1	HS1	P14317	3q13.33	Y360-p	459332	54.01		QVEEEPVyEAEPEPE	NA	NA	15	EEEPVYEAEPE	0.00455665
HCLS1	HS1	P14317	3q13.33	Y378-p	451635	54.01		EPEPENDyEDVEEMD	5	2	37	EPENDYEDVEE	0.0267591
HCLS1	HS1	P14317	3q13.33	Y397-p	451636	54.01		EDEPEGDyEEVLEPE	6	1	7	EPEGDYEEVLE	0.0189715
HCLS1	HS1	P14317	3q13.33	Y481-p	15420201	54.01		FGLFPANyVKLLE__	NA	NA	4	LFPANYVKLLE	0.00632781
ICAM1	ICAM1	P05362	19p13.2	Y207-p	23114860	57.83		FENTSAPyQLQtFVL	NA	NA	1	NTSAPYQLQTF	0.00230395
ICAM1	ICAM1	P05362	19p13.2	Y512-p	450460	57.83		RQRKIKKyRLQQAQk	4	NA	1	RKIKKYRLQQA	6.735e-05
ICAM2	ICAM2	P13598	17q23.3	Y260-p	459311	30.65		RQQRMGtyGVRAAWR	NA	NA	121	QRMGTYGVRAA	3.339e-05
ICOS	ICOS	Q9Y6W8	2q33.2	Y180-p	21511702	22.62		VHDPNGEyMFMRAVN	NA	NA	1	DPNGEYMFMRA	0.00306888
IKZF1	Ikaros	Q13422	7p12.2	Y293-p	463635	57.53		kGLsDtPyDssAsyE	NA	NA	3	LSDTPYDSSAS	0.0011937
IKZF1	Ikaros	Q13422	7p12.2	Y299-p	15404033	57.53		PyDssAsyEkENEMM	NA	NA	1	DSSASYEKENE	0.00480303
IKZF1	Ikaros	Q13422	7p12.2	Y321-p	477315	57.53		AINNAINyLGAESLR	NA	NA	3	NNAINYLGAES	0.00030838
IKZF1	Ikaros	Q13422	7p12.2	Y348-p	475407	57.53		VPVIsPMyQLHKPLA	NA	NA	6	VISPMYQLHKP	0.00121414
IKZF1	Ikaros	Q13422	7p12.2	Y413-p	450731	57.53		EQRsGLIyLtNHIAP	NA	NA	92	RSGLIYLTNHI	0.00020092
IKZF1	Ikaros	Q13422	7p12.2	Y435-p	15227508	57.53		LkEEHRAyDLLRAAs	NA	NA	20	EEHRAYDLLRA	0.00806476
IL10RA	IL10RA	Q13651	11q23.3	Y446-p	449607	63		AAVAFQGyLRQTRCA	2	NA	NA	VAFQGYLRQTR	0.00017024
IL10RA	IL10RA	Q13651	11q23.3	Y496-p	449608	63		PPALAKGyLKQDPLE	2	NA	1	ALAKGYLKQDP	0.00035254
IL2RB	IL2RB	P14784	22q12.3	Y364-p	455360	61.12		SCFTNQGyFFFHLPD	4	NA	NA	FTNQGYFFFHL	0.00103142
IL2RB	IL2RB	P14784	22q12.3	Y418-p	450884	61.12		LSGEDDAyCTFPSRD	3	NA	NA	GEDDAYCTFPS	0.00210803
IL2RB	IL2RB	P14784	22q12.3	Y536-p	450934	61.12		LPLNTDAyLSLQELQ	3	3	2	LNTDAYLSLQE	0.00292148
IL2RG	IL2RG	P31785	Xq13.1	Y303-p	463585	42.29		LEDLVtEyHGNFsAW	NA	1	86	DLVTEYHGNFS	0.00061986
IL2RG	IL2RG	P31785	Xq13.1	Y325-p	463586	42.29		AEsLQPDysERLCLV	NA	1	32	SLQPDYSERLC	0.00062754
IL2RG	IL2RG	P31785	Xq13.1	Y357-p	463587	42.29		PCNQHSPyWAPPCyT	NA	2	10	NQHSPYWAPPC	0.00288499
IL2RG	IL2RG	P31785	Xq13.1	Y363-p	473330	42.29		PyWAPPCyTLKPET_	NA	1	5	WAPPCYTLKPE	0.00097901
IL7R	IL7R	P16871	5p13.2	Y159-p	36249817	51.58	fn3	TSHLQKKyVKVLMHD	NA	1	NA	HLQKKYVKVLM	0.00241632
IL7R	IL7R	P16871	5p13.2	Y169-p	36249820	51.58	fn3	VLMHDVAyRQEKDEN	NA	1	NA	MHDVAYRQEKD	0.00033019
IL7R	IL7R	P16871	5p13.2	Y449-p	451291	51.58		GSNQEEAyVTMSSFY	1	NA	NA	NQEEAYVTMSS	0.00488231
IRF4	IRF4	Q15306	6p25.3	Y37-p	473659	51.77	IRF	DQIDSGkyPGLVWEN	NA	1	3	IDSGKYPGLVW	0.00036263
IRF4	IRF4	Q15306	6p25.3	Y62-p	28700300	51.77	IRF	KHAGkQDyNREEDAA	1	NA	NA	AGKQDYNREED	0.00114058
IRF4	IRF4	Q15306	6p25.3	Y181-p	28700302	51.77		LDRsWRDyVPDQPHP	1	NA	NA	RSWRDYVPDQP	0.00012133
IRF4	IRF4	Q15306	6p25.3	Y192-p	12477708	51.77		QPHPEIPyQCPMTFG	1	1	NA	HPEIPYQCPMT	0.00202195
IRF4	IRF4	Q15306	6p25.3	Y325-p	23116262	51.77	IRF-3	WMAPDGLyAkRLCQS	1	NA	1	APDGLYAKRLC	0.00055388
IRF4	IRF4	Q15306	6p25.3	Y428-p	473660	51.77		SGHFLRGyDLPEHIS	1	1	2	HFLRGYDLPEH	0.00444243
IRF4	IRF4	Q15306	6p25.3	Y440-p	473661	51.77		HISNPEDyHRSIRHs	NA	1	2	SNPEDYHRSIR	0.00051442
IRF8	IRF8	Q02556	16q24.1	Y373-p	465347	48.36	IRF-3	LVQIEQLyVRQLAEE	NA	NA	2	QIEQLYVRQLA	0.00042729
ITGA4	ITGA4	P13612	2q31.3	Y1024-p	7705802	114.9		NRRDsWsyINSksND	3	1	4	RDSWSYINSKS	0.00040682
ITGAL	ITGAL	P20701	16p11.2	Y332-p	23116572	128.77		TELQkKIyVIEGTsK	NA	NA	1	LQKKIYVIEGT	0.00050912
ITGB2	ITGB2	P05107	21q22.3	Y735-p	26400600	84.78	Integrin_b_cyt	HLSDLREyRRFEkEK	1	NA	NA	SDLREYRRFEK	0.00026859
ITK	ITK	Q08881	5q33.3	Y40-p	462365	71.83	PH	LTKASLAyFEDRHGk	NA	NA	3	KASLAYFEDRH	0.00057146
ITK	ITK	Q08881	5q33.3	Y120-p	22777476	71.83	BTK	NNsLVPkyHPNFWMD	NA	NA	3	SLVPKYHPNFW	0.00106321
ITK	ITK	Q08881	5q33.3	Y146-p	463560	71.83	BTK	LAtGCAQyDPTkNAS	NA	1	167	TGCAQYDPTKN	0.00118124
ITK	ITK	Q08881	5q33.3	Y198-p	463561	71.83	SH3_1	ALRRNEEyCLLDsSE	NA	NA	127	RRNEEYCLLDS	0.00346339
ITK	ITK	Q08881	5q33.3	Y273-p	463562	71.83	SH2	DSRTAGTytVsVFTK	NA	NA	51	RTAGTYTVSVF	0.00149897
ITK	ITK	Q08881	5q33.3	Y336-p	15227462	71.83		GLVTRLRyPVCFGRQ	NA	NA	16	VTRLRYPVCFG	0.00021067
ITK	ITK	Q08881	5q33.3	Y353-p	25296469	71.83		PVTAGLRyGKWVIDP	NA	NA	1	TAGLRYGKWVI	0.00011643
ITK	ITK	Q08881	5q33.3	Y512-p	447997	71.83	PK_Tyr_Ser-Thr	RFVLDDQytsstGtk	2	7	247	VLDDQYTSSTG	0.00102842
ITK	ITK	Q08881	5q33.3	Y588-p	3557445	71.83	PK_Tyr_Ser-Thr	RLAStHVyQIMNHCW	NA	NA	14	ASTHVYQIMNH	0.0327652
JAK1	JAK1	P23458	1p31.3	Y412-p	23116812	133.28	Jak1_Phl	FVSLVDGyFRLTADA	NA	NA	1	SLVDGYFRLTA	0.00298885
JAK1	JAK1	P23458	1p31.3	Y507-p	54175388	133.28		IEVQkGRySLHGSDR	NA	1	NA	VQKGRYSLHGS	0.00171997
JAK1	JAK1	P23458	1p31.3	Y568-p	15411218	133.28		AQEWQPVyPMSQLsF	NA	NA	1	EWQPVYPMSQL	0.00011078
JAK1	JAK1	P23458	1p31.3	Y605-p	34369013	133.28	PK_Tyr_Ser-Thr	YSGTLMDykDDEGTS	NA	NA	1	GTLMDYKDDEG	5.95e-05
JAK1	JAK1	P23458	1p31.3	Y967-p	34354236	133.28	PK_Tyr_Ser-Thr	PSGSLKEyLPKNKNK	NA	NA	1	GSLKEYLPKNK	3.785e-05
JAK1	JAK1	P23458	1p31.3	Y993-p	27908635	133.28	PK_Tyr_Ser-Thr	QICKGMDyLGSRQYV	NA	1	NA	CKGMDYLGSRQ	5.121e-05
JAK1	JAK1	P23458	1p31.3	Y1125-p	15411215	133.28	PK_Tyr_Ser-Thr	PNCPDEVyQLMRkCW	NA	NA	38	CPDEVYQLMRK	0.00353766
JAK3	JAK3	P52333	19p13.11	Y506-p	464806	125.1		LVQPQSQyQLSQMTF	NA	NA	1	QPQSQYQLSQM	0.00138063
JAK3	JAK3	P52333	19p13.11	Y536-p	34360003	125.1	PK_Tyr_Ser-Thr	HGSFTkIyRGCRHEV	NA	NA	1	SFTKIYRGCRH	6.936e-05
JAK3	JAK3	P52333	19p13.11	Y785-p	450358	125.1		NSLIsSDyELLSDPT	3	9	60	LISSDYELLSD	0.0102571
JAK3	JAK3	P52333	19p13.11	Y824-p	1876350204	125.1	PK_Tyr_Ser-Thr	FEERHLkyISQLGkG	1	NA	NA	ERHLKYISQLG	0.0002097
JAK3	JAK3	P52333	19p13.11	Y841-p	1881548602	125.1		GSVELCRyDPLGDNT	1	NA	NA	VELCRYDPLGD	0.00446858
JAK3	JAK3	P52333	19p13.11	Y904-p	2197001	125.1	PK_Tyr_Ser-Thr	SLRLVMEyLPSGCLR	1	NA	NA	RLVMEYLPSGC	7.611e-05
JAK3	JAK3	P52333	19p13.11	Y929-p	457815	125.1	PK_Tyr_Ser-Thr	DASRLLLySsQICkG	NA	1	NA	SRLLLYSSQIC	0.00037353
JAK3	JAK3	P52333	19p13.11	Y939-p	2197000	125.1	PK_Tyr_Ser-Thr	QICkGMEyLGSRRCV	1	NA	NA	CKGMEYLGSRR	5.778e-05
KLRF1	KLRF1	Q9NZS2	12p13.31	Y7-p	17831300	26.56		_MQDEERyMTLNVQS	1	NA	NA	QDEERYMTLNV	0.00648875
LAPTM5	LAPTM5	Q13571	1p35.2	Y114-p	56569089	29.94	Mtp	LLTLLGSyIELPAYL	NA	1	NA	TLLGSYIELPA	0.00268657
LAPTM5	LAPTM5	Q13571	1p35.2	Y204-p	462377	29.94	TM; Mtp	tVLIFKVyMFKCVWR	NA	NA	1	LIFKVYMFKCV	0.00011544
LAPTM5	LAPTM5	Q13571	1p35.2	Y239-p	454711	29.94	Mtp	QkVVLPsyEEALSLP	NA	3	43	VVLPSYEEALS	0.00506623
LCK	Lck	P06239	1p35.2	Y25-p	5763692	58		DVCENCHyPIVPLDG	NA	NA	15	CENCHYPIVPL	0.00129101
LCK	Lck	P06239	1p35.2	Y51-p	3542425	58		VRDPLVtyEGSNPPA	NA	NA	8	DPLVTYEGSNP	0.00079115
LCK	Lck	P06239	1p35.2	Y181-p	3560008	58	SH2	QGEVVkHykIRNLDN	NA	NA	1	EVVKHYKIRNL	8.161e-05
LCK	Lck	P06239	1p35.2	Y192-p	447821	58	SH2	NLDNGGFyIsPRItF	3	24	1021	DNGGFYISPRI	0.00151058
LCK	Lck	P06239	1p35.2	Y209-p	23121135	58	SH2	LHELVRHytNAsDGL	NA	NA	1	ELVRHYTNASD	0.00949316
LCK	Lck	P06239	1p35.2	Y414-p	463568	58	PK_Tyr_Ser-Thr	TAPEAINyGtFTIKS	NA	1	43	PEAINYGTFTI	0.00032886
LCK	Lck	P06239	1p35.2	Y470-p	459265	58	PK_Tyr_Ser-Thr	DNCPEELyQLMRLCW	NA	1	162	CPEELYQLMRL	0.00377271
LCK	Lck	P06239	1p35.2	Y489-p	23121138	58	PK_Tyr_Ser-Thr	EDRPTFDyLRsVLED	NA	NA	3	RPTFDYLRSVL	0.00011008
LEF1	LEF-1	Q9UJU2	4q25	Y83-p	3701478	44.2	CTNNB1_binding	AQTsQEPyHDkAREH	NA	NA	7	TSQEPYHDKAR	0.00045822
LEF1	LEF-1	Q9UJU2	4q25	Y102-p	3650923	44.2	CTNNB1_binding	kHPDGGLyNKGPSYS	NA	NA	4	PDGGLYNKGPS	0.00096353
LEF1	LEF-1	Q9UJU2	4q25	Y160-p	23121262	44.2	CTNNB1_binding	PLtPLItysDEHFsP	NA	NA	2	TPLITYSDEHF	0.00124378
LEF1	LEF-1	Q9UJU2	4q25	Y197-p	10854476	44.2	CTNNB1_binding	APDIPtFyPLsPGGV	NA	NA	1	DIPTFYPLSPG	7.391e-05
LEF1	LEF-1	Q9UJU2	4q25	Y363-p	11101225	44.2	HMG_box	RQLHMQLyPGWsARD	NA	NA	12	LHMQLYPGWSA	4.638e-05
SH2B3	LNK	Q9UQQ2	12q24.12	Y203-p	23121769	63.23	PH	LKEAVLRySLADEAS	NA	NA	1	EAVLRYSLADE	0.0042534
SH2B3	LNK	Q9UQQ2	12q24.12	Y273-p	10280219	63.23	PH	LEMPDNLyTFVLKVK	NA	NA	1	MPDNLYTFVLK	0.00433476
SH2B3	LNK	Q9UQQ2	12q24.12	Y555-p	475091	63.23		NRARDsDyEMDssSR	NA	1	6	ARDSDYEMDSS	0.00080377
STK10	LOK	O94804	5q35.1	Y962-p	36122835	112.14		KAAKFFPySSADAs_	NA	1	NA	AKFFPYSSADA	0.00223951
LYN	LYN	P07948	8q12.1	Y32-p	454717	58.57		RNTERtIyVRDPTSN	1	10	96	TERTIYVRDPT	0.00052881
LYN	LYN	P07948	8q12.1	Y117-p	1037709	58.57		EGFIPsNyVAKLNTL	NA	NA	3	FIPSNYVAKLN	0.00024134
LYN	LYN	P07948	8q12.1	Y306-p	463569	58.57	PK_Tyr_Ser-Thr	HDKLVRLyAVVTREE	NA	8	126	KLVRLYAVVTR	0.0041958
LYN	LYN	P07948	8q12.1	Y460-p	463571	58.57	PK_Tyr_Ser-Thr	MTALSQGyRMPRVEN	NA	1	7	ALSQGYRMPRV	0.00028313
LYN	LYN	P07948	8q12.1	Y473-p	454092	58.57	PK_Tyr_Ser-Thr	ENCPDELyDIMkMCW	NA	18	685	CPDELYDIMKM	0.00587106
LYN	LYN	P07948	8q12.1	Y501-p	463572	58.57		QSVLDDFytAtEGQy	NA	NA	2	VLDDFYTATEG	0.00122567
MYO1F	MYO1F	O00160	19p13.2	Y65-p	23252183	124.84	Myosin_head	NPFKQMPyFTDREID	NA	NA	1	FKQMPYFTDRE	0.00068713
MYO1F	MYO1F	O00160	19p13.2	Y438-p	473235	124.84	Myosin_head	IRWTPIQyFNNKVVC	NA	NA	1	WTPIQYFNNKV	0.00075247
MYO1F	MYO1F	O00160	19p13.2	Y667-p	462236	124.84	Myosin_head	VNMEPDQyQMGsTkV	NA	NA	1	MEPDQYQMGST	0.00106021
MYO1F	MYO1F	O00160	19p13.2	Y771-p	3550246	124.84	Myosin_TH1	FADSVTKyDRRFKPI	NA	NA	1	DSVTKYDRRFK	0.00019085
MYO1F	MYO1F	O00160	19p13.2	Y790-p	13831273	124.84	Myosin_TH1	ILTPKCVyVIGREKV	NA	1	NA	TPKCVYVIGRE	0.00080035
NFATC2	NFAT1	Q13469	20q13.2	Y212-p	25280010	100.15		FQNIPAHysPRTsPI	NA	NA	1	NIPAHYSPRTS	0.0007859
NFATC2	NFAT1	Q13469	20q13.2	Y346-p	463879	100.15		AGLPRHIyPAVEFLG	NA	1	3	LPRHIYPAVEF	0.00240479
NFATC2	NFAT1	Q13469	20q13.2	Y752-p	3457209	100.15		QNPAAVLyQRsKsLs	NA	NA	18	PAAVLYQRSKS	0.00103503
NFATC2	NFAT1	Q13469	20q13.2	Y860-p	463880	100.15		QRLsPGsyPTVIQQQ	NA	2	2	LSPGSYPTVIQ	0.00068685
NFATC2	NFAT1	Q13469	20q13.2	Y904-p	25280006	100.15		EQNLDQTyLDDVNEI	NA	NA	1	NLDQTYLDDVN	0.00046231
NFATC1	NFAT2	O95644	18q23	Y371-p	27427900	101.24		ADFAPEDySSFQHIR	2	1	NA	FAPEDYSSFQH	0.00155548
NFATC1	NFAT2	O95644	18q23	Y386-p	473798	101.24		kGGFCDQyLAVPQHP	NA	NA	5	GFCDQYLAVPQ	0.00090161
NFATC1	NFAT2	O95644	18q23	Y394-p	15230344	101.24		LAVPQHPyQWAkPKP	NA	NA	2	VPQHPYQWAKP	0.00536274
NFATC1	NFAT2	O95644	18q23	Y426-p	3913701	101.24		LPSHSGPyELRIEVQ	NA	NA	1	SHSGPYELRIE	0.00167292
NFATC1	NFAT2	O95644	18q23	Y709-p	454738	101.24		kTEPTDDyEPAPTCG	NA	NA	2	EPTDDYEPAPT	0.00125476
NFATC3	NFAT4	Q12968	16q22.1	Y86-p	463881	115.59		QLQsHKNyEGtCEIP	NA	1	6	QSHKNYEGTCE	0.00159163
NFATC3	NFAT4	Q12968	16q22.1	Y150-p	11158587	115.59		RPsRDHLyLPLEPSY	NA	NA	7	SRDHLYLPLEP	0.00294288
NFATC3	NFAT4	Q12968	16q22.1	Y884-p	15231014	115.59		PHLQSMGyHCSNTGQ	NA	NA	3	LQSMGYHCSNT	0.00069236
NFAT5	NFAT5	O94916	16q22.1	Y28-p	9415694	165.76		LYSRESVyDLLPKEL	NA	1	9	SRESVYDLLPK	0.00217534
NFAT5	NFAT5	O94916	16q22.1	Y143-p	12127405	165.76		PkRHtVLyIsPPPED	4	1	NA	RHTVLYISPPP	0.00162331
NFAT5	NFAT5	O94916	16q22.1	Y235-p	36131793	165.76		DsAKAPHyVLsQLtT	NA	1	NA	AKAPHYVLSQL	0.00146225
NFAT5	NFAT5 iso4	O94916-4	16q22.1	Y46-p	9415694	167.74		GLLEESVyDLLPKEL	NA	1	NA	LEESVYDLLPK	0.00423523
NFKB1	NFkB-p105	P19838	4q24	Y59-p	465351	105.36	RHD_DNA_bind	QRGFRFRyVCEGPSH	NA	NA	1	GFRFRYVCEGP	0.00030991
NFKB1	NFkB-p105	P19838	4q24	Y165-p	23254363	105.36	RHD_DNA_bind	TEACIRGyNPGLLVH	NA	NA	1	ACIRGYNPGLL	0.0003691
NFKB1	NFkB-p105	P19838	4q24	Y240-p	463889	105.36	RHD_DNA_bind	PVVSDAIyDskAPNA	NA	2	35	VSDAIYDSKAP	0.00058891
NFKB1	NFkB-p105	P19838	4q24	Y485-p	474104	105.36		NGEVTLTyATGTKEE	NA	NA	2	EVTLTYATGTK	0.00056593
NFKB1	NFkB-p105	P19838	4q24	Y582-p	23254375	105.36		INMRNDLyQtPLHLA	NA	NA	1	MRNDLYQTPLH	0.00235754
NFKB1	NFkB-p105 iso2	P19838-2	4q24	Y44-p	1880539214	105.43		LPTADGPyLQILEQP	1	NA	NA	TADGPYLQILE	0.00993847
NFKB1	NFkB-p105 iso2	P19838-2	4q24	Y82-p	1880539208	105.43		SEKNKKSyPQVKICN	1	NA	NA	KNKKSYPQVKI	0.00046839
NFKB1	NFkB-p105 iso2	P19838-2	4q24	Y90-p	1880539210	105.43		PQVKICNyVGPAKVI	1	NA	NA	VKICNYVGPAK	0.0004695
NFKB1	NFkB-p105 iso2	P19838-2	4q24	Y270-p	1880539212	105.43		VTGGEEIyLLCDKVQ	1	NA	NA	GGEEIYLLCDK	0.00043718
P2RY8	P2RY8	Q86VZ1	X;Y	Y127-p	462413	40.64	7tm_1	ERFLGVLyPLsSkRW	NA	NA	6	FLGVLYPLSSK	4.655e-05
P2RY8	P2RY8	Q86VZ1	X;Y	Y139-p	40248103	40.64	7tm_1; TM	kRWRRRRyAVAACAG	NA	1	NA	WRRRRYAVAAC	0.00228401
PDGFRB	PDGFRB	P09619	5q32	Y562-p	458338	123.97		LWQKKPRyEIRWKVI	2	NA	NA	QKKPRYEIRWK	0.00099698
PDGFRB	PDGFRB	P09619	5q32	Y692-p	475339	123.97	PK_Tyr_Ser-Thr	RyGDLVDyLHRNKHT	NA	1	4	GDLVDYLHRNK	4.44e-05
PDGFRB	PDGFRB	P09619	5q32	Y716-p	447524	123.97	PK_Tyr_Ser-Thr	RPPsAELysNALPVG	4	NA	2	PSAELYSNALP	0.00376122
PDGFRB	PDGFRB	P09619	5q32	Y740-p	447520	123.97	PK_Tyr_Ser-Thr	TGESDGGyMDMSKDE	10	1	5	ESDGGYMDMSK	0.00496816
PDGFRB	PDGFRB	P09619	5q32	Y751-p	447508	123.97	PK_Tyr_Ser-Thr	SKDESVDyVPMLDMK	20	3	6	DESVDYVPMLD	0.00194649
PDGFRB	PDGFRB	P09619	5q32	Y763-p	448850	123.97	PK_Tyr_Ser-Thr	DMKGDVKyADIESSN	6	NA	1	KGDVKYADIES	0.0143541
PDGFRB	PDGFRB	P09619	5q32	Y857-p	447509	123.97	PK_Tyr_Ser-Thr	DIMRDSNyISKGSTF	12	1	1	MRDSNYISKGS	0.00016666
PDGFRB	PDGFRB	P09619	5q32	Y921-p	23130564	123.97	PK_Tyr_Ser-Thr	YNAIKRGyRMAQPAH	NA	NA	1	AIKRGYRMAQP	0.0005034
PDGFRB	PDGFRB	P09619	5q32	Y934-p	447518	123.97	PK_Tyr_Ser-Thr	AHAsDEIyEIMQKCW	1	2	1	ASDEIYEIMQK	0.00579442
PDGFRB	PDGFRB	P09619	5q32	Y1009-p	447522	123.97		LDTSSVLyTAVQPNE	14	NA	NA	TSSVLYTAVQP	0.00502274
PDGFRB	PDGFRB	P09619	5q32	Y1021-p	447523	123.97		PNEGDNDyIIPLPDP	13	NA	NA	EGDNDYIIPLP	0.00247957
PEA15	PEA-15	Q15121	1q23.2	Y108-p	476310	15.04		RIPsAKKykDIIRQP	NA	1	4	PSAKKYKDIIR	0.00098359
PECAM1	PECAM-1	P16284	17q23.3	Y290-p	2525601	82.54		RHGNKAVySVMAMVE	NA	1	NA	GNKAVYSVMAM	0.0116191
PECAM1	PECAM-1	P16284	17q23.3	Y623-p	25304569	82.54		LIIAAKCyFLRKAKA	NA	NA	1	IAAKCYFLRKA	0.00019289
PECAM1	PECAM-1	P16284	17q23.3	Y663-p	459399	82.54		NMEANSHyGHNDDVR	NA	1	8	EANSHYGHNDD	0.00068729
PECAM1	PECAM-1	P16284	17q23.3	Y690-p	448759	82.54		PLNsDVQytEVQVSS	7	NA	43	NSDVQYTEVQV	0.0136571
PECAM1	PECAM-1	P16284	17q23.3	Y713-p	448760	82.54		KKDtEtVysEVRKAV	12	16	740	DTETVYSEVRK	0.0050232
PECAM1	PECAM-1	P16284	17q23.3	Y728-p	465455	82.54		PDAVESRysRTEGsL	NA	1	2	AVESRYSRTEG	0.00253174
PIK3CD	PIK3CD	O00329	1p36.22	Y440-p	458408	119.48	PI3K_C2	KTGERCLyMWPSVPD	NA	1	5	GERCLYMWPSV	0.00163523
PIK3CD	PIK3CD	O00329	1p36.22	Y524-p	454088	119.48	PI3Ka	RRGsGELyEHEkDLV	1	13	265	GSGELYEHEKD	0.00228296
PIK3CD	PIK3CD	O00329	1p36.22	Y936-p	454760	119.48	PI3_PI4_kinase	RVPFILtyDFVHVIQ	NA	3	59	PFILTYDFVHV	0.00182305
PRKCB	PKCB	P05771	16p12.2-p12.1	Y123-p	23132250	76.87	C1_1	DHCGSLLyGLIHQGM	NA	NA	1	CGSLLYGLIHQ	0.00081139
PRKCB	PKCB	P05771	16p12.2-p12.1	Y368-p	3422731	76.87	Pkinase	RkGtDELyAVKILKK	NA	NA	40	GTDELYAVKIL	0.00049182
PRKCQ	PKCT	Q04759	10p15.1	Y28-p	23132277	81.86		QGEAVNPyCAVLVKE	NA	NA	1	EAVNPYCAVLV	0.00622783
PRKCQ	PKCT	Q04759	10p15.1	Y90-p	448588	81.86		SETTVELySLAERCR	3	NA	NA	TTVELYSLAER	0.00151115
PRKCQ	PKCT	Q04759	10p15.1	Y121-p	34350086	81.86		RMLMNARyFLEMSDT	NA	NA	1	LMNARYFLEMS	0.00133333
PPARG	PPAR-gamma	P37231	3p25.2	Y78-p	36692605	57.62	PPARgamma_N	SSISTPHyEDIPFTR	1	NA	NA	ISTPHYEDIPF	0.0607572
PPARG	PPAR-gamma	P37231	3p25.2	Y102-p	9256871	57.62	PPARgamma_N	yDLKLQEyQSAIkVE	1	NA	1	LKLQEYQSAIK	0.00146327
PTPN12	PTP-PEST	Q05209	7q11.23	Y64-p	7791109	88.11	Y_phosphatase	ENVKKNRyKDILPFD	NA	NA	7	VKKNRYKDILP	0.00448937
PTPN12	PTP-PEST	Q05209	7q11.23	Y88-p	10847376	88.11	Y_phosphatase	TPsQDSDyINANFIk	NA	1	3	SQDSDYINANF	0.00179455
PTPN12	PTP-PEST	Q05209	7q11.23	Y301-p	15565132	88.11		FEKQLQLyEIHGAQK	NA	2	NA	KQLQLYEIHGA	0.0013601
PTPN12	PTP-PEST	Q05209	7q11.23	Y733-p	36124499	88.11		HPAGGIHyEMCIECP	NA	1	NA	AGGIHYEMCIE	0.0102965
PTPN22	PTPN22	Q9Y2R2	1p13.2	Y84-p	34551563	91.7	Y_phosphatase	TSDEDSSyINANFIK	NA	NA	1	DEDSSYINANF	0.00280525
PTPN22	PTPN22	Q9Y2R2	1p13.2	Y536-p	460274	91.7		IPLVENPyFSSWPPS	NA	NA	1	LVENPYFSSWP	0.00121754
PYHIN1	PYHIN1	Q6K0P9	1q23.1	Y20-p	11121135	55.07	PYRIN	GLEVINDyHFRIVKS	NA	NA	2	EVINDYHFRIV	0.00036254
PYHIN1	PYHIN1	Q6K0P9	1q23.1	Y228-p	3904764	55.07	HIN	NATKVFKyESSENEQ	NA	NA	1	TKVFKYESSEN	0.00145579
RBPJ	RBPJ	Q06330	4p15.2	Y122-p	25307558	55.64	LAG1-DNAbind	LNLEGKNyCtAkTLy	NA	NA	1	LEGKNYCTAKT	0.00178849
RBPJ	RBPJ	Q06330	4p15.2	Y129-p	25307561	55.64	LAG1-DNAbind	yCtAkTLyIsDsDkR	NA	1	1	TAKTLYISDSD	0.00104895
RHOG	RHOG	P84095	11p15.4	Y32-p	475232	21.31	Ras	TNAFPKEyIPTVFDN	NA	NA	5	AFPKEYIPTVF	0.00041737
RHOG	RHOG	P84095	11p15.4	Y64-p	4000315	21.31	Ras	DTAGQEEyDRLRTLS	NA	NA	9	AGQEEYDRLRT	0.00357536
APBB1IP	RIAM	Q7Z5R6	10p12.1	Y45-p	462981	73.18		PPRAEFNySVGFKDL	1	NA	61	RAEFNYSVGFK	0.00034358
APBB1IP	RIAM	Q7Z5R6	10p12.1	Y274-p	3411436	73.18		FkNPQNFyLDNRGKK	NA	NA	44	NPQNFYLDNRG	0.00064782
APBB1IP	RIAM	Q7Z5R6	10p12.1	Y331-p	10280142	73.18	PH	KKSWKRRyFLLRAsG	NA	NA	1	SWKRRYFLLRA	0.00352452
APBB1IP	RIAM	Q7Z5R6	10p12.1	Y380-p	457354	73.18	PH	KYkAPTDyCFVLkHP	NA	1	21	KAPTDYCFVLK	0.0013264
RIOK1	RIOK1	Q9BRS2	6p24.3	Y83-p	462799	65.58		VGKLAkGyVWNGGsN	NA	NA	12	KLAKGYVWNGG	0.00031906
RIOK1	RIOK1	Q9BRS2	6p24.3	Y223-p	15428073	65.58	RIO1	VFkDRDKyVsGEFRF	NA	NA	8	KDRDKYVSGEF	0.00081106
RIOK1	RIOK1	Q9BRS2	6p24.3	Y440-p	23139360	65.58		TLNEVkNyERDMDII	NA	NA	1	NEVKNYERDMD	0.00268124
RIOK1	RIOK1	Q9BRS2	6p24.3	Y466-p	464178	65.58		AQQDNILyQtVtGLk	NA	2	86	QDNILYQTVTG	0.0076606
SATB1	SATB1	Q01826	3p24.3	Y331-p	15230583	85.96		AQLLNQQyAVNRLLA	NA	NA	3	LLNQQYAVNRL	0.00108233
SATB1	SATB1	Q01826	3p24.3	Y346-p	3464634	85.96		QQsLNQQyLNHPPPV	NA	NA	17	SLNQQYLNHPP	0.00045494
SELL	SELL	P14151	1q24.2	Y132-p	3665023	42.19	Lectin_C	kEDCVEIyIkRNkDA	NA	NA	1	DCVEIYIKRNK	0.00014361
SH2D1A	SH2D1A	O60880	Xq25	Y7-p	50799601	14.19	SH2	_MDAVAVyHGkIsRE	NA	1	NA	DAVAVYHGKIS	0.00043283
SH2D1A	SH2D1A	O60880	Xq25	Y29-p	50799598	14.19	SH2	AtGLDGsyLLRDSES	NA	1	NA	GLDGSYLLRDS	0.00014593
SH3KBP1	SH3KBP1	Q96B97	Xp22.12	Y109-p	4764821	73.13	SH3_9	RCQVAFsyLPQNDDE	NA	NA	2	QVAFSYLPQND	0.00015697
SH3YL1	SH3YL1	Q96HL8	2p25.3	Y180-p	23143959	37.15	Ysc84	KETNRKFyCQDIRAY	NA	NA	1	TNRKFYCQDIR	0.00051794
SIGIRR	SIGIRR	Q6IA17	11p15.5	Y395-p	458618	45.68		sDLGsRNysARtDFy	NA	NA	5	LGSRNYSARTD	0.00075534
SIGIRR	SIGIRR	Q6IA17	11p15.5	Y402-p	464272	45.68		ysARtDFyCLVSKDD	NA	NA	56	ARTDFYCLVSK	0.00145499
SLAMF6	SLAMF6	Q96DU3	1q23.2-q23.3	Y92-p	1002704	37.35	V-set	RLNFtQSySLQLSNL	NA	1	1	NFTQSYSLQLS	0.00094519
SLAMF6	SLAMF6	Q96DU3	1q23.2-q23.3	Y107-p	1002708	37.35	V-set	KMEDTGSyRAQISTK	NA	NA	1	EDTGSYRAQIS	0.0001452
SLAMF6	SLAMF6	Q96DU3	1q23.2-q23.3	Y274-p	464283	37.35		EsARNLEyVsVsPtN	1	3	145	ARNLEYVSVSP	0.00185674
SLAMF6	SLAMF6	Q96DU3	1q23.2-q23.3	Y285-p	457709	37.35		sPtNNtVyAsVtHSN	2	3	171	TNNTVYASVTH	0.00779272
SLAMF6	SLAMF6	Q96DU3	1q23.2-q23.3	Y309-p	457710	37.35		ENDTItIystINHsK	2	6	249	DTITIYSTINH	0.0125451
SLAMF7	SLAMF7	Q9NQ25	1q23.3	Y284-p	455053	37.42		HSGENTEyDTIPHTN	1	2	11	GENTEYDTIPH	0.0202921
SLAMF7	SLAMF7	Q9NQ25	1q23.3	Y304-p	454087	37.42		EDPANtVysTVEIPK	1	2	34	PANTVYSTVEI	0.0158507
SLA	SLAP	Q13239	8q24.22	Y120-p	15570321	31.16	SH2	SETKkGFySLSVRHR	1	NA	NA	TKKGFYSLSVR	0.00093251
SLA	SLAP	Q13239	8q24.22	Y258-p	1018109	31.16		KksIsLMyGGskRkS	1	NA	NA	SISLMYGGSKR	1.566e-05
LCP2	SLP76	Q13094	5q35.1	Y29-p	7768394	60.19	SAM_2	DYFKKLNykDCEKAV	NA	NA	7	FKKLNYKDCEK	0.00020229
LCP2	SLP76	Q13094	5q35.1	Y39-p	23146367	60.19	SAM_2	CEKAVKKyHIDGARF	NA	NA	3	KAVKKYHIDGA	0.000846
LCP2	SLP76	Q13094	5q35.1	Y113-p	448218	60.19		ssFEEDDyESPNDDQ	10	NA	NA	FEEDDYESPND	0.00646959
LCP2	SLP76	Q13094	5q35.1	Y128-p	448219	60.19		DGEDDGDyEsPNEEE	16	1	NA	EDDGDYESPNE	0.012673
LCP2	SLP76	Q13094	5q35.1	Y145-p	448220	60.19		PVEDDADyEPPPSND	13	1	NA	EDDADYEPPPS	0.00328543
LCP2	SLP76	Q13094	5q35.1	Y173-p	456736	60.19		FPNsNsMyIDRPPSG	4	4	129	NSNSMYIDRPP	0.00039354
LCP2	SLP76	Q13094	5q35.1	Y459-p	457695	60.19	SH2	KKtttNPyVLMVLyK	NA	2	4	TTTNPYVLMVL	0.00725095
LCP2	SLP76	Q13094	5q35.1	Y476-p	10414890	60.19	SH2	VyNIQIRyQKESQVy	NA	NA	1	NIQIRYQKESQ	0.00135998
LCP2	SLP76	Q13094	5q35.1	Y483-p	476856	60.19	SH2	yQKESQVyLLGTGLR	NA	NA	1	KESQVYLLGTG	0.00034966
LCP2	SLP76	Q13094	5q35.1	Y522-p	34551060	60.19		GkNRGSRyQCTLTHA	NA	NA	1	NRGSRYQCTLT	0.00098109
STAT4	STAT4	Q14765	2q32.2-q32.3	Y288-p	3432625	85.94	STAT_alpha	EQStKMtyEGDPIPM	NA	NA	1	STKMTYEGDPI	0.00061611
STAT4	STAT4	Q14765	2q32.2-q32.3	Y645-p	477276	85.94	SH2	FADILRDyKVIMAEN	NA	NA	1	DILRDYKVIMA	0.00088378
STAT4	STAT4	Q14765	2q32.2-q32.3	Y693-p	447790	85.94		TERGDkGyVPSVFIP	5	4	3	RGDKGYVPSVF	0.0003008
TBX21	TBX21	Q9UL17	17q21.32	Y58-p	465094	58.33		GGSLGSPyPGGALVP	NA	NA	1	SLGSPYPGGAL	4.292e-05
TBX21	TBX21	Q9UL17	17q21.32	Y220-p	20583307	58.33	T-box	SMPGNRLyVHPDSPN	1	NA	NA	PGNRLYVHPDS	0.00415156
TBX21	TBX21	Q9UL17	17q21.32	Y266-p	20583306	58.33	T-box	VLQsLHKyQPRLHIV	1	NA	NA	QSLHKYQPRLH	0.00055652
TBX21	TBX21	Q9UL17	17q21.32	Y305-p	20583305	58.33	T-box	QFIAVTAyQNAEITQ	1	NA	NA	IAVTAYQNAEI	0.00359719
TBX21	TBX21	Q9UL17	17q21.32	Y395-p	4196069	58.33		GAPRDHSyEAEFRAV	NA	NA	1	PRDHSYEAEFR	0.00289421
TCF4	TCF4	P15884	18q21.2	Y375-p	40268318	71.31		QASSsPNyEGPLHSL	NA	1	NA	SSSPNYEGPLH	0.00340891
TCF7	TCF7	P36402	5q31.1	Y163-p	6228169	41.64	CTNNB1_binding	GVPQLsLyEHFNsPH	NA	NA	39	PQLSLYEHFNS	0.00358061
TECPR1	TECPR1	Q7Z6L1	7q21.3	Y140-p	982863	129.7	Pex24p	TEKGGWTyAIDFPAT	NA	NA	14	KGGWTYAIDFP	0.00092132
TGFB1	TGFB1	P01137	19q13.2	Y317-p	25313970	44.34	TGF_beta	WIHEPkGyHANFCLG	NA	NA	1	HEPKGYHANFC	0.00198352
THEMIS2	THEMIS2	Q5TEJ8	1p35.3	Y440-p	29651698	72.05	CABIT	EMSDSRRysLADLTA	NA	1	NA	SDSRRYSLADL	0.00573994
THEMIS2	THEMIS2	Q5TEJ8	1p35.3	Y632-p	9415036	72.05		LDDDEHDyEEILEQF	NA	1	17	DDEHDYEEILE	0.148269
TIGIT	TIGIT	Q495A1	3q13.31	Y225-p	27266400	26.32		DCAELHDyFNVLSYR	1	NA	NA	AELHDYFNVLS	0.0110115
TMEM204	TMEM204	Q9BSN7	16p13.3	Y221-p	5952528	24.54		RRGLDNDyVESPC__	NA	NA	4	GLDNDYVESPC	0.00099729
TNIK	TNIK	Q9UKE5	3q26.2-q26.31	Y427-p	15424017	154.94		EREQRRHyEEQMRRE	NA	NA	4	EQRRHYEEQMR	0.00468563
TNIK	TNIK	Q9UKE5	3q26.2-q26.31	Y446-p	11070616	154.94		RAEHEQEyIRRQLEE	NA	NA	5	EHEQEYIRRQL	0.00026457
TNIK	TNIK	Q9UKE5	3q26.2-q26.31	Y475-p	5963332	154.94		EQALLLEyKRKQLEE	NA	NA	1	ALLLEYKRKQL	2.682e-05
TNIK	TNIK	Q9UKE5	3q26.2-q26.31	Y499-p	3479655	154.94		QLKQERDyLVsLQHQ	NA	NA	22	KQERDYLVSLQ	0.00020587
TNIK	TNIK	Q9UKE5	3q26.2-q26.31	Y963-p	457937	154.94		EMDsGTEyGMGSSTK	NA	2	36	DSGTEYGMGSS	0.00010756
TNIK	TNIK	Q9UKE5	3q26.2-q26.31	Y982-p	7447407	154.94		PFVDPRVyQTSPtDE	NA	1	2	VDPRVYQTSPT	0.00197263
TRAF3IP3	TRAF3IP3	Q9Y228	1q32.2	Y185-p	464619	63.63		DAsQQtNyGVAVLDk	NA	2	3	SQQTNYGVAVL	0.00023227
TRAF3IP3	TRAF3IP3	Q9Y228	1q32.2	Y254-p	464620	63.63		RSLENQLytCTQKys	NA	2	3	LENQLYTCTQK	0.00094166
TRAF3IP3	TRAF3IP3	Q9Y228	1q32.2	Y260-p	464621	63.63		LytCTQKysPWGMKk	NA	1	1	TCTQKYSPWGM	0.00068884
TRAF3IP3	TRAF3IP3	Q9Y228	1q32.2	Y322-p	464622	63.63		CEEWRSQyEALkEDW	NA	2	42	EWRSQYEALKE	0.0129482
SH2D2A	TSAd	Q9NP31	1q23.1	Y39-p	450674	42.93		RSCQNLGyTAAsPQA	NA	3	59	CQNLGYTAASP	0.00195828
SH2D2A	TSAd	Q9NP31	1q23.1	Y178-p	457368	42.93		TAHPLSPyGETLTEP	NA	1	5	HPLSPYGETLT	0.00034964
SH2D2A	TSAd	Q9NP31	1q23.1	Y216-p	450676	42.93		SQDPNPQysPIIkQG	NA	10	431	DPNPQYSPIIK	0.0101656
SH2D2A	TSAd	Q9NP31	1q23.1	Y260-p	480756	42.93		PQLPPEVytIPVPRH	1	NA	39	LPPEVYTIPVP	0.00430687
SH2D2A	TSAd	Q9NP31	1q23.1	Y280-p	449440	42.93		PKPSNPIyNEPDEPI	1	2	94	PSNPIYNEPDE	0.0144473
SH2D2A	TSAd	Q9NP31	1q23.1	Y290-p	449441	42.93		PDEPIAFyAMGrGsP	1	2	129	EPIAFYAMGRG	0.00066603
SH2D2A	TSAd	Q9NP31	1q23.1	Y305-p	450668	42.93		GEAPsNIyVEVEDEG	1	4	37	APSNIYVEVED	0.0147625
TXK	TXK	P42681	4p12	Y91-p	2861416	61.26	SH3_1	KIQVKALyDFLPREP	2	1	NA	QVKALYDFLPR	0.00290885
TXK	TXK	P42681	4p12	Y420-p	460526	61.26	PK_Tyr_Ser-Thr	RYVLDDEyVSSFGAK	1	NA	7	VLDDEYVSSFG	0.00048315
TYROBP	TYROBP	O43914	19q13.12	Y91-p	451788	12.18		ITETEsPyQELQGQR	NA	6	241	ETESPYQELQG	0.01347
TYROBP	TYROBP	O43914	19q13.12	Y102-p	451740	12.18		QGQRSDVySDLNTQR	NA	1	16	QRSDVYSDLNT	0.00505642
VIM	Vimentin	P08670	10p13	Y11-p	12186219	53.65	Filament_head	rsVssssyrrMFGGP	NA	NA	11	VSSSSYRRMFG	0.00065986
VIM	Vimentin	P08670	10p13	Y30-p	454826	53.65	Filament_head	rPsssrsyVttstrt	NA	5	31	SSSRSYVTTST	0.00125132
VIM	Vimentin	P08670	10p13	Y38-p	457892	53.65	Filament_head	VttstrtysLGsALr	NA	8	279	TSTRTYSLGSA	0.00141023
VIM	Vimentin	P08670	10p13	Y53-p	448930	53.65	Filament_head	PstsrsLyAssPGGV	NA	29	1420	TSRSLYASSPG	0.00108523
VIM	Vimentin	P08670	10p13	Y61-p	448931	53.65	Filament_head	AssPGGVyAtrssAV	NA	43	2123	SPGGVYATRSS	0.00074458
VIM	Vimentin	P08670	10p13	Y117-p	450350	53.65	Filament	LNDrFANyIDkVRFL	NA	17	586	DRFANYIDKVR	0.00011003
VIM	Vimentin	P08670	10p13	Y150-p	462617	53.65	Filament	ksRLGDLyEEEMREL	NA	2	23	RLGDLYEEEMR	0.00154514
VIM	Vimentin	P08670	10p13	Y276-p	459295	53.65	Filament	LRDVRQQyEsVAAkN	NA	3	82	DVRQQYESVAA	0.0123188
VIM	Vimentin	P08670	10p13	Y291-p	464350	53.65	Filament	LQEAEEWykSkFADL	NA	2	16	EAEEWYKSKFA	3.713e-05
VIM	Vimentin	P08670	10p13	Y319-p	40433703	53.65	Filament	AkQEstEyRRQVQsL	NA	NA	1	QESTEYRRQVQ	0.00016054
VIM	Vimentin	P08670	10p13	Y358-p	478844	53.65	Filament	FAVEAANyQDtIGRL	NA	3	7	VEAANYQDTIG	0.00292501
ZAP70	ZAP70	P43403	2q11.2	Y12-p	15428972	69.87	SH2	AAHLPFFyGSISRAE	NA	NA	4	HLPFFYGSISR	0.00072613
ZAP70	ZAP70	P43403	2q11.2	Y46-p	1036868	69.87	SH2	CLRSLGGyVLSLVHD	NA	NA	1	RSLGGYVLSLV	0.00038555
ZAP70	ZAP70	P43403	2q11.2	Y69-p	447588	69.87	SH2	ERQLNGTyAIAGGkA	NA	3	92	QLNGTYAIAGG	0.00265062
ZAP70	ZAP70	P43403	2q11.2	Y87-p	466972	69.87	SH2	PAELCEFySRDPDGL	NA	NA	1	ELCEFYSRDPD	0.00119385
ZAP70	ZAP70	P43403	2q11.2	Y126-p	447589	69.87		RDAMVRDyVRQTWkL	2	1	50	AMVRDYVRQTW	0.0005185
ZAP70	ZAP70	P43403	2q11.2	Y164-p	459322	69.87	SH2	AHERMPWyHssLTRE	NA	NA	227	ERMPWYHSSLT	0.0008026
ZAP70	ZAP70	P43403	2q11.2	Y178-p	447590	69.87	SH2	EEAERkLysGAQTDG	NA	1	168	AERKLYSGAQT	0.00130949
ZAP70	ZAP70	P43403	2q11.2	Y198-p	3904217	69.87	SH2	PRkEQGtyALSLIyG	NA	NA	4	KEQGTYALSLI	0.00130924
ZAP70	ZAP70	P43403	2q11.2	Y221-p	22778409	69.87	SH2	SQDkAGkyCIPEGTK	NA	NA	5	DKAGKYCIPEG	0.00343235
ZAP70	ZAP70	P43403	2q11.2	Y248-p	451688	69.87		LkADGLIyCLkEACP	NA	7	337	ADGLIYCLKEA	0.00024748
ZAP70	ZAP70	P43403	2q11.2	Y292-p	447586	69.87		DtLNsDGytPEPARI	8	13	435	LNSDGYTPEPA	0.00051887
ZAP70	ZAP70	P43403	2q11.2	Y397-p	454829	69.87	PK_Tyr_Ser-Thr	MHQLDNPyIVRLIGV	NA	2	62	QLDNPYIVRLI	0.00042543
ZAP70	ZAP70	P43403	2q11.2	Y451-p	457908	69.87	PK_Tyr_Ser-Thr	QVSMGMkyLEEkNFV	NA	NA	1	SMGMKYLEEKN	0.00033093
ZAP70	ZAP70	P43403	2q11.2	Y474-p	455368	69.87	PK_Tyr_Ser-Thr	VLLVNRHyAkISDFG	1	NA	3	LVNRHYAKISD	0.0526811
ZAP70	ZAP70	P43403	2q11.2	Y506-p	3586373	69.87	PK_Tyr_Ser-Thr	GkWPLkWyAPECINF	NA	NA	20	WPLKWYAPECI	0.00021748
ZAP70	ZAP70	P43403	2q11.2	Y569-p	23074368	69.87	PK_Tyr_Ser-Thr	PECPPELyALMSDCW	NA	NA	1	CPPELYALMSD	0.0103948

## Sheet: S4 - PhosphoSitePlus - Lyn
GENE	PROTEIN	ACC_ID	HU_CHR_LOC	MOD_RSD	SITE_GRP_ID	MW_kD	DOMAIN	SITE_+/-7_AA	LT_LIT	MS_LIT	MS_CST	seq_11AA	SCORE
ALOX5	5-LO	P09917	10q11.21	Y43-p	33670312	77.98	PLAT	HLLDKPFyNDFERGA	NA	1	NA	LDKPFYNDFER	4.009e-05
ALOX5	5-LO	P09917	10q11.21	Y54-p	33670310	77.98	PLAT	ERGAVDSyDVTVDEE	NA	1	NA	GAVDSYDVTVD	3.288e-05
ALOX5	5-LO	P09917	10q11.21	Y75-p	23077933	77.98	PLAT	VRIEKRKyWLNDDWY	NA	NA	1	IEKRKYWLNDD	4.819e-05
ALOX5	5-LO	P09917	10q11.21	Y95-p	4113150	77.98	PLAT	LKTPHGDyIEFPCyR	NA	1	NA	TPHGDYIEFPC	3.76e-06
ALOX5	5-LO	P09917	10q11.21	Y101-p	3721516	77.98	PLAT	DyIEFPCyRWItGDV	NA	1	NA	IEFPCYRWITG	4.6e-06
ALOX5	5-LO	P09917	10q11.21	Y182-p	23077930	77.98		GVDFVLNysKAMENL	NA	NA	1	DFVLNYSKAME	3.17e-06
ALOX5	5-LO	P09917	10q11.21	Y446-p	33670311	77.98	Lipoxygenase	RAMKDLtyAsLCFPE	NA	1	NA	MKDLTYASLCF	6.65e-06
ACSL1	ACSL1	P33121	4q35.1	Y188-p	23079021	77.94	AMP-binding	LGNEAITyIVNKAEL	NA	NA	1	NEAITYIVNKA	1.46e-06
ACSL1	ACSL1	P33121	4q35.1	Y567-p	472670	77.94		FkLAQGEyIAPEKIE	NA	3	17	LAQGEYIAPEK	5.57e-06
ACSL1	ACSL1	P33121	4q35.1	Y577-p	10280641	77.94	AMP-binding_C	PEKIENIyMRSEPVA	NA	1	16	KIENIYMRSEP	9.88e-06
ACSL1	ACSL1	P33121	4q35.1	Y693-p	10280645	77.94		RSQIDDLyStIKV__	NA	2	9	QIDDLYSTIKV	3.559e-05
ADAM8	ADAM8	P78325	10q26.3	Y766-p	472675	88.77		PPFPVPVyTRQAPKQ	NA	1	2	FPVPVYTRQAP	3.951e-05
AGO2	AGO2	Q9UKV8	8q24.3	Y393-p	17533102	97.21	ArgoL2	AsFNtDPyVREFGIM	8	2	NA	FNTDPYVREFG	3.08e-06
AGO2	AGO2	Q9UKV8	8q24.3	Y529-p	17533104	97.21	Piwi	LPGKtPVyAEVkRVG	5	1	NA	GKTPVYAEVKR	0.00010306
AGO2	AGO2	Q9UKV8	8q24.3	Y749-p	13830224	97.21	Piwi	HPTEFDFyLCsHAGI	1	1	NA	TEFDFYLCSHA	3.95e-06
AIF1	AIF1	P55008	6p21.33	Y37-p	34503071	16.7		QFLDDPKyssDEDLP	NA	2	NA	LDDPKYSSDED	0.00010677
AIF1	AIF1	P55008	6p21.33	Y54-p	1005262	16.7		LEGFKEKyMEFDLNG	NA	NA	1	GFKEKYMEFDL	3.8e-06
AIF1	AIF1	P55008	6p21.33	Y124-p	465181	16.7		ILKMILMyEEKAREK	NA	NA	1	KMILMYEEKAR	5.78e-06
AKAP13	AKAP13	Q12802	15q25.3	Y604-p	23080663	307.55		ISDGLEPyTLLAAGI	NA	NA	3	DGLEPYTLLAA	6.58e-06
AKAP13	AKAP13	Q12802	15q25.3	Y1512-p	22641116	307.55		RQsLDGFySHGMGAE	NA	1	1	SLDGFYSHGMG	2.85e-06
AKAP13	AKAP13	Q12802	15q25.3	Y1676-p	12004213	307.55		SkQQGFNyCTsAISs	NA	1	NA	QQGFNYCTSAI	3.66e-06
AKAP13	AKAP13	Q12802	15q25.3	Y2205-p	15229934	307.55		KVRLNEIyTKTDSKs	NA	NA	2	RLNEIYTKTDS	5.8e-06
AKAP13	AKAP13	Q12802	15q25.3	Y2269-p	23080660	307.55	PH_16	LQEKDQKyIFAsLDQ	NA	NA	1	EKDQKYIFASL	2.2e-07
JAML	AMICA1	Q86YT9	11q23.3	Y339-p	4112591	44.34		CEGEKHIysPIIVRE	NA	NA	3	GEKHIYSPIIV	0.00160602
AOAH	AOAH	P28039	7p14.2	Y334-p	23082386	65.1	Lipase_GDSL	NHCNHRDyQNISRNG	NA	NA	1	CNHRDYQNISR	0.00014234
AOAH	AOAH	P28039	7p14.2	Y432-p	54208923	65.1	Lipase_GDSL	WDNLHNRyHPLGQLN	NA	1	NA	NLHNRYHPLGQ	6.986e-05
ARHGAP15	ARHGAP15	Q53QZ3	2q22.2-q22.3	Y219-p	3542520	54.54		stELLsHyDsDIkEQ	NA	NA	12	ELLSHYDSDIK	4.34e-06
ARHGAP25	ARHGAP25	P42331	2p13.3	Y571-p	15561200	73.44		IETQKQMyEEQIKNL	NA	1	NA	TQKQMYEEQIK	6.818e-05
ARHGAP25	ARHGAP25	P42331	2p13.3	Y583-p	3696572	73.44		KNLEKENyDVWAKVV	NA	NA	1	LEKENYDVWAK	1.109e-05
ARHGAP30	ARHGAP30	Q7Z6I6	1q23.3	Y269-p	27443979	118.58		GPPQMRPyHTIIEIA	NA	1	NA	PQMRPYHTIIE	0.00023055
ARHGAP30	ARHGAP30	Q7Z6I6	1q23.3	Y742-p	15230365	118.58		EEPGGDEyTDEkEKE	NA	NA	3	PGGDEYTDEKE	3.622e-05
ARHGAP30	ARHGAP30	Q7Z6I6	1q23.3	Y1027-p	463775	118.58		tCtEGGDyCLIPRTS	NA	4	233	TEGGDYCLIPR	1.394e-05
ARHGAP30	ARHGAP30	Q7Z6I6	1q23.3	Y1087-p	451922	118.58		LSsQRRsyAFETQAN	NA	2	NA	SQRRSYAFETQ	5.69e-06
ARHGAP9	ARHGAP9	Q9BRR9	12q13.3	Y191-p	462996	83.26		LMsEPPVyCNLVDLR	NA	1	1	SEPPVYCNLVD	0.00039019
ARHGAP9	ARHGAP9	Q9BRR9	12q13.3	Y232-p	34426067	83.26		PNSGRCFyINSLTGC	NA	NA	1	SGRCFYINSLT	1.878e-05
ARL11	ARL11	Q969Q4	13q14.2	Y30-p	478392	21.39	Arf	AGKTTLLykLKGHQL	NA	NA	3	KTTLLYKLKGH	3.8e-07
ACTR2	ARP2	P61160	2p14	Y22-p	5594219	44.76	Actin	TGFVkCGyAGSNFPE	NA	1	1	FVKCGYAGSNF	4.84e-06
ACTR2	ARP2	P61160	2p14	Y72-p	463005	44.76	Actin	RSMLEVNyPMENGIV	NA	1	2	MLEVNYPMENG	8.4e-07
ACTR2	ARP2	P61160	2p14	Y91-p	463006	44.76	Actin	DMkHLWDytFGPEkL	NA	3	3	KHLWDYTFGPE	2.4e-07
ACTR2	ARP2	P61160	2p14	Y202-p	38546300	44.76	Actin	kLLLLRGyAFNHsAD	1	NA	NA	LLLRGYAFNHS	4.9e-07
ACTR2	ARP2	P61160	2p14	Y378-p	23083948	44.76	Actin	FWMtRQEyQEkGVRV	NA	NA	1	MTRQEYQEKGV	2.554e-05
ARPC1B	ARPC1B	O15143	7q22.1	Y35-p	12229625	40.95		NNHEVHIyEkSGAkW	NA	NA	5	HEVHIYEKSGA	0.00173537
ARPC1B	ARPC1B	O15143	7q22.1	Y77-p	55368087	40.95	WD40	CGTDRNAyVWTLkGR	NA	1	NA	TDRNAYVWTLK	4.08e-06
ARPC1B	ARPC1B	O15143	7q22.1	Y172-p	11181770	40.95		KCRIFsAyIkEVEER	NA	3	NA	RIFSAYIKEVE	3.05e-06
ARRB2	ARRB2	P32121	17p13.2	Y48-p	463011	46.11	Arrestin_N	VVLVDPDyLkDRKVF	NA	6	51	LVDPDYLKDRK	2.9e-07
ARRB2	ARRB2	P32121	17p13.2	Y404-p	448939	46.11		KGMKDDDyDDQLC__	NA	2	267	MKDDDYDDQLC	7.29e-06
MAP3K5	ASK1	Q99683	6q23.3	Y718-p	458209	154.54	Pkinase	IPERDSRySQPLHEE	1	NA	NA	ERDSRYSQPLH	2.97e-05
MAP3K5	ASK1	Q99683	6q23.3	Y814-p	465272	154.54	Pkinase	DNVLINtySGVLKIs	NA	NA	1	VLINTYSGVLK	2.589e-05
MAP3K5	ASK1	Q99683	6q23.3	Y982-p	23268403	154.54		DTSSSSEyGSVsPDT	NA	NA	1	SSSSEYGSVSP	4.37e-06
B2M	B2M	P61769	15q21.1	Y30-p	3584578	13.71	C1-set	RtPkIQVysRHPAEN	NA	NA	2	PKIQVYSRHPA	4.87e-06
B4GALT5	B4GALT5	O43286	20q13.13	Y73-p	23085530	45.12		EQVLRsAyAKRNSSV	NA	NA	1	VLRSAYAKRNS	2.12e-06
BANK1	BANK1	Q8NDB2	4q24	Y630-p	460172	89.28		PKEETTPyIAQVFQQ	NA	NA	4	EETTPYIAQVF	1.05e-06
BANK1	BANK1	Q8NDB2	4q24	Y737-p	9233443	89.28		RPEEENVyNKLTIVH	NA	NA	1	EEENVYNKLTI	3.918e-05
BASP1	BASP1	P80723	5p15.1	Y12-p	11456596	22.69	BASP1	LSKKKkGyNVNDEkA	NA	NA	9	KKKKGYNVNDE	1.436e-05
BAZ1A	BAZ1A	Q9NRL2	14q13.1-q13.2	Y606-p	1006097	178.7	WHIM1	kLSSTSVyDLTPGEK	NA	1	NA	SSTSVYDLTPG	9.99e-06
BAZ1A	BAZ1A	Q9NRL2	14q13.1-q13.2	Y964-p	463058	178.7		RGRssNAyDPSQMCA	NA	1	1	RSSNAYDPSQM	5.817e-05
BAZ1A	BAZ1A	Q9NRL2	14q13.1-q13.2	Y1015-p	63360403	178.7		SALESGRyELLsEEN	NA	1	NA	LESGRYELLSE	0.00022976
BAZ1A	BAZ1A	Q9NRL2	14q13.1-q13.2	Y1294-p	3557698	178.7		QQQEPGRyPsRSQQs	NA	NA	2	QEPGRYPSRSQ	1.7e-06
PIK3AP1	BCAP	Q6ZUJ8	10q24.1	Y133-p	3972518	90.4	TIR_3	CDDEPETyVAAVKKA	NA	1	NA	DEPETYVAAVK	4.06e-06
PIK3AP1	BCAP	Q6ZUJ8	10q24.1	Y163-p	460038	90.4		EDEKVVSySKQQNLP	NA	NA	3	EKVVSYSKQQN	3.39e-06
PIK3AP1	BCAP	Q6ZUJ8	10q24.1	Y230-p	463059	90.4	DBB	EAKVENEyTISVKAP	NA	NA	1	KVENEYTISVK	1.033e-05
PIK3AP1	BCAP	Q6ZUJ8	10q24.1	Y419-p	450044	90.4		GEEADAVyESMAHLS	NA	NA	9	EADAVYESMAH	0.00043553
PIK3AP1	BCAP	Q6ZUJ8	10q24.1	Y513-p	3971796	90.4		LGQEEDVyHTVDDDE	1	1	NA	QEEDVYHTVDD	0.00083766
PIK3AP1	BCAP	Q6ZUJ8	10q24.1	Y553-p	13203803	90.4		QLPDNEPyIFKVFAE	1	NA	NA	PDNEPYIFKVF	9.9e-07
PIK3AP1	BCAP	Q6ZUJ8	10q24.1	Y570-p	450912	90.4		QERPGNFyVSSEsIR	1	9	139	RPGNFYVSSES	3.219e-05
PIK3AP1	BCAP	Q6ZUJ8	10q24.1	Y594-p	459548	90.4		DRPQssIyDPFAGMk	1	1	3	PQSSIYDPFAG	9.63e-06
PIK3AP1	BCAP	Q6ZUJ8	10q24.1	Y694-p	450993	90.4		AKVEFGVyEsGPRKs	1	6	59	VEFGVYESGPR	1.195e-05
BCL6	Bcl-6	P41182	3q27.3	Y157-p	3421653	78.85		MPQDIMAyRGREVVE	NA	NA	4	QDIMAYRGREV	7e-08
BCL6	Bcl-6	P41182	3q27.3	Y574-p	25284264	78.85	zf-C2H2	VHtGEkPyRCNICGA	NA	NA	1	TGEKPYRCNIC	9.6e-07
PTPN18	BDP1	Q99952	2q21.1	Y303-p	450260	50.48		LQNASPHyQNIKENC	1	NA	NA	NASPHYQNIKE	0.00085333
PTPN18	BDP1	Q99952	2q21.1	Y314-p	459420	50.48		KENCAPLyDDALFLR	NA	3	10	NCAPLYDDALF	4.04e-05
PTPN18	BDP1	Q99952	2q21.1	Y354-p	450261	50.48		GHAMADTyAVVQKRG	1	NA	NA	AMADTYAVVQK	9.057e-05
PTPN18	BDP1	Q99952	2q21.1	Y389-p	449000	50.48		sAEEAPLysKVtPRA	1	23	584	EEAPLYSKVTP	9.356e-05
PTPN18	BDP1	Q99952	2q21.1	Y426-p	454838	50.48		sPAGsGAyEDVAGGA	NA	NA	10	AGSGAYEDVAG	0.00036233
BID	BID	P55957	22q11.21	Y54-p	449420	21.99	BID	LAPQWEGyDELQtDG	NA	4	241	PQWEGYDELQT	1.716e-05
BIN2	BIN2	Q9UBW5	12q13.13	Y232-p	463070	61.87	BAR	sKLNHNLyEVMskLE	NA	1	5	LNHNLYEVMSK	0.00036828
BIRC6	BIRC6	Q9NR09	2p22.3	Y132-p	4196532	530.27		KVIFVDDyAVGCRKD	NA	NA	1	IFVDDYAVGCR	5e-07
BIRC6	BIRC6	Q9NR09	2p22.3	Y301-p	18007240	530.27	BIR	TSWPHVGyRWAQPDP	NA	1	NA	WPHVGYRWAQP	7e-08
BIRC6	BIRC6	Q9NR09	2p22.3	Y575-p	4700588	530.27		LAGGLLtyKsPAtsP	NA	NA	1	GGLLTYKSPAT	1.06e-06
BIRC6	BIRC6	Q9NR09	2p22.3	Y633-p	477226	530.27		tLPVLLLySIKEsDE	NA	NA	1	PVLLLYSIKES	5.3e-07
BIRC6	BIRC6	Q9NR09	2p22.3	Y1864-p	25284423	530.27		kITVIGRyGstNARA	NA	NA	1	TVIGRYGSTNA	1e-06
BIRC6	BIRC6	Q9NR09	2p22.3	Y3912-p	15227682	530.27		ENGFQDNysVVVASG	NA	1	34	GFQDNYSVVVA	2.732e-05
BIRC6	BIRC6	Q9NR09	2p22.3	Y4130-p	472722	530.27		EQSGELVyEAPETVA	NA	NA	1	SGELVYEAPET	2.633e-05
BIRC6	BIRC6	Q9NR09	2p22.3	Y4288-p	449672	530.27		STEEQQLyWAKGTGF	NA	NA	14	EEQQLYWAKGT	1.81e-06
BIRC6	BIRC6	Q9NR09	2p22.3	Y4489-p	462985	530.27		QKTAEIVyAATTSLR	NA	2	26	TAEIVYAATTS	4.18e-06
BIRC6	BIRC6	Q9NR09	2p22.3	Y4528-p	9406892	530.27		LksLEEkyVAVMKkL	NA	NA	1	SLEEKYVAVMK	5.1e-06
PTK6	Brk	Q13882	20q13.33	Y114-p	462065	51.83	SH2	SEKPsADyVLsVRDT	NA	9	336	KPSADYVLSVR	1.15e-06
PTK6	Brk	Q13882	20q13.33	Y127-p	3997634	51.83	SH2	DTQAVRHyKIWRRAG	NA	NA	1	QAVRHYKIWRR	1.12e-06
PTK6	Brk	Q13882	20q13.33	Y342-p	450274	51.83	PK_Tyr_Ser-Thr	RLIKEDVyLsHDHNI	4	4	45	IKEDVYLSHDH	7e-06
PTK6	Brk	Q13882	20q13.33	Y351-p	450275	51.83	PK_Tyr_Ser-Thr	sHDHNIPykWTAPEA	1	NA	7	DHNIPYKWTAP	1.6e-07
BTK	Btk	Q06187	Xq22.1	Y334-p	463076	76.28	SH2	PQGVIRHyVVCSTPQ	NA	NA	3	GVIRHYVVCST	8.86e-06
BTK	Btk	Q06187	Xq22.1	Y361-p	456556	76.28	SH2	TIPELINyHQHNsAG	NA	5	81	PELINYHQHNS	3.14e-06
BTK	Btk	Q06187	Xq22.1	Y375-p	457681	76.28		GLIsRLKyPVsQQNK	NA	3	21	ISRLKYPVSQQ	4e-07
BTK	Btk	Q06187	Xq22.1	Y461-p	464849	76.28	PK_Tyr_Ser-Thr	HEKLVQLyGVCTkQR	NA	NA	1	KLVQLYGVCTK	1.93e-06
BTK	Btk	Q06187	Xq22.1	Y551-p	447486	76.28	PK_Tyr_Ser-Thr	RYVLDDEytsSVGSk	25	9	127	VLDDEYTSSVG	4.57e-06
CEBPB	C/EBP-beta	P17676	20q13.13	Y78-p	9397201	36.11		RAIDFsPyLEPLGAP	1	NA	NA	IDFSPYLEPLG	6.35e-06
CEBPB	C/EBP-beta	P17676	20q13.13	Y249-p	37051721	36.11		KAPPTACyAGAAPAP	NA	1	NA	PPTACYAGAAP	9.4e-06
C15orf39	C15orf39	Q6ZRI6	15q24.2	Y388-p	23087954	110.67	DUF5525	ARDDLsLyGAsPGLG	NA	NA	9	DDLSLYGASPG	5.2e-07
CAP1	CAP1	Q01518	1p34.2	Y31-p	450723	51.9	CAP_N	TsDMHRGyADsPsKA	NA	3	137	DMHRGYADSPS	6.68e-06
CAP1	CAP1	Q01518	1p34.2	Y164-p	463107	51.9		MNDAAMFytNRVLKE	2	3	8	DAAMFYTNRVL	9.03e-06
CAP1	CAP1	Q01518	1p34.2	Y419-p	464844	51.9	CAP_C	kTDGCHAyLskNsLD	NA	1	12	DGCHAYLSKNS	2.327e-05
RCSD1	CapZIP	Q6JBY9	1q24.2	Y156-p	463112	44.5	CAP-ZIP_m	EGsHLPCyNKVRTRG	NA	NA	9	SHLPCYNKVRT	7.82e-06
CASP5	CASP5	P51878	11q22.3	Y74-p	3545281	49.74	CARD	KTVKMLEyLGKDVLH	NA	NA	1	VKMLEYLGKDV	5e-08
CASP5	CASP5	P51878	11q22.3	Y228-p	23090592	49.74	Peptidase_C14	RLLQGLGytVVDEKN	NA	NA	1	LQGLGYTVVDE	2.029e-05
CCR1	CCR1	P32246	3p21.31	Y41-p	479866	41.17	TM	AQLLPPLySLVFVIG	NA	1	NA	LLPPLYSLVFV	3.123e-05
CCR2	CCR2	P41597	3p21.31	Y139-p	448635	41.91	7tm_1	ILLTIDRyLAIVHAV	1	NA	NA	LTIDRYLAIVH	1.698e-05
CCR5	CCR5	P51681	3p21.31	Y339-p	2431400	40.52		PERAssVyTRstGEQ	1	NA	NA	RASSVYTRSTG	1.841e-05
CCR7	CCR7	P32248	17q21.2	Y65-p	7286851	42.87	TM	AWFLPIMysIICFVG	NA	NA	1	FLPIMYSIICF	2.078e-05
CCR7	CCR7	P32248	17q21.2	Y155-p	53340200	42.87	7tm_1	LCIsIDRyVAIVQAV	2	NA	NA	ISIDRYVAIVQ	1.551e-05
CCRL2	CCRL2	O00421	3p21.31	Y170-p	23091684	39.51	7tm_1	TLPEFVVyKPQMEDQ	NA	NA	1	PEFVVYKPQME	1.2e-06
CD19	CD19	P15391	16p11.2	Y348-p	454081	61.13		GSGPQNQyGNVLSLP	1	3	15	GPQNQYGNVLS	5.872e-05
CD19	CD19	P15391	16p11.2	Y378-p	463123	61.13		LGGTAPSyGNPSSDV	1	1	3	GTAPSYGNPSS	1.797e-05
CD19	CD19	P15391	16p11.2	Y409-p	447935	61.13		EEEEGEGyEEPDSEE	1	NA	NA	EEGEGYEEPDS	0.00011818
CD19	CD19	P15391	16p11.2	Y439-p	469560	61.13		LSQDGSGyENPEDEP	1	NA	NA	QDGSGYENPED	0.00069427
CD19	CD19	P15391	16p11.2	Y500-p	447638	61.13		TSLGsQsyEDMRGIL	2	3	10	LGSQSYEDMRG	9.758e-05
CD19	CD19	P15391	16p11.2	Y508-p	459617	61.13		EDMRGILyAAPQLRs	1	2	9	MRGILYAAPQL	5.67e-06
CD19	CD19	P15391	16p11.2	Y531-p	447639	61.13		HEEDADsyENMDNPD	2	3	18	EDADSYENMDN	0.00044709
CD244	CD244	Q9BZW8	1q23.3	Y271-p	465026	41.62		PKEFLTIyEDVKDLK	NA	1	10	EFLTIYEDVKD	5.194e-05
CD244	CD244	Q9BZW8	1q23.3	Y342-p	465027	41.62		PSFNSTIyEVIGKsQ	NA	NA	6	FNSTIYEVIGK	0.00021514
CD300LB	CD300LB	A8K4G0	17q25.1	Y188-p	975498	22.69		EPGEQPIyMNFSEPL	2	NA	NA	GEQPIYMNFSE	2.999e-05
CD300LD	CD300LD	Q6UXZ3	17q25.1	Y41-p	25279561	21.56	V-set	SLTVQCAyGSGWETY	NA	NA	1	TVQCAYGSGWE	6.38e-06
CD37	CD37	P11049	19q13.33	Y274-p	7788473	31.7		CRNLDHVyNRLARYR	1	2	8	NLDHVYNRLAR	0.00021804
CD3E	CD3E	P07766	11q23.3	Y188-p	448918	23.15	ITAM	PPVPNPDyEPIRKGQ	4	10	371	VPNPDYEPIRK	0.00013494
CD3E	CD3E	P07766	11q23.3	Y199-p	448917	23.15	ITAM	RKGQRDLysGLNQRR	3	13	385	GQRDLYSGLNQ	1.791e-05
CD247	CD3Z	P20963	1q24.2	Y64-p	448935	18.7		RsADAPAyQQGQNQL	NA	6	323	ADAPAYQQGQN	3.189e-05
CD247	CD3Z	P20963	1q24.2	Y72-p	448936	18.7	ITAM	QQGQNQLyNELNLGR	2	10	357	GQNQLYNELNL	6.536e-05
CD247	CD3Z	P20963	1q24.2	Y83-p	449322	18.7	ITAM	NLGRREEyDVLDkRR	2	9	265	GRREEYDVLDK	3.448e-05
CD247	CD3Z	P20963	1q24.2	Y111-p	448933	18.7	ITAM	kNPQEGLyNELQkDk	2	16	385	PQEGLYNELQK	0.00010097
CD247	CD3Z	P20963	1q24.2	Y123-p	448934	18.7	ITAM	kDkMAEAysEIGMkG	2	11	297	KMAEAYSEIGM	0.00073335
CD247	CD3Z	P20963	1q24.2	Y142-p	448932	18.7	ITAM	GkGHDGLyQGLstAt	8	21	395	GHDGLYQGLST	1.95e-06
CD247	CD3Z	P20963	1q24.2	Y153-p	455204	18.7	ITAM	stAtkDtyDALHMQA	1	9	250	ATKDTYDALHM	0.00018945
CD44	CD44	P16070	11p13	Y412-p	477595	81.54		GNRWHEGyRQTPKED	NA	NA	1	RWHEGYRQTPK	1.4e-07
PTPRC	CD45	P08575	1q31.3-q32.1	Y559-p	3416261	147.25	fn3	AYFHNGDyPGEPFIL	NA	NA	1	FHNGDYPGEPF	2e-07
PTPRC	CD45	P08575	1q31.3-q32.1	Y681-p	473263	147.25	Y_phosphatase	FNQNkNRyVDILPyD	NA	NA	9	QNKNRYVDILP	0.00047728
PTPRC	CD45	P08575	1q31.3-q32.1	Y763-p	472788	147.25	Y_phosphatase	NRNkCAEyWPSMEEG	NA	NA	11	NKCAEYWPSME	8.01e-06
PTPRC	CD45	P08575	1q31.3-q32.1	Y790-p	23091977	147.25	Y_phosphatase	QHKRCPDyIIQkLNI	NA	NA	6	KRCPDYIIQKL	2.3e-07
PTPRC	CD45	P08575	1q31.3-q32.1	Y861-p	25286589	147.25	Y_phosphatase	GVGRtGtyIGIDAML	NA	NA	1	GRTGTYIGIDA	1.751e-05
PTPRC	CD45	P08575	1q31.3-q32.1	Y900-p	3416267	147.25	Y_phosphatase	MVQVEAQyILIHQAL	NA	NA	1	QVEAQYILIHQ	3.899e-05
PTPRC	CD45	P08575	1q31.3-q32.1	Y926-p	3416273	147.25		NLSELHPyLHNMKkR	NA	NA	1	SELHPYLHNMK	1.09e-05
CD48	CD48	P09326	1q23.3	Y76-p	15408593	27.68	V-set	WDSRKSKyFESKFKG	NA	NA	2	SRKSKYFESKF	6.03e-06
CD82	CD82	P27701	11p11.2	Y261-p	473316	29.63		RHVHsEDysKVPKy_	NA	1	109	VHSEDYSKVPK	5.16e-06
CD83	CD83	Q01151	6p23	Y105-p	34368790	23.04	V-set	TsCNSGtyRCTLQDP	NA	NA	1	CNSGTYRCTLQ	1.71e-06
CD84	CD84	Q9UIB8	1q23.3	Y296-p	454840	38.78		QPAEsRIyDEILQSk	NA	9	162	AESRIYDEILQ	0.00044744
CD84	CD84	Q9UIB8	1q23.3	Y316-p	454841	38.78		EEPVNtVysEVQFAD	1	8	192	PVNTVYSEVQF	0.00051681
CD86	CD86	P42081	3q13.33	Y108-p	472789	37.68	V-set	QIKDKGLyQCIIHHK	NA	1	17	KDKGLYQCIIH	0.00025361
ADGRE5	CD97	P48960	19p13.12	Y430-p	55372743	91.87		QAELEEIyESSIRGV	NA	1	NA	ELEEIYESSIR	6.69e-06
ADGRE5	CD97	P48960	19p13.12	Y540-p	34356483	91.87		FAILMAHyDVEDWKL	NA	NA	1	ILMAHYDVEDW	0.00017814
ADGRE5	CD97	P48960	19p13.12	Y810-p	464792	91.87		LVAGGSkysEFtstt	NA	NA	4	AGGSKYSEFTS	2.138e-05
CFLAR	CFLAR	O15519	2q33.1	Y171-p	5553880	55.34	DED	LKtkIQKykQSVQGA	NA	NA	3	TKIQKYKQSVQ	8.2e-07
CFLAR	CFLAR	O15519	2q33.1	Y182-p	5553885	55.34		VQGAGTSyRNVLQAA	NA	NA	2	GAGTSYRNVLQ	5.66e-06
CHST15	CHST15	Q7LFX5	10q26.13	Y201-p	5704350	64.93		NSKSPCWyEEFSGQN	NA	NA	1	KSPCWYEEFSG	0.00031599
BIRC3	cIAP2	Q13489	11q22.2	Y245-p	17553997	68.37		QLQDTSRyTVsNLSM	NA	1	NA	QDTSRYTVSNL	1.522e-05
CIITA	CIITA	P33076	16p13.13	Y428-p	25287330	123.51	NACHT	KAGQGKsyWAGAVsR	NA	NA	1	GQGKSYWAGAV	2.42e-06
CLIC1	CLIC1	O00299	6p21.33	Y233-p	10283400	26.92		DEEIELAyEQVAkAL	NA	1	2	EIELAYEQVAK	2.903e-05
CMTM6	CMTM6	Q9NX76	3p22.3	Y7-p	23094682	20.42		_MENGAVysPTTEED	NA	NA	1	ENGAVYSPTTE	3.482e-05
CMTM6	CMTM6	Q9NX76	3p22.3	Y28-p	54419304	20.42		PRSGLAAyFFMGRLP	NA	1	NA	SGLAAYFFMGR	4.22e-06
CORO1A	coronin 1A	P31146	16p11.2	Y25-p	457864	51.03	DUF1899	PAkADQCyEDVRVSQ	NA	3	242	KADQCYEDVRV	9.573e-05
CORO1A	coronin 1A	P31146	16p11.2	Y180-p	459257	51.03	WD40	EVHPDtIysVDWSRD	NA	NA	25	HPDTIYSVDWS	6.99e-06
CORO1A	coronin 1A	P31146	16p11.2	Y364-p	459258	51.03	WD40_4	DLFQEDLyPPTAGPD	NA	NA	1	FQEDLYPPTAG	1.03e-06
MAP3K8	Cot	P41279	10p11.23	Y136-p	6158381	52.92		LIPWKLTyRNIGsDF	NA	NA	1	PWKLTYRNIGS	9.19e-06
MAP3K8	Cot	P41279	10p11.23	Y153-p	6158387	52.92	Pkinase	RGAFGKVyLAQDIKT	NA	NA	1	AFGKVYLAQDI	5.6e-07
COTL1	COTL1	Q14019	16q24.1	Y14-p	1023132	15.94	Cofilin_ADF	kEACRAAyNLVRDDG	NA	1	2	ACRAAYNLVRD	6.339e-05
COTL1	COTL1	Q14019	16q24.1	Y137-p	473242	15.94		kkAGGANyDAQtE__	NA	1	36	AGGANYDAQTE	5.301e-05
CSF2RA	CSF2RA iso6	P15509-6	X;Y	Y220-p	25288189	26.65		KKIGsLGysGCsRQF	NA	NA	1	IGSLGYSGCSR	6.4e-07
CSF2RB	CSF2RB	P32927	22q12.3	Y593-p	450103	97.34		SFDFNGPyLGPPHSR	11	NA	NA	DFNGPYLGPPH	1.35e-06
CSF2RB	CSF2RB	P32927	22q12.3	Y628-p	450121	97.34		PPPGSLEyLCLPAGG	6	NA	NA	PGSLEYLCLPA	9.3e-07
CSF2RB	CSF2RB	P32927	22q12.3	Y711-p	450123	97.34		DPGVASGyVSSADLV	3	NA	NA	GVASGYVSSAD	4.78e-06
CSF2RB	CSF2RB	P32927	22q12.3	Y766-p	450104	97.34		VKSGFEGyVELPPIE	6	NA	NA	SGFEGYVELPP	3.14e-06
CSF2RB	CSF2RB	P32927	22q12.3	Y822-p	450124	97.34		VLQQVGDyCFLPGLG	2	NA	NA	QQVGDYCFLPG	3.32e-06
CSF2RB	CSF2RB	P32927	22q12.3	Y882-p	2358800	97.34		KALKQQDyLSLPPWE	2	NA	NA	LKQQDYLSLPP	1.9e-06
CSF1R	CSFR	P07333	5q32	Y546-p	2866400	107.98		KYKQKPKyQVRWKII	1	NA	NA	KQKPKYQVRWK	1.401e-05
CSF1R	CSFR	P07333	5q32	Y571-p	455146	107.98		IDPtQLPyNEKWEFP	NA	NA	5	PTQLPYNEKWE	8.74e-06
CSF1R	CSFR	P07333	5q32	Y699-p	451527	107.98	PK_Tyr_Ser-Thr	DPEGGVDyKNIHLEK	2	4	28	EGGVDYKNIHL	7.1e-06
CSF1R	CSFR	P07333	5q32	Y708-p	451528	107.98	PK_Tyr_Ser-Thr	NIHLEKKyVRRDsGF	3	NA	NA	HLEKKYVRRDS	1.73e-06
CSF1R	CSFR	P07333	5q32	Y723-p	448364	107.98	PK_Tyr_Ser-Thr	sSQGVDTyVEMRPVS	4	NA	NA	QGVDTYVEMRP	6.557e-05
CSF1R	CSFR	P07333	5q32	Y809-p	448365	107.98	PK_Tyr_Ser-Thr	DIMNDSNyIVkGNAR	8	1	11	MNDSNYIVKGN	1.34e-06
CSF1R	CSFR	P07333	5q32	Y873-p	455144	107.98	PK_Tyr_Ser-Thr	YKLVkDGyQMAQPAF	NA	1	6	LVKDGYQMAQP	4.86e-06
CSF1R	CSFR	P07333	5q32	Y923-p	455145	107.98		EDRRERDyTNLPSSS	NA	1	1	RRERDYTNLPS	2.758e-05
CSK	CSK	P41240	15q24.1	Y18-p	41510404	50.7	SH3_1	GTECIAKyNFHGtAE	NA	NA	1	ECIAKYNFHGT	9.6e-07
CSK	CSK	P41240	15q24.1	Y64-p	22777080	50.7		EGIIPANyVQKREGV	NA	NA	6	IIPANYVQKRE	8.13e-06
CSK	CSK	P41240	15q24.1	Y97-p	15402931	50.7	SH2	EQAERLLyPPETGLF	NA	NA	1	AERLLYPPETG	3.9e-07
CSK	CSK	P41240	15q24.1	Y184-p	448478	50.7		VAAQDEFyRsGWALN	1	6	29	AQDEFYRSGWA	3.8e-07
CSK	CSK	P41240	15q24.1	Y277-p	10281538	50.7	PK_Tyr_Ser-Thr	AKGSLVDyLRSRGRs	NA	NA	6	GSLVDYLRSRG	1.8e-07
CSK	CSK	P41240	15q24.1	Y416-p	463171	50.7	PK_Tyr_Ser-Thr	DGCPPAVyEVMkNCW	NA	NA	1	CPPAVYEVMKN	0.00047338
CST7	CST7	O76096	20p11.21	Y88-p	25288241	16.45	Cystatin	QIVKGLKyMLEVEIG	NA	NA	1	VKGLKYMLEVE	1.08e-06
CTSC	CTSC	P53634	11q14.2	Y67-p	55373323	51.85	CathepsinC_exc	QEKKVVVyLQKLDTA	NA	1	NA	KKVVVYLQKLD	3.9e-06
CTSC	CTSC	P53634	11q14.2	Y150-p	3584574	51.85		GTASENVyVNIAHLK	NA	NA	1	ASENVYVNIAH	0.00075924
CTSH	CTSH	P09668	15q25.1	Y94-p	25173086	37.39		FAEIKHKyLWSEPQN	NA	1	NA	EIKHKYLWSEP	1.438e-05
CTSS	CTSS	P25774	1q21.3	Y175-p	23096776	37.5	Peptidase_C1	VDCsTEKyGNKGCNG	NA	NA	1	CSTEKYGNKGC	2.98e-06
CTSZ	CTSZ	Q9UBR2	20q13.32	Y76-p	55379952	33.87	Peptidase_C1	RNVDGVNyASITRNQ	NA	1	NA	VDGVNYASITR	5.377e-05
CXCR4	CXCR4	P61073	2q22.1	Y135-p	1869808401	39.75	7tm_1	AFISLDRyLAIVHAT	1	NA	NA	ISLDRYLAIVH	1.522e-05
CXCR4	CXCR4	P61073	2q22.1	Y157-p	455337	39.75	TM; 7tm_1	LLAEKVVyVGVWIPA	1	NA	NA	AEKVVYVGVWI	3.65e-06
CXorf38	CXorf38	Q8TB03	Xp11.4	Y255-p	15568901	36.67	DUF4559	KEKLQEIyLQAEEQE	NA	NA	1	KLQEIYLQAEE	3.3e-06
CYB5R4	CYB5R4	Q7L1T6	6q14.2	Y326-p	40247631	59.47	FAD_binding_6	GTEIVKPyTPVSGSL	NA	1	NA	EIVKPYTPVSG	9.88e-06
CYBA	CYBA	P13498	16q24.2	Y72-p	10337501	21.01	Cytochrom_B558a	MERWGQkyMTAVVkL	NA	NA	1	RWGQKYMTAVV	1.52e-06
CYBB	CYBB	P04839	Xp21.1-p11.4	Y41-p	23097157	65.34		DIPPKFFytRkLLGS	NA	NA	4	PPKFFYTRKLL	5.92e-06
CYBB	CYBB	P04839	Xp21.1-p11.4	Y168-p	23097151	65.34	Ferric_reduct	KNPEGGLyLAVTLLA	NA	NA	1	PEGGLYLAVTL	6.48e-06
CYBB	CYBB	P04839	Xp21.1-p11.4	Y324-p	23097154	65.34	FAD_binding_8	FKMEVGQyIFVKCPK	NA	NA	1	MEVGQYIFVKC	3.8e-06
CYTH1	cytohesin 1	Q15438	17q25.3	Y382-p	464074	46.41		AISRDPFyEMLAARK	NA	NA	140	SRDPFYEMLAA	0.00013459
CYTH4	cytohesin 4	Q9UIA0	22q13.1	Y114-p	23097499	45.67	Sec7	NKtAIGTyLGERDPI	NA	NA	1	TAIGTYLGERD	1.83e-06
DAPP1	DAPP1	Q9UN19	4q23	Y139-p	448325	32.19		kVEEPsIyEsVRVHT	7	12	261	EEPSIYESVRV	7.956e-05
ASAP1	DDEF1	Q9ULH1	8q24.21-q24.22	Y312-p	480743	125.5		sQSRQGGySMHQLQG	1	1	1	SRQGGYSMHQL	2.23e-06
ASAP1	DDEF1	Q9ULH1	8q24.21-q24.22	Y767-p	450438	125.5		RDKQRLSyGAFTNQI	2	NA	NA	KQRLSYGAFTN	2e-07
DENR	DENR	O43583	12q24.31	Y27-p	464700	22.09		sAkLDADyPLRVLYC	NA	1	1	KLDADYPLRVL	8e-08
DNMT1	DNMT1	P26358	19p13.2	Y359-p	15561220	183.17		KCIQCGQyLDDPDLk	NA	1	1	IQCGQYLDDPD	7.78e-06
DNMT1	DNMT1	P26358	19p13.2	Y399-p	459274	183.17	DNMT1-RFD	NEsGFEsyEALPQHK	NA	3	20	SGFESYEALPQ	1.358e-05
DNMT1	DNMT1	P26358	19p13.2	Y1405-p	15230841	183.17	DNA_methylase	RQLrGAQyQPILRDH	NA	NA	5	LRGAQYQPILR	5.601e-05
DNMT1	DNMT1	P26358	19p13.2	Y1457-p	38494849	183.17	DNA_methylase	TMARKLRytHHDRKN	NA	NA	1	ARKLRYTHHDR	2.64e-06
DOCK2	DOCK2	Q92608	5q35.1	Y122-p	1876205004	211.95	DOCK_N	LQVQSMMyDLMEWRS	1	1	NA	VQSMMYDLMEW	6.557e-05
DOCK2	DOCK2	Q92608	5q35.1	Y224-p	1876205006	211.95	DOCK_N	SsPTHsLyVFVRNFV	1	1	NA	PTHSLYVFVRN	5.42e-06
DOCK2	DOCK2	Q92608	5q35.1	Y699-p	5872903	211.95		FNTVLEAyIQQHFSA	NA	NA	1	TVLEAYIQQHF	3.72e-06
DOCK2	DOCK2	Q92608	5q35.1	Y758-p	34732423	211.95		RTLFsQLyEGKEQME	NA	1	NA	LFSQLYEGKEQ	3.61e-06
DOCK2	DOCK2	Q92608	5q35.1	Y798-p	25289609	211.95		LQVAALKyIPsVLHD	NA	NA	1	VAALKYIPSVL	2.2e-07
DOCK2	DOCK2	Q92608	5q35.1	Y985-p	1876205000	211.95		DLIGKNVyPGDWMAM	1	1	NA	IGKNVYPGDWM	2.4e-06
DOCK2	DOCK2	Q92608	5q35.1	Y1119-p	23100233	211.95		FDMMLCEyQRSGDFK	NA	NA	1	MMLCEYQRSGD	6.159e-05
DOCK2	DOCK2	Q92608	5q35.1	Y1405-p	1876205002	211.95	DHR-2_Lobe_B	VkNAPGQyIQCFTVQ	1	1	NA	NAPGQYIQCFT	6.35e-06
DOCK2	DOCK2	Q92608	5q35.1	Y1555-p	23100236	211.95	DHR-2_Lobe_C	kAFFTEEyVRDHPED	NA	NA	1	FFTEEYVRDHP	2.1e-06
DOCK2	DOCK2	Q92608	5q35.1	Y1617-p	23100239	211.95		KMkVEkEyGVREMPD	NA	NA	5	KVEKEYGVREM	6e-07
DOCK8	DOCK8	Q8NF50	9p24.3	Y19-p	23100346	238.53		FALKINRysSAEIRK	NA	1	1	LKINRYSSAEI	2.081e-05
DOCK8	DOCK8	Q8NF50	9p24.3	Y365-p	23100349	238.53		IGDCAEPytVIKESD	NA	NA	1	DCAEPYTVIKE	4.201e-05
DOCK8	DOCK8	Q8NF50	9p24.3	Y1075-p	34368734	238.53		VFNLIRHyCsQLsAK	NA	NA	1	NLIRHYCSQLS	2.48e-06
DOCK8	DOCK8	Q8NF50	9p24.3	Y1340-p	40247643	238.53		ICVLCFEyKGKQSSD	NA	1	NA	VLCFEYKGKQS	9e-08
DOCK8	DOCK8	Q8NF50	9p24.3	Y1628-p	34498497	238.53	DHR-2_Lobe_A	EMLMDLMyRIAKSYQ	NA	1	NA	LMDLMYRIAKS	2e-08
DOCK8	DOCK8	Q8NF50	9p24.3	Y1883-p	12242103	238.53	DHR-2_Lobe_B	EMKDRVtyFEKNFNL	NA	NA	1	KDRVTYFEKNF	2.404e-05
DOCK8	DOCK8	Q8NF50	9p24.3	Y1895-p	464938	238.53	DHR-2_Lobe_B	FNLRRFMyTTPFTLE	NA	NA	12	LRRFMYTTPFT	6.96e-06
DOCK8	DOCK8	Q8NF50	9p24.3	Y2069-p	5959174	238.53		ERKIPELyKPIFRVE	NA	1	2	KIPELYKPIFR	4.2e-06
DOK2	DOK2	O60496	8p21.3	Y12-p	23100397	45.38		AVkQGFLyLQQQQTF	NA	NA	1	KQGFLYLQQQQ	1.6e-06
DOK2	DOK2	O60496	8p21.3	Y139-p	449649	45.38		CMEENELyssAVtVG	1	2	93	EENELYSSAVT	3.26e-06
DOK2	DOK2	O60496	8p21.3	Y170-p	5362621	45.38	IRS	RCHLRGsyTLRAGES	NA	NA	1	HLRGSYTLRAG	4.08e-06
DOK2	DOK2	O60496	8p21.3	Y271-p	452174	45.38		LPRPDsPySRPHDsL	NA	NA	1	RPDSPYSRPHD	9.84e-05
DOK2	DOK2	O60496	8p21.3	Y299-p	448880	45.38		PRGQEGEyAVPFDAV	NA	21	733	GQEGEYAVPFD	6.151e-05
DOK2	DOK2	O60496	8p21.3	Y330-p	458367	45.38		QLLADPLyDsIEEtL	NA	NA	15	LADPLYDSIEE	0.00065325
DOK2	DOK2	O60496	8p21.3	Y345-p	447615	45.38		PPRPDHIyDEPEGVA	1	NA	25	RPDHIYDEPEG	0.00641891
DOK2	DOK2	O60496	8p21.3	Y357-p	463238	45.38		GVAALSLyDSPQEPR	NA	1	119	AALSLYDSPQE	7.596e-05
DOK2	DOK2	O60496	8p21.3	Y402-p	455779	45.38		GWQPGTEyDNVVLKK	NA	NA	39	QPGTEYDNVVL	0.000106
DOK3	DOK3	Q7L591	5q35.3	Y89-p	23100411	53.29		RKVWALLyAGGPSGV	NA	NA	1	VWALLYAGGPS	1.2e-07
DOK3	DOK3	Q7L591	5q35.3	Y208-p	454231	53.29		PMEENSIySSWQEVG	NA	1	3	EENSIYSSWQE	1.977e-05
DOK3	DOK3	Q7L591	5q35.3	Y381-p	454685	53.29		NDLAsGLyASVCKRA	NA	1	6	LASGLYASVCK	9.29e-06
DOK3	DOK3	Q7L591	5q35.3	Y398-p	454686	53.29		PPGNEHLyENLCVLE	NA	3	56	GNEHLYENLCV	0.00403842
DOK3	DOK3	Q7L591	5q35.3	Y432-p	454687	53.29		SPTTSPIyHNGQDLS	NA	1	8	TTSPIYHNGQD	0.00022617
DOK3	DOK3	Q7L591	5q35.3	Y453-p	454688	53.29		DSTLEAQyRRLLELD	NA	1	5	TLEAQYRRLLE	1.076e-05
EFHD2	EFHD2	Q96C19	1p36.21	Y83-p	479376	26.7		sRRVFNPytEFkEFS	NA	2	11	RVFNPYTEFKE	2.441e-05
EFHD2	EFHD2	Q96C19	1p36.21	Y104-p	10855269	26.7	EF-hand_7	MEKMFkQyDAGRDGF	NA	1	NA	KMFKQYDAGRD	7.81e-06
ADGRE2	EMR2	Q9UHX3	19p13.12	Y670-p	155354672	90.47	7tm_2	AASRPHLyGtPsRCW	NA	1	NA	SRPHLYGTPSR	7.53e-05
ETS2	Ets-2	P15036	21q22.2	Y19-p	31883021	53		VAPVANsyRGtLkRQ	NA	1	NA	PVANSYRGTLK	3.9e-07
RIPOR2	FAM65B	Q9Y4F9	6p22.3	Y223-p	3726118	118.52	PL48	RLCPGDQyEIFMKyG	NA	NA	1	CPGDQYEIFMK	2.953e-05
RIPOR2	FAM65B	Q9Y4F9	6p22.3	Y229-p	3726123	118.52	PL48	QyEIFMKyGRQRWKL	NA	NA	1	EIFMKYGRQRW	2.2e-07
RIPOR2	FAM65B	Q9Y4F9	6p22.3	Y316-p	34502693	118.52	PL48	LNLEItWyPFDVEDM	NA	1	NA	LEITWYPFDVE	3.8e-07
RIPOR2	FAM65B	Q9Y4F9	6p22.3	Y343-p	15426113	118.52	PL48	LQRRMsMysQGTPEt	NA	NA	1	RRMSMYSQGTP	2.99e-06
RIPOR2	FAM65B	Q9Y4F9	6p22.3	Y1043-p	10785539	118.52		GEDGRLAyEQLDkFP	NA	NA	7	DGRLAYEQLDK	5.738e-05
FAS	FAS	P25445	10q23.31	Y91-p	473547	37.73	TNFR_c6	PCQEGKEyTDKAHFS	2	NA	NA	QEGKEYTDKAH	2.476e-05
FAS	FAS	P25445	10q23.31	Y232-p	455221	37.73	Death	sDVDLsKyItTIAGV	2	NA	NA	VDLSKYITTIA	1.45e-06
FAS	FAS	P25445	10q23.31	Y291-p	455222	37.73	Death	LHGkkEAyDtLIkDL	3	NA	NA	GKKEAYDTLIK	4.599e-05
UBD	FAT10	O15205	6p22.1	Y148-p	5641660	18.47	ubiquitin	DGKMMADyGIRKGNL	NA	NA	1	KMMADYGIRKG	1.8e-07
FCAR	FCAR	P24071	19q13.42	Y56-p	455090	32.26	Ig_2	CQAIREAyLTQLMII	NA	3	6	AIREAYLTQLM	1.89e-06
FCER1G	FCER1G	P30273	1q23.3	Y58-p	454846	9.67		RKAAITSyEksDGVy	NA	NA	1	AAITSYEKSDG	1.45e-05
FCER1G	FCER1G	P30273	1q23.3	Y65-p	451737	9.67	ITAM	yEksDGVytGLstRN	1	9	511	KSDGVYTGLST	5.17e-06
FCER1G	FCER1G	P30273	1q23.3	Y76-p	454847	9.67	ITAM	stRNQEtyEtLKHEK	1	10	165	RNQETYETLKH	0.00033224
FCGR2A	FCGR2A	P12318	1q23.3	Y240-p	2906102	35	TM	AAVVALIyCRKKRIS	1	NA	NA	VVALIYCRKKR	1.9e-07
FCGR2A	FCGR2A	P12318	1q23.3	Y281-p	449554	35		LEEtNNDyEtADGGy	1	3	30	ETNNDYETADG	8.941e-05
FCGR2A	FCGR2A	P12318	1q23.3	Y288-p	449553	35		yEtADGGyMtLNPRA	2	4	149	TADGGYMTLNP	3.45e-06
FCGR2A	FCGR2A	P12318	1q23.3	Y304-p	449552	35		tDDDKNIyLTLPPND	2	4	177	DDKNIYLTLPP	3.599e-05
FCGR2B	FCGR2B	P31994	1q23.3	Y292-p	448507	34.04		GAENTITysLLMHPD	2	NA	NA	ENTITYSLLMH	2.212e-05
FCGR3A	FCGR3A	P08637	1q23.3	Y170-p	25292207	29.09	Ig_2	tLKDsGsyFCRGLFG	NA	NA	1	KDSGSYFCRGL	1.38e-06
FER	Fer	P16591	5q21.3	Y114-p	13830796	94.64		KQQVKKsyIGVHQQI	NA	1	NA	QVKKSYIGVHQ	3.02e-06
FER	Fer	P16591	5q21.3	Y229-p	2485103	94.64		LKGIFDEySQITSLV	NA	1	NA	GIFDEYSQITS	6.351e-05
FER	Fer	P16591	5q21.3	Y402-p	457934	94.64		EPPPVVNyEEDARsV	2	28	540	PPVVNYEEDAR	0.00012288
FER	Fer	P16591	5q21.3	Y461-p	36133894	94.64	SH2	PLAEQDWyHGAIPRI	NA	1	NA	AEQDWYHGAIP	4.16e-06
FER	Fer	P16591	5q21.3	Y615-p	6311907	94.64	PK_Tyr_Ser-Thr	EAkILkQyDHPNIVK	1	NA	1	KILKQYDHPNI	8.95e-06
FER	Fer	P16591	5q21.3	Y714-p	448461	94.64	PK_Tyr_Ser-Thr	RQEDGGVyssSGLkQ	2	25	524	EDGGVYSSSGL	1.17e-05
FTH1	Ferritin-H	P02794	11q12.3	Y13-p	55369480	21.23		tsQVRQNyHQDSEAA	NA	1	NA	QVRQNYHQDSE	3.106e-05
FTH1	Ferritin-H	P02794	11q12.3	Y169-p	5779138	21.23		PEsGLAEyLFDKHtL	NA	3	NA	SGLAEYLFDKH	5.1e-07
FES	Fes	P07332	15q26.1	Y156-p	465280	93.5		sAQAKRKyQEASKDK	NA	NA	1	QAKRKYQEASK	3.501e-05
FES	Fes	P07332	15q26.1	Y261-p	5944264	93.5		RIQPEAEyQGFLRQY	NA	2	14	QPEAEYQGFLR	3.45e-06
FES	Fes	P07332	15q26.1	Y461-p	25738393	93.5	SH2	PLHEQLWyHGAIPRA	NA	1	NA	HEQLWYHGAIP	1.27e-06
FES	Fes	P07332	15q26.1	Y614-p	4111891	93.5	PK_Tyr_Ser-Thr	EARILKQySHPNIVR	NA	1	1	RILKQYSHPNI	7.57e-06
FES	Fes	P07332	15q26.1	Y713-p	448353	93.5	PK_Tyr_Ser-Thr	REEADGVyAAsGGLR	6	3	112	EADGVYAASGG	3.41e-06
FES	Fes	P07332	15q26.1	Y811-p	448354	93.5	PK_Tyr_Ser-Thr	RPSFSTIyQELQSIR	1	NA	1	SFSTIYQELQS	2.9e-05
FGD3	FGD3	Q5JSP0	9q22.31	Y401-p	13830808	79.4	PH	LFNsMILyCVPKLRL	NA	1	NA	NSMILYCVPKL	9.9e-07
FGR	FGR	P09769	1p35.3	Y28-p	456522	59.48		LEGDFRSyGAADHyG	NA	2	21	GDFRSYGAADH	1.22e-06
FGR	FGR	P09769	1p35.3	Y34-p	456523	59.48		SyGAADHyGPDPTKA	NA	3	106	GAADHYGPDPT	1.28e-06
FGR	FGR	P09769	1p35.3	Y180-p	465281	59.48	SH2	sETtkGAysLsIRDW	NA	19	233	TTKGAYSLSIR	8.01e-06
FGR	FGR	P09769	1p35.3	Y412-p	448120	59.48	PK_Tyr_Ser-Thr	RLIKDDEyNPCQGSK	2	5	190	IKDDEYNPCQG	1.619e-05
FGR	FGR	P09769	1p35.3	Y459-p	41286039	59.48	PK_Tyr_Ser-Thr	ItKGRIPyPGMNKRE	NA	1	NA	KGRIPYPGMNK	5.4e-07
FGR	FGR	P09769	1p35.3	Y523-p	448121	59.48		FTSAEPQyQPGDQT_	NA	2	151	SAEPQYQPGDQ	9.78e-06
FLI1	FLI1	Q01543	11q24.3	Y42-p	472827	50.98		tAsGsPDyGQPHkIN	NA	NA	25	SGSPDYGQPHK	3.43e-06
FLI1	FLI1	Q01543	11q24.3	Y70-p	34427426	50.98		RVNVkREyDHMNGsR	NA	NA	1	NVKREYDHMNG	6.3e-05
FLI1	FLI1	Q01543	11q24.3	Y222-p	459301	50.98		SVkEDPsyDsVRRGA	NA	NA	103	KEDPSYDSVRR	5.125e-05
FLI1	FLI1	Q01543	11q24.3	Y263-p	463343	50.98		QRPQPDPyQILGPTS	NA	1	5	PQPDPYQILGP	4.861e-05
FPR1	FPR1	P21462	19q13.41	Y22-p	482912	38.45		TPAVSAGyLFLDIIT	NA	1	NA	AVSAGYLFLDI	8.5e-07
FPR2	FPR2	P25090	19q13.41	Y302-p	3176600	38.96	7tm_1; TM	SCLNPMLyVFVGQDF	1	NA	NA	LNPMLYVFVGQ	5.19e-06
FYN	Fyn	P06241	6q21	Y39-p	447881	60.76		TDPTPQHyPSFGVTS	1	1	NA	PTPQHYPSFGV	3.42e-06
FYN	Fyn	P06241	6q21	Y420-p	447882	60.76	PK_Tyr_Ser-Thr	RLIEDNEytARQGAk	19	70	2898	IEDNEYTARQG	1.622e-05
FYN	Fyn	P06241	6q21	Y440-p	455044	60.76	PK_Tyr_Ser-Thr	TAPEAALyGRFTIKS	1	21	464	PEAALYGRFTI	1.41e-06
FYN	Fyn	P06241	6q21	Y483-p	34361411	60.76	PK_Tyr_Ser-Thr	LEQVERGyRMPCPQD	NA	NA	1	QVERGYRMPCP	7.2e-07
FYN	Fyn	P06241	6q21	Y531-p	447883	60.76		FtAtEPQyQPGENL_	10	11	938	ATEPQYQPGEN	1.359e-05
GNAI2	G-alpha i2	P04899	3p21.31	Y61-p	459270	40.45	G-alpha	kIIHEDGysEEECRQ	NA	6	79	IHEDGYSEEEC	2.061e-05
GNAI2	G-alpha i2	P04899	3p21.31	Y147-p	34363146	40.45	G-alpha	CFGRsREyQLNDSAA	NA	NA	1	GRSREYQLNDS	6.56e-06
GNAI2	G-alpha i2	P04899	3p21.31	Y168-p	462277	40.45	G-alpha	ERIAQSDyIPTQQDV	NA	1	5	IAQSDYIPTQQ	7.6e-07
GNAI2	G-alpha i2	P04899	3p21.31	Y303-p	55369643	40.45	G-alpha	kYDEAAsyIQSkFED	NA	1	NA	DEAASYIQSKF	9.64e-06
GNB1	G-beta 1	P62873	1p36.33	Y85-p	55373804	37.38		kLIIWDSyTTNkVHA	NA	1	NA	IIWDSYTTNKV	1.43e-06
GNB1	G-beta 1	P62873	1p36.33	Y111-p	463490	37.38	WD40	AYAPSGNyVACGGLD	NA	NA	1	APSGNYVACGG	1.05e-05
GNB4	G-beta 4	Q9HAV0	3q26.33	Y85-p	55379312	37.57		kLIIWDSyTTNKMHA	NA	1	NA	IIWDSYTTNKM	2.1e-06
LGALS9	galectin-9	O00182	17q11.2	Y71-p	463672	39.52	Gal-bind_lectin	PRFEDGGyVVCNTRQ	NA	4	58	FEDGGYVVCNT	1.74e-06
GBP1	GBP1	P32455	1p22.2	Y335-p	3780603	67.93	GBP_C	VQKAIAHyEQQMGQK	NA	NA	14	KAIAHYEQQMG	0.00011895
GBP1	GBP1	P32455	1p22.2	Y427-p	3421323	67.93	GBP_C	EEVKAGIySKPGGYR	NA	1	28	VKAGIYSKPGG	4.548e-05
GBP1	GBP1	P32455	1p22.2	Y464-p	11102615	67.93	GBP_C	AEEILQTyLKSKESM	NA	NA	1	EILQTYLKSKE	5.8e-07
CSF3R	GCSFR	Q99062	1p34.3	Y196-p	25293354	92.16		PRKHLLLyQNMGIWV	NA	NA	1	KHLLLYQNMGI	4.75e-06
CSF3R	GCSFR	Q99062	1p34.3	Y727-p	451101	92.16		LPTLVQTyVLQGDPR	1	NA	NA	TLVQTYVLQGD	1.155e-05
CSF3R	GCSFR	Q99062	1p34.3	Y752-p	451834	92.16		GTSDQVLyGQLLGSP	4	NA	NA	SDQVLYGQLLG	3.56e-06
CSF3R	GCSFR	Q99062	1p34.3	Y767-p	451835	92.16		TSPGPGHyLRCDSTQ	3	NA	NA	PGPGHYLRCDS	1.763e-05
CSF3R	GCSFR	Q99062	1p34.3	Y787-p	449311	92.16		LtPsPKSyENLWFQA	3	NA	NA	PSPKSYENLWF	0.00041739
GIMAP4	GIMAP4	Q9NUV9	7q36.1	Y19-p	15230616	37.53		PSTPGASyGPGRQEP	NA	NA	1	TPGASYGPGRQ	6.4e-07
GIMAP4	GIMAP4	Q9NUV9	7q36.1	Y259-p	976716	37.53		kARIREEyEEkIRKL	NA	1	24	RIREEYEEKIR	4.19e-05
GIMAP4	GIMAP4	Q9NUV9	7q36.1	Y290-p	3544338	37.53		LAEQEAHyAVRQQRA	NA	NA	89	EQEAHYAVRQQ	1.593e-05
GLIPR2	GLIPR2	Q9H4G4	9p13.3	Y42-p	479280	17.22	CAP	LNREAQQysEALAst	NA	1	4	REAQQYSEALA	4.509e-05
GMFG	GMF-gamma	O60234	19q13.2	Y104-p	33670301	16.8	Cofilin_ADF	kPEQQMMyAGSkNRL	2	NA	NA	EQQMMYAGSKN	2.9e-07
GMIP	GMIP	Q9P107	19p13.11	Y100-p	15419946	106.68		GVDAALEyAKtWSRY	NA	NA	1	DAALEYAKTWS	8.8e-07
GMIP	GMIP	Q9P107	19p13.11	Y271-p	23110263	106.68		AQEAEALyQACVREA	NA	NA	1	EAEALYQACVR	1.586e-05
GPSM3	GPSM3	Q9Y4H4	6p21.32	Y85-p	3411532	17.87		EEQRAtFytPQNPSS	NA	NA	20	QRATFYTPQNP	4.89e-06
GPSM3	GPSM3	Q9Y4H4	6p21.32	Y108-p	473210	17.87		LEDREQLystILSHQ	NA	2	47	DREQLYSTILS	9.526e-05
GRB2	GRB2	P62993	17q25.1	Y7-p	478849	25.21	SH3_1	_MEAIAkyDFkATAD	1	NA	2	EAIAKYDFKAT	2.62e-06
GRB2	GRB2	P62993	17q25.1	Y37-p	7388001	25.21	SH3_1	EECDQNWykAELNGk	1	NA	NA	CDQNWYKAELN	7.58e-06
GRB2	GRB2	P62993	17q25.1	Y52-p	7388002	25.21		DGFIPkNyIEMkPHP	1	NA	NA	FIPKNYIEMKP	1.213e-05
GRB2	GRB2	P62993	17q25.1	Y160-p	452038	25.21		QVPQQPtyVQALFDF	5	4	31	PQQPTYVQALF	5.106e-05
GRB2	GRB2	P62993	17q25.1	Y209-p	448512	25.21		TGMFPRNyVtPVNrN	4	3	211	MFPRNYVTPVN	1.075e-05
HCK	Hck	P08631	20q11.21	Y51-p	448169	59.6		ASPHCPVyVPDPTST	NA	2	63	PHCPVYVPDPT	1.65e-06
HCK	Hck	P08631	20q11.21	Y180-p	9256403	59.6	SH2	SETTKGSysLSVRDY	NA	NA	1	TTKGSYSLSVR	5.32e-06
HCK	Hck	P08631	20q11.21	Y209-p	457874	59.6	SH2	tLDNGGFyISPRSTF	1	10	385	DNGGFYISPRS	1.065e-05
HCK	Hck	P08631	20q11.21	Y330-p	463559	59.6	PK_Tyr_Ser-Thr	VVTKEPIyIITEFMA	NA	2	6	TKEPIYIITEF	1.409e-05
HCK	Hck	P08631	20q11.21	Y411-p	448168	59.6	PK_Tyr_Ser-Thr	RVIEDNEytAREGAk	9	50	1868	IEDNEYTAREG	1.609e-05
HCST	HCST	Q9UBK5	19q13.12	Y86-p	23112287	9.49	DAP10	AQEDGKVyINMPGRG	1	NA	1	EDGKVYINMPG	2.364e-05
NCKAP1L	HEM1	P55160	12q13.13-q13.2	Y315-p	54414322	128.15	Nckap1	LFSsLkGyGKRVADI	NA	1	NA	SSLKGYGKRVA	4e-08
NCKAP1L	HEM1	P55160	12q13.13-q13.2	Y747-p	54367894	128.15	Nckap1	LLAGVKAyIGFIQSL	NA	1	NA	AGVKAYIGFIQ	2.9e-07
PTPN7	HePTP	P35236	1q32.1	Y215-p	15227214	40.53	Y_phosphatase	WPtEEEtyGPFQIRI	NA	NA	6	TEEETYGPFQI	9e-07
HERC5	HERC5	Q9UII4	4q22.1	Y661-p	5655215	116.85		ESKKHKAyLRSAAIE	NA	NA	1	KKHKAYLRSAA	1.53e-06
HLA-DMB	HLA-DMB	P28068	6p21.32	Y248-p	464771	28.93		RRAGHSSyTPLPGSN	NA	NA	1	AGHSSYTPLPG	9.88e-06
HLA-DPA1	HLA-DPA1	P20036	6p21.32	Y174-p	3657656	29.38	C1-set	LFLPRTDySFHkFHY	NA	NA	4	LPRTDYSFHKF	1.99e-06
HLA-E	HLA-E	P13747	6p22.1	Y48-p	55370631	40.06	MHC_I	PRFISVGyVDDTQFV	NA	1	NA	FISVGYVDDTQ	1.27e-06
HLA-E	HLA-E	P13747	6p22.1	Y341-p	23113315	40.06	MHC_I_C	SGGkGGsyskAEWsD	NA	NA	1	GKGGSYSKAEW	2.469e-05
HLA-F	HLA-F	P30511	6p22.1	Y106-p	5791705	39.06	MHC_I	LRNLLRRyNQSEAGS	NA	NA	1	NLLRRYNQSEA	7.77e-06
HLA-F	HLA-F	P30511	6p22.1	Y180-p	10410252	39.06	MHC_I	YAEEFRTyLEGECLE	NA	NA	1	EEFRTYLEGEC	3.63e-06
HLA-F	HLA-F	P30511	6p22.1	Y192-p	35479908	39.06	MHC_I	CLELLRRyLENGkEt	NA	1	NA	ELLRRYLENGK	2.49e-06
HLA-A	HLAA	P04439	6p22.1	Y51-p	55461200	40.84	MHC_I	PRFIAVGyVDDTQFV	NA	1	NA	FIAVGYVDDTQ	1.64e-06
HLA-A	HLAA	P04439	6p22.1	Y83-p	55369371	40.84	MHC_I	IEQEGPEyWDQETRN	NA	1	NA	QEGPEYWDQET	2.113e-05
HLA-A	HLAA	P04439	6p22.1	Y123-p	35479690	40.84	MHC_I	SHTIQIMyGCDVGSD	NA	1	NA	TIQIMYGCDVG	7.6e-07
HLA-A	HLAA	P04439	6p22.1	Y195-p	35479901	40.84	MHC_I	CVEWLRRyLENGkEt	NA	1	NA	EWLRRYLENGK	2.15e-06
HLA-A	HLAA	P04439	6p22.1	Y344-p	463579	40.84	MHC_I_C	sDRkGGsytQAAssD	1	4	20	RKGGSYTQAAS	1.072e-05
HLA-B	HLAB	P01889	6p21.33	Y83-p	55376118	40.46	MHC_I	IEQEGPEyWDrNTQI	NA	1	NA	QEGPEYWDRNT	1.154e-05
HLA-B	HLAB	P01889	6p21.33	Y123-p	35479693	40.46	MHC_I	SHTLQSMyGCDVGPD	NA	1	NA	TLQSMYGCDVG	9.9e-07
HLA-B	HLAB	P01889	6p21.33	Y344-p	463580	40.46	MHC_I_C	SGGkGGsySQAACsD	1	1	7	GKGGSYSQAAC	1.356e-05
HLA-C	HLAC	P10321	6p21.33	Y31-p	35479831	40.65	MHC_I	ACSHSMRyFDTAVSR	NA	1	NA	SHSMRYFDTAV	1.76e-06
HLA-C	HLAC	P10321	6p21.33	Y83-p	457591	40.65	MHC_I	VEQEGPEyWDRETQk	NA	2	NA	QEGPEYWDRET	1.491e-05
HLA-C	HLAC	P10321	6p21.33	Y183-p	482897	40.65	MHC_I	AAEQLRAyLEGTCVE	NA	1	NA	EQLRAYLEGTC	1.84e-06
HCLS1	HS1	P14317	3q13.33	Y83-p	477041	54.01	HS1_rep	GPKASHGyGGRFGVE	NA	NA	6	KASHGYGGRFG	1.66e-06
HCLS1	HS1	P14317	3q13.33	Y103-p	456726	54.01	HS1_rep	KsAVGHEyVAEVEKH	NA	3	126	AVGHEYVAEVE	0.00012086
HCLS1	HS1	P14317	3q13.33	Y124-p	3797274	54.01	HS1_rep	AkGFGGkyGVERDRA	NA	NA	30	GFGGKYGVERD	2.27e-06
HCLS1	HS1	P14317	3q13.33	Y140-p	451773	54.01	HS1_rep	KsAVGFDykGEVEKH	NA	1	93	AVGFDYKGEVE	3e-07
HCLS1	HS1	P14317	3q13.33	Y153-p	463364	54.01	HS1_rep	KHTSQKDysrGFGGR	NA	NA	6	TSQKDYSRGFG	3.17e-06
HCLS1	HS1	P14317	3q13.33	Y161-p	3539693	54.01	HS1_rep	srGFGGRyGVEKDKW	NA	NA	4	GFGGRYGVEKD	2.79e-06
HCLS1	HS1	P14317	3q13.33	Y190-p	463367	54.01	HS1_rep	KHEsQRDyAkGFGGQ	NA	NA	47	ESQRDYAKGFG	1.03e-06
HCLS1	HS1	P14317	3q13.33	Y198-p	451717	54.01	HS1_rep	AkGFGGQyGIQKDRV	NA	6	253	GFGGQYGIQKD	7.1e-07
HCLS1	HS1	P14317	3q13.33	Y222-p	452057	54.01		MEAPttAykkTTPIE	4	3	133	APTTAYKKTTP	1.54e-06
HCLS1	HS1	P14317	3q13.33	Y360-p	459332	54.01		QVEEEPVyEAEPEPE	NA	NA	15	EEEPVYEAEPE	0.00018694
HCLS1	HS1	P14317	3q13.33	Y378-p	451635	54.01		EPEPENDyEDVEEMD	5	2	37	EPENDYEDVEE	0.00116638
HCLS1	HS1	P14317	3q13.33	Y397-p	451636	54.01		EDEPEGDyEEVLEPE	6	1	7	EPEGDYEEVLE	0.00037923
HCLS1	HS1	P14317	3q13.33	Y481-p	15420201	54.01		FGLFPANyVKLLE__	NA	NA	4	LFPANYVKLLE	1.847e-05
HSH2D	HSH2	Q96JZ2	19p13.11	Y135-p	477042	39		KDPANVDyEDLFLYS	NA	1	7	PANVDYEDLFL	3.9e-05
HSH2D	HSH2	Q96JZ2	19p13.11	Y265-p	454612	39		PtsGDRGyTDPCVAT	NA	3	21	SGDRGYTDPCV	7.43e-06
HSPA6	HSPA6	P17066	1q23.3	Y185-p	34732139	71.03	HSP70	PTAAAIAyGLDRRGA	NA	1	2	AAAIAYGLDRR	2e-07
HVCN1	HVCN1	Q96D96	12q24.11	Y35-p	451775	31.68		FtVVGDDyHAWNINy	NA	2	275	VVGDDYHAWNI	1.99e-06
HVCN1	HVCN1	Q96D96	12q24.11	Y42-p	459400	31.68		yHAWNINyKKWENEE	NA	NA	46	AWNINYKKWEN	3.2e-07
ICAM1	ICAM1	P05362	19p13.2	Y207-p	23114860	57.83		FENTSAPyQLQtFVL	NA	NA	1	NTSAPYQLQTF	1.482e-05
ICAM1	ICAM1	P05362	19p13.2	Y512-p	450460	57.83		RQRKIKKyRLQQAQk	4	NA	1	RKIKKYRLQQA	2.7e-07
ICAM3	ICAM3	P32942	19p13.2	Y519-p	473643	59.54		EHQRsGsyHVREEst	NA	NA	6	QRSGSYHVREE	8.53e-06
ICAM3	ICAM3	P32942	19p13.2	Y527-p	459603	59.54		HVREEstyLPLtsMQ	NA	2	72	REESTYLPLTS	7.05e-06
IFIT2	IFIT2	P09913	10q23.31	Y383-p	9245092	54.63		RYGNFQLyQMKCEDk	NA	1	2	GNFQLYQMKCE	3.72e-06
IFIT3	IFIT3	O14879	10q23.31	Y208-p	463694	55.98		ELsPDNQyVKVLLGL	NA	1	8	SPDNQYVKVLL	1.864e-05
IFITM2	IFITM2	Q01629	11p15.5	Y19-p	15230944	14.63		NSGQPPNyEMLKEEQ	1	2	3	GQPPNYEMLKE	0.00036962
IFNAR2	IFNAR2	P48551	21q22.11	Y269-p	26416400	57.76		VTLKWIGyICLRNSL	2	NA	NA	LKWIGYICLRN	3.1e-07
IFNAR2	IFNAR2	P48551	21q22.11	Y306-p	26416401	57.76		MDMVEVIyINRKKKV	2	NA	NA	MVEVIYINRKK	7.9e-07
IFNAR2	IFNAR2	P48551	21q22.11	Y337-p	3063305	57.76		PRTSGGGyTMHGLTV	4	NA	NA	TSGGGYTMHGL	4.28e-06
IFNAR2	IFNAR2	P48551	21q22.11	Y411-p	455199	57.76		DPFPEEDysSTEGSG	2	1	3	FPEEDYSSTEG	7.91e-06
IFNGR1	IFNGR1	P15260	6q23.3	Y304-p	462305	54.4	IFNGR1	EtkPEsKyVsLItsy	NA	3	25	KPESKYVSLIT	7.27e-06
IFNGR1	IFNGR1	P15260	6q23.3	Y311-p	462306	54.4	IFNGR1	yVsLItsyQPFsLEK	NA	3	44	SLITSYQPFSL	3.9e-07
IFNGR1	IFNGR1	P15260	6q23.3	Y397-p	455158	54.4		GsIALNsyHsRNCsE	NA	4	9	IALNSYHSRNC	9.64e-06
IFNGR1	IFNGR1	P15260	6q23.3	Y457-p	451253	54.4		kAPTsFGyDkPHVLV	2	4	33	PTSFGYDKPHV	1.34e-05
IFNGR1	IFNGR1	P15260	6q23.3	Y479-p	454436	54.4		GKESLIGyRPTEDSK	NA	NA	1	ESLIGYRPTED	9e-08
CD79A	Ig-alpha	P11912	19q13.2	Y182-p	447751	25.04		GLDAGDEyEDENLyE	1	1	3	DAGDEYEDENL	0.00010514
CD79A	Ig-alpha	P11912	19q13.2	Y188-p	473649	25.04	ITAM	EyEDENLyEGLNLDD	2	NA	4	EDENLYEGLNL	5.314e-05
CD79A	Ig-alpha	P11912	19q13.2	Y199-p	473329	25.04	ITAM	NLDDCsMyEDISRGL	NA	NA	13	DDCSMYEDISR	0.00026643
CD79A	Ig-alpha	P11912	19q13.2	Y210-p	447752	25.04		SRGLQGtyQDVGsLN	1	3	21	GLQGTYQDVGS	0.00013437
CD79B	Ig-beta	P40259	17q23.3	Y196-p	459286	26.05		GMEEDHtyEGLDIDQ	NA	1	2	EEDHTYEGLDI	0.00063923
CD79B	Ig-beta	P40259	17q23.3	Y207-p	459287	26.05		DIDQTATyEDIVTLR	NA	1	4	DQTATYEDIVT	0.00270458
IGF2R	IGF2R	P11717	6q25.3	Y709-p	1000936	274.37	CIMR	DGMIQLNyrGGTPYN	NA	NA	1	MIQLNYRGGTP	5e-08
IGF2R	IGF2R	P11717	6q25.3	Y1592-p	454982	274.37	CIMR	DQVLQLVyKDGSPCP	NA	NA	1	VLQLVYKDGSP	4.6e-07
IGF2R	IGF2R	P11717	6q25.3	Y2154-p	55370431	274.37	CIMR	SFSLGDIyFKLFRAS	NA	1	NA	SLGDIYFKLFR	1.97e-06
IGSF6	IGSF6	O95976	16p12.2	Y229-p	3712649	27.01		SEKDNNTyENRRVLS	NA	NA	2	KDNNTYENRRV	0.00023414
IKZF1	Ikaros	Q13422	7p12.2	Y293-p	463635	57.53		kGLsDtPyDssAsyE	NA	NA	3	LSDTPYDSSAS	5.51e-06
IKZF1	Ikaros	Q13422	7p12.2	Y299-p	15404033	57.53		PyDssAsyEkENEMM	NA	NA	1	DSSASYEKENE	0.00020458
IKZF1	Ikaros	Q13422	7p12.2	Y321-p	477315	57.53		AINNAINyLGAESLR	NA	NA	3	NNAINYLGAES	2.1e-07
IKZF1	Ikaros	Q13422	7p12.2	Y348-p	475407	57.53		VPVIsPMyQLHKPLA	NA	NA	6	VISPMYQLHKP	2.76e-06
IKZF1	Ikaros	Q13422	7p12.2	Y413-p	450731	57.53		EQRsGLIyLtNHIAP	NA	NA	92	RSGLIYLTNHI	6.3e-07
IKZF1	Ikaros	Q13422	7p12.2	Y435-p	15227508	57.53		LkEEHRAyDLLRAAs	NA	NA	20	EEHRAYDLLRA	1.662e-05
NFKBIA	IkB-alpha	P25963	14q13.2	Y42-p	448737	35.61		DsMkDEEyEQMVkEL	14	1	26	MKDEEYEQMVK	5.103e-05
NFKBIA	IkB-alpha	P25963	14q13.2	Y289-p	1867984206	35.61		EsEDEEsyDtEsEFT	1	NA	NA	EDEESYDTESE	3.561e-05
NFKBIA	IkB-alpha	P25963	14q13.2	Y305-p	448799	35.61		FtEDELPyDDCVFGG	3	NA	5	EDELPYDDCVF	1.859e-05
NFKBIE	IkB-epsilon	O00221	6p21.1	Y155-p	454705	52.86		DEAEEsQyDsGIEsL	NA	1	176	AEESQYDSGIE	2.559e-05
IL10RA	IL10RA	Q13651	11q23.3	Y446-p	449607	63		AAVAFQGyLRQTRCA	2	NA	NA	VAFQGYLRQTR	1.7e-07
IL10RA	IL10RA	Q13651	11q23.3	Y496-p	449608	63		PPALAKGyLKQDPLE	2	NA	1	ALAKGYLKQDP	3.6e-07
IL13RA1	IL13R	P78552	Xq24	Y366-p	23115399	48.76	TM	AIIVLLLyLKRLKII	NA	NA	1	IVLLLYLKRLK	4e-08
IL16	IL16	Q14005	15q25.1	Y516-p	3920023	141.75		RSSSDSSyMSGSPGG	NA	NA	1	SSDSSYMSGSP	6.9e-07
IL16	IL16	Q14005	15q25.1	Y771-p	23115423	141.75		ANGTPKVykSADSST	NA	NA	1	GTPKVYKSADS	3.47e-06
IL17RA	IL17RA	Q96F46	22q11.1	Y796-p	464971	96.12		SVQsDQGyIsRSsPQ	NA	1	12	QSDQGYISRSS	3e-07
IL18	IL18	Q14116	11q23.1	Y37-p	478852	22.33		DENLESDyFGKLESK	NA	1	4	NLESDYFGKLE	2.4e-07
IL18	IL18	Q14116	11q23.1	Y88-p	5963272	22.33	IL1	TIFIISMyKDSQPRG	NA	NA	1	FIISMYKDSQP	8.6e-07
IL1B	IL1B	P01584	2q14.1	Y140-p	23115477	30.75		SLVMSGPyELKALHL	NA	NA	1	VMSGPYELKAL	9.18e-06
IL2RB	IL2RB	P14784	22q12.3	Y364-p	455360	61.12		SCFTNQGyFFFHLPD	4	NA	NA	FTNQGYFFFHL	2.3e-07
IL2RB	IL2RB	P14784	22q12.3	Y418-p	450884	61.12		LSGEDDAyCTFPSRD	3	NA	NA	GEDDAYCTFPS	3.32e-06
IL2RB	IL2RB	P14784	22q12.3	Y536-p	450934	61.12		LPLNTDAyLSLQELQ	3	3	2	LNTDAYLSLQE	2.098e-05
IL2RG	IL2RG	P31785	Xq13.1	Y303-p	463585	42.29		LEDLVtEyHGNFsAW	NA	1	86	DLVTEYHGNFS	1.88e-06
IL2RG	IL2RG	P31785	Xq13.1	Y325-p	463586	42.29		AEsLQPDysERLCLV	NA	1	32	SLQPDYSERLC	1.341e-05
IL2RG	IL2RG	P31785	Xq13.1	Y357-p	463587	42.29		PCNQHSPyWAPPCyT	NA	2	10	NQHSPYWAPPC	9.42e-06
IL2RG	IL2RG	P31785	Xq13.1	Y363-p	473330	42.29		PyWAPPCyTLKPET_	NA	1	5	WAPPCYTLKPE	1.162e-05
IL4R	IL4R	P24394	16p12.1	Y497-p	451065	89.66		VIAGNPAyRSFSNSL	1	NA	NA	AGNPAYRSFSN	1.46e-06
IL4R	IL4R	P24394	16p12.1	Y575-p	57775900	89.66		VSAPTSGyQEFVHAV	1	NA	NA	APTSGYQEFVH	1.081e-05
IL4R	IL4R	P24394	16p12.1	Y713-p	451066	89.66		SLGSGIVySALTCHL	2	NA	NA	GSGIVYSALTC	2.608e-05
IL6R	IL6R	P08887	1q21.3	Y457-p	463588	51.55		ARDPRsPyDISNTDy	NA	NA	2	DPRSPYDISNT	1.187e-05
IL7R	IL7R	P16871	5p13.2	Y159-p	36249817	51.58	fn3	TSHLQKKyVKVLMHD	NA	1	NA	HLQKKYVKVLM	1.201e-05
IL7R	IL7R	P16871	5p13.2	Y169-p	36249820	51.58	fn3	VLMHDVAyRQEKDEN	NA	1	NA	MHDVAYRQEKD	6.7e-07
IL7R	IL7R	P16871	5p13.2	Y449-p	451291	51.58		GSNQEEAyVTMSSFY	1	NA	NA	NQEEAYVTMSS	1.558e-05
IQGAP1	IQGAP1	P46940	15q26.1	Y17-p	15420349	189.25		LGVARPHyGsVLDNE	NA	NA	4	VARPHYGSVLD	0.00010862
IQGAP1	IQGAP1	P46940	15q26.1	Y77-p	4166322	189.25	CH	EGLRNGVyLAKLGNF	NA	NA	1	LRNGVYLAKLG	6.5e-07
IQGAP1	IQGAP1	P46940	15q26.1	Y96-p	23116126	189.25	CH	VVsLKKIyDREQTRY	NA	NA	1	SLKKIYDREQT	1.156e-05
IQGAP1	IQGAP1	P46940	15q26.1	Y133-p	463502	189.25	CH	IGLPkIFyPETTDIy	NA	NA	1	LPKIFYPETTD	1.159e-05
IQGAP1	IQGAP1	P46940	15q26.1	Y140-p	463503	189.25	CH	yPETTDIyDRKNMPR	NA	NA	1	ETTDIYDRKNM	8.8e-06
IQGAP1	IQGAP1	P46940	15q26.1	Y172-p	450792	189.25		APQIQDLyGkVDFtE	1	5	109	QIQDLYGKVDF	1.568e-05
IQGAP1	IQGAP1	P46940	15q26.1	Y579-p	55372582	189.25		LAEVAQHyQDTLIRA	NA	1	NA	EVAQHYQDTLI	7.02e-06
IQGAP1	IQGAP1	P46940	15q26.1	Y654-p	454085	189.25		RsPDVGLyGVIPECG	1	5	103	PDVGLYGVIPE	2.595e-05
IQGAP1	IQGAP1	P46940	15q26.1	Y736-p	18010959	189.25		ISGVTAAyNREQLWL	NA	1	NA	GVTAAYNREQL	2.374e-05
IQGAP1	IQGAP1	P46940	15q26.1	Y831-p	9232436	189.25		RYRDRLQyFRDHIND	NA	NA	1	RDRLQYFRDHI	9.8e-07
IQGAP1	IQGAP1	P46940	15q26.1	Y855-p	472857	189.25	IQ	ANKARDDyktLINAE	1	2	19	KARDDYKTLIN	3.2e-06
IQGAP1	IQGAP1	P46940	15q26.1	Y1020-p	40806510	189.25		ASNQREEyLLLRLFk	NA	1	1	NQREEYLLLRL	1.01e-06
IQGAP1	IQGAP1	P46940	15q26.1	Y1095-p	55372590	189.25	RasGAP	kTDPVDIyksWVNQM	NA	1	NA	DPVDIYKSWVN	2.02e-06
IQGAP1	IQGAP1	P46940	15q26.1	Y1114-p	476834	189.25	RasGAP	GEASkLPyDVTPEQA	NA	1	3	ASKLPYDVTPE	5.4e-06
IQGAP1	IQGAP1	P46940	15q26.1	Y1158-p	18010953	189.25	RasGAP	ssVDkIPyGMRFIAk	NA	1	1	VDKIPYGMRFI	1.5e-07
IQGAP1	IQGAP1	P46940	15q26.1	Y1284-p	473211	189.25		DKFNVDEysDLVTLT	NA	1	28	FNVDEYSDLVT	2.956e-05
IQGAP1	IQGAP1	P46940	15q26.1	Y1478-p	473656	189.25	RasGAP_C	TVDPkNkyQELINDI	NA	1	2	DPKNKYQELIN	0.0005002
IQGAP1	IQGAP1	P46940	15q26.1	Y1510-p	450791	189.25	RasGAP_C	LVkLQQtyAALNskA	1	23	853	KLQQTYAALNS	1.592e-05
IRAK3	IRAK3	Q9Y616	12q14.3	Y61-p	50781272	67.77	Death	DVRHIEKyVDQGKsG	NA	1	NA	RHIEKYVDQGK	1.52e-06
IRAK3	IRAK3	Q9Y616	12q14.3	Y189-p	13831130	67.77	Pkinase	VEIQNLtyAVKLFKQ	NA	1	NA	IQNLTYAVKLF	4.62e-06
CD300LF	IREM-1	Q8TDQ1	17q25.1	Y205-p	474545	32.34	SIT	PLEGDLCyADLTLQL	3	NA	NA	EGDLCYADLTL	1.83e-06
CD300LF	IREM-1	Q8TDQ1	17q25.1	Y236-p	474548	32.34	SIT	VDQVEVEyVTMASLP	2	NA	NA	QVEVEYVTMAS	1.096e-05
CD300LF	IREM-1	Q8TDQ1	17q25.1	Y249-p	474546	32.34	SIT	LPKEDISyASLTLGA	1	NA	NA	KEDISYASLTL	4.64e-06
CD300LF	IREM-1	Q8TDQ1	17q25.1	Y263-p	474549	32.34		AEDQEPTyCNMGHLS	1	NA	NA	DQEPTYCNMGH	0.00110897
CD300LF	IREM-1	Q8TDQ1	17q25.1	Y284-p	474547	32.34		GPEEPTEySTISRP_	1	NA	NA	EEPTEYSTISR	7.091e-05
IRF1	IRF1	P10914	5q31.1	Y65-p	34668365	36.5	IRF	WAIHTGRyKAGEKEP	NA	NA	1	IHTGRYKAGEK	7e-07
IRF1	IRF1	P10914	5q31.1	Y109-p	2299205	36.5	IRF	GSSAVRVyRMLPPLT	1	NA	NA	SAVRVYRMLPP	3.47e-06
IRF5	IRF5	Q13568	7q32.1	Y136-p	459348	56.04		DSQPPEDySFGAGEE	NA	NA	1	QPPEDYSFGAG	2.62e-06
IRF5	IRF5	Q13568	7q32.1	Y313-p	57775901	56.04	IRF-3	PSDkQRFyTNQLLDV	1	1	NA	DKQRFYTNQLL	3.579e-05
IRF5	IRF5	Q13568	7q32.1	Y335-p	25742049	56.04	IRF-3	QLQGQDLyAIRLCQC	1	1	NA	QGQDLYAIRLC	2.94e-06
IRF8	IRF8	Q02556	16q24.1	Y373-p	465347	48.36	IRF-3	LVQIEQLyVRQLAEE	NA	NA	2	QIEQLYVRQLA	1.57e-06
ITGAL	ITGAL	P20701	16p11.2	Y332-p	23116572	128.77		TELQkKIyVIEGTsK	NA	NA	1	LQKKIYVIEGT	3.31e-06
ITGAM	ITGAM	P11215	16p11.2	Y676-p	23116578	127.18	Integrin_alpha2	QIQSVVTyDLALDSG	NA	NA	1	QSVVTYDLALD	3.802e-05
ITGB2	ITGB2	P05107	21q22.3	Y735-p	26400600	84.78	Integrin_b_cyt	HLSDLREyRRFEkEK	1	NA	NA	SDLREYRRFEK	3e-07
FERMT3	kindlin-3	Q86UX7	11q13.1	Y11-p	451667	75.95	Kindlin_2_N	MktAsGDyIDsSWEL	NA	5	229	TASGDYIDSSW	6.44e-06
FERMT3	kindlin-3	Q86UX7	11q13.1	Y162-p	464495	75.95		kEPEEELyDLSkVVL	NA	NA	8	PEEELYDLSKV	4.29e-06
FERMT3	kindlin-3	Q86UX7	11q13.1	Y504-p	459505	75.95	FERM_M	SAEGLNPyGLVAPRF	NA	9	501	EGLNPYGLVAP	2.53e-06
KLHL6	KLHL6	Q8WZ60	3q27.1	Y297-p	23119847	70.36		LLQEARMyHLsGNEI	NA	NA	1	QEARMYHLSGN	1.096e-05
KPNB1	KPNB1	Q14974	17q21.32	Y76-p	10943311	97.17	IBN_N	DPDIkAQyQQRWLAI	1	1	NA	DIKAQYQQRWL	1.485e-05
KPNB1	KPNB1	Q14974	17q21.32	Y448-p	155354798	97.17		EAAINDVyLAPLLQC	NA	1	NA	AINDVYLAPLL	3.41e-06
KPNB1	KPNB1	Q14974	17q21.32	Y529-p	12220780	97.17		NNLRssAyEsLMEIV	NA	3	NA	LRSSAYESLME	0.00015616
KPNB1	KPNB1	Q14974	17q21.32	Y646-p	41286542	97.17		LGGEFLKyMEAFkPF	NA	1	NA	GEFLKYMEAFK	6e-07
KYNU	KYNU	Q16719	2q22.2	Y100-p	38486712	52.35	Aminotran_5	kWAkIAAyGHEVGkR	NA	NA	1	AKIAAYGHEVG	1.17e-06
LCP1	L-plastin	P13796	13q14.13	Y28-p	454714	70.29	EF-hand_7	VDTDGNGyIsFNELN	NA	13	266	TDGNGYISFNE	1.163e-05
LCP1	L-plastin	P13796	13q14.13	Y48-p	10784641	70.29	EF-hand_7	ACLPLPGyRVREItE	NA	NA	70	LPLPGYRVREI	1.5e-07
LCP1	L-plastin	P13796	13q14.13	Y118-p	463435	70.29		SVGtQHsysEEEkyA	NA	1	12	GTQHSYSEEEK	0.00150324
LCP1	L-plastin	P13796	13q14.13	Y124-p	450526	70.29	CH	sysEEEkyAFVNWIN	NA	11	104	SEEEKYAFVNW	4.271e-05
LCP1	L-plastin	P13796	13q14.13	Y276-p	454715	70.29	CH	LLLRWANyHLENAGC	NA	7	226	LRWANYHLENA	3.04e-06
LCP1	L-plastin	P13796	13q14.13	Y374-p	463437	70.29	CH	IANLFNRyPALHkPE	NA	NA	82	NLFNRYPALHK	3.42e-06
LCP1	L-plastin	P13796	13q14.13	Y417-p	15227688	70.29	CH	NPRVNHLySDLSDAL	NA	NA	6	RVNHLYSDLSD	0.00434152
LCP1	L-plastin	P13796	13q14.13	Y430-p	462301	70.29	CH	ALVIFQLyEkIkVPV	NA	NA	1	VIFQLYEKIKV	4.24e-05
LCP1	L-plastin	P13796	13q14.13	Y598-p	454716	70.29	CH	RKIGARVyALPEDLV	NA	5	66	IGARVYALPED	0.00010212
LAT2	LAB	Q9GZY6	7q11.23	Y40-p	459557	26.55	LAT2	AKRSEKIyQQRsLRE	1	NA	6	RSEKIYQQRSL	4.18e-06
LAT2	LAB	Q9GZY6	7q11.23	Y58-p	449673	26.55	LAT2	sFTGsRtysLVGQAW	1	2	15	TGSRTYSLVGQ	0.00011192
LAT2	LAB	Q9GZY6	7q11.23	Y84-p	459558	26.55	LAT2	kDkLLQFyPsLEDPA	1	1	4	KLLQFYPSLED	6.06e-06
LAT2	LAB	Q9GZY6	7q11.23	Y95-p	455006	26.55	LAT2	EDPASSRyQNFSkGs	1	NA	4	PASSRYQNFSK	1.92e-05
LAT2	LAB	Q9GZY6	7q11.23	Y110-p	454708	26.55	LAT2	RHGsEEAyIDPIAME	1	1	11	GSEEAYIDPIA	1.119e-05
LAT2	LAB	Q9GZY6	7q11.23	Y136-p	450963	26.55	LAT2	EDDDANsyENVLICK	2	9	169	DDANSYENVLI	0.00098525
LAT2	LAB	Q9GZY6	7q11.23	Y193-p	450645	26.55	LAT2	EDEEsEDyQNsAsIH	2	7	151	EESEDYQNSAS	5.41e-06
LAT2	LAB	Q9GZY6	7q11.23	Y233-p	450646	26.55	LAT2	EEDGEPDyVNGEVAA	2	1	6	DGEPDYVNGEV	7.09e-06
LAIR1	LAIR-1	Q6GTX8	19q13.42	Y251-p	449020	31.47		GssQEVtyAQLDHWA	2	1	33	SQEVTYAQLDH	0.00011
LAIR1	LAIR-1	Q6GTX8	19q13.42	Y281-p	449313	31.47		PMAEsItyAAVARH_	2	5	320	AESITYAAVAR	2.063e-05
LMNB1	Lamin B1	P20700	5q23.2	Y46-p	22777531	66.41	Filament	LNDrLAVyIDkVRSL	NA	1	4	DRLAVYIDKVR	2.14e-06
LMNB1	Lamin B1	P20700	5q23.2	Y82-p	55371153	66.41	Filament	LtGLkALyEtELADA	NA	1	NA	GLKALYETELA	0.00012945
LMNB1	Lamin B1	P20700	5q23.2	Y138-p	23120773	66.41	Filament	AQIkLREyEAALNsk	NA	NA	1	IKLREYEAALN	1.297e-05
LMNB1	Lamin B1	P20700	5q23.2	Y212-p	15227801	66.41	Filament	LEFRksMyEEEINET	NA	NA	1	FRKSMYEEEIN	5.774e-05
LMNB1	Lamin B1	P20700	5q23.2	Y268-p	3738986	66.41	Filament	kEELEQtyHAkLENA	NA	1	6	ELEQTYHAKLE	8.34e-06
LMNB1	Lamin B1	P20700	5q23.2	Y360-p	3972395	66.41	Filament	MQQQLNDyEQLLDVK	NA	2	NA	QQLNDYEQLLD	0.00033258
LMNB1	Lamin B1	P20700	5q23.2	Y377-p	27451868	66.41	Filament	LDMEIsAyRkLLEGE	NA	1	NA	MEISAYRKLLE	2.48e-06
LAPTM5	LAPTM5	Q13571	1p35.2	Y114-p	56569089	29.94	Mtp	LLTLLGSyIELPAYL	NA	1	NA	TLLGSYIELPA	4.83e-06
LAPTM5	LAPTM5	Q13571	1p35.2	Y204-p	462377	29.94	TM; Mtp	tVLIFKVyMFKCVWR	NA	NA	1	LIFKVYMFKCV	1.2e-07
LAPTM5	LAPTM5	Q13571	1p35.2	Y239-p	454711	29.94	Mtp	QkVVLPsyEEALSLP	NA	3	43	VVLPSYEEALS	4.743e-05
LCK	Lck	P06239	1p35.2	Y25-p	5763692	58		DVCENCHyPIVPLDG	NA	NA	15	CENCHYPIVPL	2.156e-05
LCK	Lck	P06239	1p35.2	Y51-p	3542425	58		VRDPLVtyEGSNPPA	NA	NA	8	DPLVTYEGSNP	1.803e-05
LCK	Lck	P06239	1p35.2	Y181-p	3560008	58	SH2	QGEVVkHykIRNLDN	NA	NA	1	EVVKHYKIRNL	3.6e-07
LCK	Lck	P06239	1p35.2	Y192-p	447821	58	SH2	NLDNGGFyIsPRItF	3	24	1021	DNGGFYISPRI	7.24e-06
LCK	Lck	P06239	1p35.2	Y209-p	23121135	58	SH2	LHELVRHytNAsDGL	NA	NA	1	ELVRHYTNASD	8.371e-05
LCK	Lck	P06239	1p35.2	Y414-p	463568	58	PK_Tyr_Ser-Thr	TAPEAINyGtFTIKS	NA	1	43	PEAINYGTFTI	4.5e-07
LCK	Lck	P06239	1p35.2	Y470-p	459265	58	PK_Tyr_Ser-Thr	DNCPEELyQLMRLCW	NA	1	162	CPEELYQLMRL	1.197e-05
LCK	Lck	P06239	1p35.2	Y489-p	23121138	58	PK_Tyr_Ser-Thr	EDRPTFDyLRsVLED	NA	NA	3	RPTFDYLRSVL	3.4e-07
LILRA4	LILRA4	P59901	19q13.42	Y442-p	4114870	55.18		TAPHLQDyTVENLIR	NA	NA	1	PHLQDYTVENL	1.38e-06
LILRB1	LILRB1	Q8NHL6	19q13.42	Y533-p	473702	70.82		DAQEENLyAAVKHTQ	NA	3	11	QEENLYAAVKH	7.418e-05
LILRB1	LILRB1	Q8NHL6	19q13.42	Y562-p	463596	70.82		EDPQAVTyAEVKHSR	NA	1	3	PQAVTYAEVKH	0.00018978
LILRB1	LILRB1	Q8NHL6	19q13.42	Y614-p	473703	70.82		EAPQDVtyAQLHsLT	NA	NA	4	PQDVTYAQLHS	3.365e-05
LILRB1	LILRB1	Q8NHL6	19q13.42	Y644-p	5364605	70.82		SPAVPSIyATLAIH_	NA	NA	1	AVPSIYATLAI	1.384e-05
LILRB2	LILRB2	Q8N423	19q13.42	Y532-p	451318	65		DAQEENLyAAVKDTQ	2	3	11	QEENLYAAVKD	0.00013266
LILRB2	LILRB2	Q8N423	19q13.42	Y591-p	464930	65		PPAEPSIyATLAIH_	2	NA	1	AEPSIYATLAI	2.165e-05
LILRB3	LILRB3	O75022	19q13.42	Y595-p	464707	69.39		EASQDVTyAQLHSLT	NA	NA	2	SQDVTYAQLHS	2.633e-05
LITAF	LITAF	Q99732	16p13.13	Y23-p	458678	17.11		APSAPPSyEETVAVN	NA	NA	3	SAPPSYEETVA	0.0001386
SH2B3	LNK	Q9UQQ2	12q24.12	Y203-p	23121769	63.23	PH	LKEAVLRySLADEAS	NA	NA	1	EAVLRYSLADE	5.35e-06
SH2B3	LNK	Q9UQQ2	12q24.12	Y273-p	10280219	63.23	PH	LEMPDNLyTFVLKVK	NA	NA	1	MPDNLYTFVLK	3.403e-05
SH2B3	LNK	Q9UQQ2	12q24.12	Y555-p	475091	63.23		NRARDsDyEMDssSR	NA	1	6	ARDSDYEMDSS	5.66e-06
STK10	LOK	O94804	5q35.1	Y962-p	36122835	112.14		KAAKFFPySSADAs_	NA	1	NA	AKFFPYSSADA	2.9e-06
LST1	LST1	O00453	6p21.33	Y88-p	463438	10.79	LST1	KEDPRADyACIAENK	NA	3	71	DPRADYACIAE	0.00057845
LY96	LY96	Q9Y6Y9	8q21.11	Y22-p	21400401	18.55		FTEAQKQyWVCNSSD	1	NA	NA	EAQKQYWVCNS	8.95e-06
LY96	LY96	Q9Y6Y9	8q21.11	Y131-p	21400400	18.55	E1_DerP2_DerF2	IKFSKGKyKCVVEAI	1	NA	NA	FSKGKYKCVVE	2.165e-05
LYST	LYST	Q99698	1q42.3	Y1798-p	3919660	429.14		kNLQPTEyKTIQGIL	NA	NA	1	LQPTEYKTIQG	3.605e-05
LYST	LYST	Q99698	1q42.3	Y2139-p	23123659	429.14		LQNIADtyVAtQSKK	NA	NA	1	NIADTYVATQS	4.23e-06
LYST	LYST	Q99698	1q42.3	Y2358-p	36839511	429.14		VIKLLDAyFARASKE	NA	1	NA	KLLDAYFARAS	4.2e-07
LYST	LYST	Q99698	1q42.3	Y2708-p	25299350	429.14		FQKEIFtyLVEGFKV	NA	NA	1	KEIFTYLVEGF	4.9e-06
LYST	LYST	Q99698	1q42.3	Y3299-p	23123661	429.14	Beach	ELIPEFFyLPEFLVN	NA	NA	1	IPEFFYLPEFL	7.6e-07
LYST	LYST	Q99698	1q42.3	Y3457-p	3728572	429.14		EQVKEITyPSPLSWI	NA	NA	1	VKEITYPSPLS	3.27e-06
LYZ	LYZ	P61626	12q15	Y38-p	1016046	16.54	Lys	KRLGMDGyRGISLAN	NA	NA	6	LGMDGYRGISL	3.5e-07
LYZ	LYZ	P61626	12q15	Y56-p	23123664	16.54	Lys	LAKWESGyNTRATNY	NA	NA	2	KWESGYNTRAT	1.32e-06
MXD1	Mad1	Q05195	2p13.3	Y201-p	25299455	25.25		sLGsDEGySSTSIKR	NA	NA	1	GSDEGYSSTSI	1.3e-06
CD300A	MAIR-I	Q9UGN4	17q25.1	Y231-p	473722	33.2	SIT	ATQSELHyANLELLM	NA	NA	1	QSELHYANLEL	2.213e-05
CD300A	MAIR-I	Q9UGN4	17q25.1	Y255-p	455226	33.2	SIT	PREVEVEySTVASPR	NA	1	7	EVEVEYSTVAS	2.483e-05
CD300A	MAIR-I	Q9UGN4	17q25.1	Y267-p	455227	33.2	SIT	SPREELHyAsVVFDS	NA	NA	6	REELHYASVVF	4.776e-05
CD300A	MAIR-I	Q9UGN4	17q25.1	Y293-p	460261	33.2		EEEPDsDysVIRKT_	NA	1	32	EPDSDYSVIRK	8.86e-06
MARCO	MARCO	Q9UEW3	2q14.2	Y52-p	23124323	52.66	TM	sLAVVVIyLILLTAG	NA	NA	1	AVVVIYLILLT	1.03e-06
MCL1	MCL1	Q07820	1q21.2	Y129-p	23124872	37.34		PEEELDGyEPEPLGk	NA	NA	1	EELDGYEPEPL	2.49e-06
IFIH1	MDA5	Q9BYX4	2q24.2	Y385-p	15426521	116.69	ResIII	QPFLKKWyRVIGLsG	NA	NA	1	FLKKWYRVIGL	3.7e-06
IFIH1	MDA5	Q9BYX4	2q24.2	Y896-p	4113676	116.69		KRNIAKHyKNNPSLI	NA	NA	1	NIAKHYKNNPS	4.36e-06
MEF2C	MEF2C iso6	Q06413-6	5q14.3	Y105-p	23052001	50.24	HJURP_C	sPDPDSSyALtPRTE	NA	NA	1	DPDSSYALTPR	1.36e-06
MMP9	MMP9	P14780	20q13.12	Y241-p	25300439	78.46	Peptidase_M10; fn2	FIFEGRSySACTTDG	NA	NA	1	FEGRSYSACTT	2.754e-05
MNDA	MNDA	P41218	1q23.1	Y339-p	34361953	45.84	HIN	VHKKNtIyEIQDNTG	NA	NA	1	KKNTIYEIQDN	2.686e-05
MKNK1	Mnk1	Q9BUB5	1p33	Y60-p	36136389	51.34	Pkinase	ELLGEGAyAKVQGAV	NA	1	NA	LGEGAYAKVQG	3.454e-05
MSN	Moesin	P26038	Xq12	Y116-p	454721	67.82	FERM_M	GILNDDIyCPPETAV	NA	3	31	LNDDIYCPPET	5.6e-06
MSN	Moesin	P26038	Xq12	Y134-p	38485558	67.82	FERM_M	sYAVQskyGDFNkEV	NA	NA	1	AVQSKYGDFNK	8.7e-07
MSN	Moesin	P26038	Xq12	Y146-p	11161833	67.82	FERM_M	kEVHksGyLAGDkLL	NA	NA	1	VHKSGYLAGDK	2.3e-07
MSN	Moesin	P26038	Xq12	Y191-p	55371418	67.82	FERM_M	REDAVLEyLKIAQDL	NA	1	NA	DAVLEYLKIAQ	3.7e-06
MSN	Moesin	P26038	Xq12	Y228-p	23126852	67.82	FERM_C	DALGLNIyEQNDRLT	NA	NA	1	LGLNIYEQNDR	7.078e-05
MSN	Moesin	P26038	Xq12	Y556-p	3711243	67.82	ERM_C	MRLGRDKyKtLRQIR	NA	NA	16	LGRDKYKTLRQ	4.02e-06
MPEG1	MPEG1	Q2M385	11q12.1	Y416-p	23127017	78.59		DFSCPsGysPVHLLS	NA	NA	1	SCPSGYSPVHL	5.62e-06
MS4A6A	MS4A6A	Q9H2W1	11q12.2	Y242-p	465040	26.94		KMTHDCGyEELLTS_	NA	1	10	THDCGYEELLT	0.0001141
MX1	MX1	P20591	21q22.3	Y196-p	12237888	75.52	Dynamin_N	NQPADIGykIKTLIK	NA	NA	2	PADIGYKIKTL	8e-08
MX1	MX1	P20591	21q22.3	Y308-p	15427225	75.52	Dynamin_M	IFFENHPyFRDLLEE	NA	NA	1	FENHPYFRDLL	3.207e-05
MX1	MX1	P20591	21q22.3	Y451-p	1017056	75.52	Dynamin_M	ELPGFVNyRTFETIV	NA	1	NA	PGFVNYRTFET	2.4e-07
MX2	MX2	P20592	21q22.3	Y675-p	23251959	82.09	GED	ILQEKNRysWLLQEQ	NA	NA	1	QEKNRYSWLLQ	6.803e-05
MX2	MX2	P20592	21q22.3	Y697-p	1037328	82.09	GED	RILKERIyRLTQARH	NA	1	NA	LKERIYRLTQA	5.9e-07
MYD88	MYD88	Q99836	3p22.2	Y257-p	474538	33.23	TIR	kRLIPIkyKAMKkEF	2	NA	NA	LIPIKYKAMKK	9.7e-07
MYD88	MYD88	Q99836	3p22.2	Y276-p	473258	33.23	TIR	RFITVCDyTNPCTkS	NA	NA	5	ITVCDYTNPCT	6.21e-05
MYH9	MYH9	P35579	22q12.3	Y130-p	3656831	226.53	Myosin_head	PYKNLPIysEEIVEM	NA	1	2	KNLPIYSEEIV	3.388e-05
MYH9	MYH9	P35579	22q12.3	Y138-p	3656837	226.53	Myosin_head	sEEIVEMykGKKRHE	NA	1	2	EIVEMYKGKKR	3e-08
MYH9	MYH9	P35579	22q12.3	Y151-p	454725	226.53	Myosin_head	HEMPPHIyAITDTAy	NA	1	83	MPPHIYAITDT	0.00017325
MYH9	MYH9	P35579	22q12.3	Y158-p	463834	226.53	Myosin_head	yAITDTAyRsMMQDr	1	1	NA	ITDTAYRSMMQ	2.33e-06
MYH9	MYH9	P35579	22q12.3	Y721-p	17554183	226.53	Myosin_head	FQEFRQRyEILtPNs	NA	NA	2	EFRQRYEILTP	7.139e-05
MYH9	MYH9	P35579	22q12.3	Y754-p	454726	226.53	Myosin_head	LELDsNLyRIGQskV	NA	16	688	LDSNLYRIGQS	1.07e-06
MYH9	MYH9	P35579	22q12.3	Y1408-p	462335	226.53	Myosin_tail_1	HEEkVAAyDkLEkTk	1	16	858	EKVAAYDKLEK	5.162e-05
MYH9	MYH9	P35579	22q12.3	Y1460-p	3970562	226.53	Myosin_tail_1	EkTISAkyAEERDRA	NA	1	2	TISAKYAEERD	0.00014758
MYH9	MYH9	P35579	22q12.3	Y1805-p	15177436	226.53	Myosin_tail_1	EGtVKskykAsItAL	NA	1	NA	TVKSKYKASIT	8.8e-07
MYH9	MYH9	P35579	22q12.3	Y1861-p	473771	226.53	Myosin_tail_1	ERRNAEQykDQADkA	NA	1	5	RNAEQYKDQAD	1.225e-05
MYO1F	MYO1F	O00160	19p13.2	Y65-p	23252183	124.84	Myosin_head	NPFKQMPyFTDREID	NA	NA	1	FKQMPYFTDRE	2.32e-06
MYO1F	MYO1F	O00160	19p13.2	Y438-p	473235	124.84	Myosin_head	IRWTPIQyFNNKVVC	NA	NA	1	WTPIQYFNNKV	1.29e-06
MYO1F	MYO1F	O00160	19p13.2	Y667-p	462236	124.84	Myosin_head	VNMEPDQyQMGsTkV	NA	NA	1	MEPDQYQMGST	7.61e-06
MYO1F	MYO1F	O00160	19p13.2	Y771-p	3550246	124.84	Myosin_TH1	FADSVTKyDRRFKPI	NA	NA	1	DSVTKYDRRFK	5.91e-06
MYO1F	MYO1F	O00160	19p13.2	Y790-p	13831273	124.84	Myosin_TH1	ILTPKCVyVIGREKV	NA	1	NA	TPKCVYVIGRE	1.896e-05
NFAT5	NFAT5	O94916	16q22.1	Y28-p	9415694	165.76		LYSRESVyDLLPKEL	NA	1	9	SRESVYDLLPK	1.415e-05
NFAT5	NFAT5	O94916	16q22.1	Y143-p	12127405	165.76		PkRHtVLyIsPPPED	4	1	NA	RHTVLYISPPP	5.03e-06
NFAT5	NFAT5	O94916	16q22.1	Y235-p	36131793	165.76		DsAKAPHyVLsQLtT	NA	1	NA	AKAPHYVLSQL	8.51e-06
NFAT5	NFAT5 iso4	O94916-4	16q22.1	Y46-p	9415694	167.74		GLLEESVyDLLPKEL	NA	1	NA	LEESVYDLLPK	2.399e-05
NFKB1	NFkB-p105	P19838	4q24	Y59-p	465351	105.36	RHD_DNA_bind	QRGFRFRyVCEGPSH	NA	NA	1	GFRFRYVCEGP	9.63e-06
NFKB1	NFkB-p105	P19838	4q24	Y165-p	23254363	105.36	RHD_DNA_bind	TEACIRGyNPGLLVH	NA	NA	1	ACIRGYNPGLL	1.9e-07
NFKB1	NFkB-p105	P19838	4q24	Y240-p	463889	105.36	RHD_DNA_bind	PVVSDAIyDskAPNA	NA	2	35	VSDAIYDSKAP	2.234e-05
NFKB1	NFkB-p105	P19838	4q24	Y485-p	474104	105.36		NGEVTLTyATGTKEE	NA	NA	2	EVTLTYATGTK	9.9e-07
NFKB1	NFkB-p105	P19838	4q24	Y582-p	23254375	105.36		INMRNDLyQtPLHLA	NA	NA	1	MRNDLYQTPLH	5.678e-05
NFKB1	NFkB-p105 iso2	P19838-2	4q24	Y44-p	1880539214	105.43		LPTADGPyLQILEQP	1	NA	NA	TADGPYLQILE	2.264e-05
NFKB1	NFkB-p105 iso2	P19838-2	4q24	Y82-p	1880539208	105.43		SEKNKKSyPQVKICN	1	NA	NA	KNKKSYPQVKI	1.47e-06
NFKB1	NFkB-p105 iso2	P19838-2	4q24	Y90-p	1880539210	105.43		PQVKICNyVGPAKVI	1	NA	NA	VKICNYVGPAK	4.03e-06
NFKB1	NFkB-p105 iso2	P19838-2	4q24	Y270-p	1880539212	105.43		VTGGEEIyLLCDKVQ	1	NA	NA	GGEEIYLLCDK	2.95e-06
NIBAN1	NIBAN1	Q9BZQ8	1q25.3	Y132-p	3426490	103.13		VLTSEDEyNLLSDrH	NA	NA	6	TSEDEYNLLSD	6.487e-05
NMI	NMI	Q13287	2q23.3	Y98-p	34370871	35.06	IFP_35_N	QVSSkVPyEIQkGQA	NA	NA	1	SSKVPYEIQKG	7.52e-06
NMI	NMI	Q13287	2q23.3	Y238-p	457748	35.06	NID	HRVTVSPyTEIHLkk	NA	NA	1	VTVSPYTEIHL	0.00025452
NOD2	NOD2	Q9HC29	16q12.1	Y747-p	36839496	115.28	NLRC4_HD2	IWLIRsLyEMQEERL	NA	1	NA	LIRSLYEMQEE	7.745e-05
OASL	OASL	Q15646	12q24.31	Y363-p	448980	59.23		LTVEQRGyPDFNLIV	NA	NA	4	VEQRGYPDFNL	7e-07
OASL	OASL	Q15646	12q24.31	Y389-p	3589485	59.23		KIRRTRGySGLQRLS	NA	NA	1	RRTRGYSGLQR	4.7e-06
OSTF1	OSTF1	Q92882	9q21.13	Y207-p	465132	23.79		tLsNAEDyLDDEDsD	NA	3	3	SNAEDYLDDED	6.09e-06
P2RX1	P2X1	P51575	17p13.2	Y274-p	26392107	44.98	P2X_receptor	VRHCRPIyEFHGLYE	NA	1	NA	HCRPIYEFHGL	2.177e-05
P2RX1	P2X1	P51575	17p13.2	Y370-p	25303567	44.98	P2X_receptor	YKQKKFKyAEDMGPG	NA	NA	1	QKKFKYAEDMG	2.362e-05
EP300	p300	Q09472	22q13.2	Y611-p	6155329	264.16	KIX	RMENLVAyARkVEGD	NA	1	1	ENLVAYARKVE	1.62e-06
EP300	p300	Q09472	22q13.2	Y620-p	6155335	264.16	KIX	RkVEGDMyESANNRA	NA	1	1	VEGDMYESANN	4.357e-05
EP300	p300	Q09472	22q13.2	Y1355-p	3589470	264.16	HAT_KAT11	EMAESFPyRTKALFA	NA	NA	1	AESFPYRTKAL	2.7e-07
EP300	p300	Q09472	22q13.2	Y1446-p	25303581	264.16	HAT_KAT11	PPSEGDDyIFHCHPP	NA	NA	1	SEGDDYIFHCH	6.6e-07
EP300	p300	Q09472	22q13.2	Y2219-p	22917004	264.16		QQPQGVGyPPQQQQr	NA	NA	1	PQGVGYPPQQQ	3e-07
NCF1	p47phox	P14598	7q11.23	Y41-p	462303	44.68	PX	DLSEKVVyRRFtEIy	NA	1	1	SEKVVYRRFTE	2.15e-06
NCF1	p47phox	P14598	7q11.23	Y48-p	463943	44.68	PX	yRRFtEIyEFHKTLK	NA	NA	12	RFTEIYEFHKT	2.63e-06
NCF1	p47phox	P14598	7q11.23	Y139-p	15421958	44.68		QtKKPEtyLMPKDGK	NA	NA	1	KKPETYLMPKD	1.466e-05
NCF2	p67phox	P19878	1q25.3	Y125-p	40257307	59.76		LFACEVLyNIAFMYA	NA	1	NA	ACEVLYNIAFM	1.58e-06
RPS6KA1	p90RSK	Q15418	1p36.11	Y91-p	25303624	82.72	Pkinase	RPDSGHLyAMkVLKK	NA	NA	1	DSGHLYAMKVL	6.659e-05
RPS6KA1	p90RSK	Q15418	1p36.11	Y138-p	23128794	82.72	Pkinase	FQTEGKLyLILDFLR	NA	NA	1	TEGKLYLILDF	1.43e-05
RPS6KA1	p90RSK	Q15418	1p36.11	Y220-p	472907	82.72	Pkinase	IDHEKKAysFCGtVE	NA	7	32	HEKKAYSFCGT	3.125e-05
RPS6KA1	p90RSK	Q15418	1p36.11	Y228-p	472908	82.72	Pkinase	sFCGtVEyMAPEVVN	NA	2	13	CGTVEYMAPEV	4.98e-06
RPS6KA1	p90RSK	Q15418	1p36.11	Y466-p	478837	82.72	Pkinase	EIEILLRyGQHPNII	NA	1	3	EILLRYGQHPN	1.1e-07
RPS6KA1	p90RSK	Q15418	1p36.11	Y486-p	41287034	82.72	Pkinase	YDDGKHVyLVtELMR	NA	1	NA	DGKHVYLVTEL	7.256e-05
RPS6KA1	p90RSK	Q15418	1p36.11	Y576-p	3455247	82.72	Pkinase	GLLMtPCytANFVAP	NA	2	84	LMTPCYTANFV	1.596e-05
RPS6KA1	p90RSK	Q15418	1p36.11	Y702-p	3422769	82.72		KGAMAAtysALNSSk	NA	NA	3	AMAATYSALNS	0.00011739
PAG1	PAG	Q9NWQ8	8q21.13	Y105-p	472909	46.98	PAG	tLTCMQHyEEVQTSA	NA	2	14	TCMQHYEEVQT	0.0003849
PAG1	PAG	Q9NWQ8	8q21.13	Y163-p	454745	46.98	PAG	GLGMEGPyEVLKDSs	NA	14	114	GMEGPYEVLKD	0.00014145
PAG1	PAG	Q9NWQ8	8q21.13	Y181-p	454746	46.98	PAG	NMVEDCLyEtVKEIK	1	17	108	VEDCLYETVKE	0.00065743
PAG1	PAG	Q9NWQ8	8q21.13	Y227-p	450995	46.98	PAG	GKAEFAEyAsVDRNK	NA	24	218	AEFAEYASVDR	4.183e-05
PAG1	PAG	Q9NWQ8	8q21.13	Y299-p	1806902	46.98	PAG	KRFssLsyKsREEDP	1	NA	NA	FSSLSYKSREE	3.9e-07
PAG1	PAG	Q9NWQ8	8q21.13	Y317-p	450659	46.98	PAG	EEEIsAMyssVNKPG	4	26	624	EISAMYSSVNK	2.795e-05
PAG1	PAG	Q9NWQ8	8q21.13	Y341-p	451088	46.98	PAG	LTVPEstytsIQGDP	NA	26	468	VPESTYTSIQG	0.00048919
PAG1	PAG	Q9NWQ8	8q21.13	Y359-p	450926	46.98	PAG	PssCNDLyAtVKDFE	NA	26	562	SCNDLYATVKD	3.01e-05
PAG1	PAG	Q9NWQ8	8q21.13	Y387-p	463949	46.98	PAG	sEEPEPDyEAIQtLN	NA	13	86	EPEPDYEAIQT	0.00020697
PAG1	PAG	Q9NWQ8	8q21.13	Y417-p	448996	46.98	PAG	LVPKENDyEsIsDLQ	NA	32	624	PKENDYESISD	0.00231658
PAK2	PAK2	Q13177	3q29	Y130-p	448301	58.04	PBD	VLDVLkFyDsNtVkQ	2	1	125	DVLKFYDSNTV	1.193e-05
PAK2	PAK2	Q13177	3q29	Y139-p	3571405	58.04		sNtVkQKyLsFtPPE	2	1	33	TVKQKYLSFTP	2.34e-06
PAK2	PAK2	Q13177	3q29	Y194-p	15413016	58.04		PDHTksIytRsVIDP	2	NA	18	HTKSIYTRSVI	7.32e-06
PAK2	PAK2	Q13177	3q29	Y443-p	23129016	58.04	Pkinase	MVEGEPPyLNENPLR	NA	NA	3	EGEPPYLNENP	6.36e-06
PARVG	PARVG	Q9HBI0	22q13.31	Y7-p	460239	37.49		_MEPEFLyDLLQLPK	NA	1	8	EPEFLYDLLQL	1.051e-05
NAMPT	PBEF	P43490	7q22.3	Y54-p	5953538	55.52	NAMPT_N	SkLRKVkyEEtVFyG	NA	NA	1	LRKVKYEETVF	0.00010964
NAMPT	PBEF	P43490	7q22.3	Y175-p	477490	55.52		QKKILAkyLLETSGN	NA	NA	2	KILAKYLLETS	1.43e-06
NAMPT	PBEF	P43490	7q22.3	Y188-p	450557	55.52	NAPRTase	GNLDGLEykLHDFGy	NA	3	40	LDGLEYKLHDF	6.2e-07
NAMPT	PBEF	P43490	7q22.3	Y195-p	38486485	55.52	NAPRTase	ykLHDFGyrGVSSQE	NA	NA	2	LHDFGYRGVSS	8e-08
NAMPT	PBEF	P43490	7q22.3	Y403-p	40407801	55.52	NAPRTase	NCsFkCSyVVTNGLG	NA	1	NA	SFKCSYVVTNG	5.28e-06
NAMPT	PBEF	P43490	7q22.3	Y453-p	3790154	55.52	NAPRTase	GkGDLEEyGQDLLHT	NA	1	37	GDLEEYGQDLL	4.5e-07
PECAM1	PECAM-1	P16284	17q23.3	Y290-p	2525601	82.54		RHGNKAVySVMAMVE	NA	1	NA	GNKAVYSVMAM	0.00035235
PECAM1	PECAM-1	P16284	17q23.3	Y623-p	25304569	82.54		LIIAAKCyFLRKAKA	NA	NA	1	IAAKCYFLRKA	3e-07
PECAM1	PECAM-1	P16284	17q23.3	Y663-p	459399	82.54		NMEANSHyGHNDDVR	NA	1	8	EANSHYGHNDD	5.66e-06
PECAM1	PECAM-1	P16284	17q23.3	Y690-p	448759	82.54		PLNsDVQytEVQVSS	7	NA	43	NSDVQYTEVQV	6.997e-05
PECAM1	PECAM-1	P16284	17q23.3	Y713-p	448760	82.54		KKDtEtVysEVRKAV	12	16	740	DTETVYSEVRK	0.00013783
PECAM1	PECAM-1	P16284	17q23.3	Y728-p	465455	82.54		PDAVESRysRTEGsL	NA	1	2	AVESRYSRTEG	1.969e-05
PELI1	PELI1	Q96FA3	2p14	Y17-p	29651782	46.29	Pellino	PSkAPVKyGELIVLG	NA	1	NA	KAPVKYGELIV	6.3e-06
PELI1	PELI1	Q96FA3	2p14	Y154-p	3800785	46.29	Pellino	PPFTARIyAAGFDSS	1	NA	1	FTARIYAAGFD	9.25e-06
PIK3CD	PIK3CD	O00329	1p36.22	Y440-p	458408	119.48	PI3K_C2	KTGERCLyMWPSVPD	NA	1	5	GERCLYMWPSV	8.99e-06
PIK3CD	PIK3CD	O00329	1p36.22	Y524-p	454088	119.48	PI3Ka	RRGsGELyEHEkDLV	1	13	265	GSGELYEHEKD	5.511e-05
PIK3CD	PIK3CD	O00329	1p36.22	Y936-p	454760	119.48	PI3_PI4_kinase	RVPFILtyDFVHVIQ	NA	3	59	PFILTYDFVHV	6e-06
PIK3CG	PIK3CG	P48736	7q22.3	Y757-p	462660	126.45		kSLSAEkyDVSSQVI	NA	NA	1	LSAEKYDVSSQ	1.168e-05
PILRA	PILRA	Q9UKJ1	7q22.1	Y269-p	3141902	34		PKDDGIVyAsLALSS	1	NA	NA	DDGIVYASLAL	2.106e-05
PILRA	PILRA	Q9UKJ1	7q22.1	Y298-p	465092	34		SPQNETLySVLKA__	NA	NA	4	QNETLYSVLKA	1.101e-05
PRKCB	PKCB	P05771	16p12.2-p12.1	Y123-p	23132250	76.87	C1_1	DHCGSLLyGLIHQGM	NA	NA	1	CGSLLYGLIHQ	1.51e-06
PRKCB	PKCB	P05771	16p12.2-p12.1	Y368-p	3422731	76.87	Pkinase	RkGtDELyAVKILKK	NA	NA	40	GTDELYAVKIL	1.22e-06
PRKCD	PKCD	Q05655	3p21.1	Y52-p	447574	77.51		VQKKPtMyPEWKSTF	2	NA	NA	KKPTMYPEWKS	5.8e-07
PRKCD	PKCD	Q05655	3p21.1	Y64-p	447581	77.51		STFDAHIyEGRVIQI	2	1	19	FDAHIYEGRVI	8.058e-05
PRKCD	PKCD	Q05655	3p21.1	Y155-p	447575	77.51		IKQAKIHyIKNHEFI	3	NA	NA	QAKIHYIKNHE	1.242e-05
PRKCD	PKCD	Q05655	3p21.1	Y187-p	447579	77.51	C1_1	WGLNkQGyKCRQCNA	2	NA	NA	LNKQGYKCRQC	8.7e-07
PRKCD	PKCD	Q05655	3p21.1	Y313-p	447573	77.51		ssEPVGIyQGFEKkT	20	45	1624	EPVGIYQGFEK	1.28e-06
PRKCD	PKCD	Q05655	3p21.1	Y334-p	450077	77.51		MQDNsGtyGkIWEGs	5	21	513	DNSGTYGKIWE	3.923e-05
PRKCD	PKCD	Q05655	3p21.1	Y374-p	464424	77.51	Pkinase	ELkGRGEyFAIKALK	2	17	512	KGRGEYFAIKA	7.28e-06
PRKCD	PKCD	Q05655	3p21.1	Y471-p	3956157	77.51	Pkinase	LHSKGIIyRDLkLDN	NA	NA	1	SKGIIYRDLKL	5.6e-07
PRKCD	PKCD	Q05655	3p21.1	Y525-p	450231	77.51	Pkinase	EILQGLKyTFSVDWW	2	NA	NA	LQGLKYTFSVD	3.45e-06
PRKCD	PKCD	Q05655	3p21.1	Y567-p	447576	77.51	Pkinase	IRVDTPHyPRWITKE	2	NA	NA	VDTPHYPRWIT	2.71e-06
PRKCD	PKCD	Q05655	3p21.1	Y630-p	462681	77.51	Pkinase_C	KVKSPRDysNFDQEF	NA	3	25	KSPRDYSNFDQ	1.976e-05
PRKCD	PKCD	Q05655	3p21.1	Y646-p	3194447	77.51	Pkinase_C	NEkARLsysDKNLID	NA	3	21	KARLSYSDKNL	1.93e-06
EIF2AK2	PKR	P19525	2p22.2	Y101-p	458271	62.09	dsrm	EGLsMGNyIGLINRI	1	NA	NA	LSMGNYIGLIN	7e-07
EIF2AK2	PKR	P19525	2p22.2	Y142-p	465276	62.09	dsrm	CKMGQkEySIGTGST	NA	NA	1	MGQKEYSIGTG	5.22e-06
EIF2AK2	PKR	P19525	2p22.2	Y162-p	458272	62.09	dsrm	QLAAkLAyLQILSEE	1	NA	NA	AAKLAYLQILS	4.26e-06
EIF2AK2	PKR	P19525	2p22.2	Y257-p	40248123	62.09		PDMkEtKytVDKRFG	NA	1	NA	MKETKYTVDKR	3.57e-06
EIF2AK2	PKR	P19525	2p22.2	Y293-p	458273	62.09	Pkinase	HRIDGKTyVIKRVkY	1	NA	NA	IDGKTYVIKRV	1.5e-06
EIF2AK2	PKR	P19525	2p22.2	Y454-p	25305275	62.09	Pkinase	RSKGtLRyMsPEQIS	NA	NA	1	KGTLRYMSPEQ	4.39e-06
PLBD1	PLBD1	Q6P4A8	12p13.1	Y164-p	1002537	63.25	Phospholip_B	SFWRHtGyVMAQIDG	NA	NA	2	WRHTGYVMAQI	2.2e-07
PLBD1	PLBD1	Q6P4A8	12p13.1	Y173-p	1002541	63.25	Phospholip_B	MAQIDGLyVGAKKRA	NA	NA	2	QIDGLYVGAKK	1.5e-07
PLBD1	PLBD1	Q6P4A8	12p13.1	Y375-p	6156372	63.25	Phospholip_B	SLDKGTLyIVEQIPT	NA	1	1	DKGTLYIVEQI	2.93e-06
PLCG2	PLCG2	P16885	16q23.3	Y242-p	476819	147.87		RPDASAVyLHDFQRF	NA	NA	2	DASAVYLHDFQ	3.19e-06
PLCG2	PLCG2	P16885	16q23.3	Y371-p	460512	147.87	PI-PLC-X	PDGKPVIyHGWTRTT	NA	1	22	GKPVIYHGWTR	2.39e-06
PLCG2	PLCG2	P16885	16q23.3	Y482-p	464038	147.87		HKQQGELyMWDSIDQ	NA	2	7	QQGELYMWDSI	5.2e-07
PLCG2	PLCG2	P16885	16q23.3	Y495-p	464039	147.87		DQKWTRHyCAIADAK	1	NA	27	KWTRHYCAIAD	0.00025507
PLCG2	PLCG2	P16885	16q23.3	Y680-p	459501	147.87	SH2	KREGsDsyAItFRAR	NA	2	36	EGSDSYAITFR	8.3e-07
PLCG2	PLCG2	P16885	16q23.3	Y733-p	473867	147.87		YRKMRLRyPVTPELL	NA	2	1	KMRLRYPVTPE	1.26e-06
PLCG2	PLCG2	P16885	16q23.3	Y743-p	4128519	147.87		TPELLERyNMERDIN	NA	NA	1	ELLERYNMERD	5.63e-06
PLCG2	PLCG2	P16885	16q23.3	Y753-p	447940	147.87		ERDINSLyDVsRMyV	9	8	259	DINSLYDVSRM	1.242e-05
PLCG2	PLCG2	P16885	16q23.3	Y759-p	447941	147.87		LyDVsRMyVDPsEIN	15	11	177	DVSRMYVDPSE	2.951e-05
PLCG2	PLCG2	P16885	16q23.3	Y811-p	464040	147.87	SH3_1	GGWWKGDyGTRIQQy	NA	NA	5	WWKGDYGTRIQ	9e-08
PLCG2	PLCG2	P16885	16q23.3	Y858-p	11187436	147.87		GILDLNtyNVVkAPQ	NA	1	14	LDLNTYNVVKA	5.262e-05
PLCG2	PLCG2	P16885	16q23.3	Y936-p	15227520	147.87	PI-PLC-Y	ELSDLVVyCKPTsKT	NA	NA	7	SDLVVYCKPTS	6.82e-06
PLCG2	PLCG2	P16885	16q23.3	Y1020-p	25305398	147.87	PI-PLC-Y	NFQtADKyMQMNHAL	NA	NA	2	QTADKYMQMNH	4.04e-05
PLCG2	PLCG2	P16885	16q23.3	Y1036-p	23132752	147.87	PI-PLC-Y	sLNGRtGyVLQPESM	NA	NA	1	NGRTGYVLQPE	8.1e-07
PLCG2	PLCG2	P16885	16q23.3	Y1048-p	18802180	147.87		ESMRtEkyDPMPPES	NA	1	1	MRTEKYDPMPP	2.558e-05
PLCG2	PLCG2	P16885	16q23.3	Y1137-p	464042	147.87	C2	AFLRFVVyEEDMFSD	NA	1	1	LRFVVYEEDMF	9.233e-05
PLCG2	PLCG2	P16885	16q23.3	Y1197-p	447938	147.87		LESEEELySSCRQLR	3	1	84	SEEELYSSCRQ	2.114e-05
PLCG2	PLCG2	P16885	16q23.3	Y1217-p	447939	147.87		LNNQLFLyDtHQNLR	13	12	317	NQLFLYDTHQN	8.36e-06
PLCG2	PLCG2	P16885	16q23.3	Y1245-p	449707	147.87		NENQLQLyQEkCNKR	NA	3	139	NQLQLYQEKCN	4.65e-06
PLEK	pleckstrin	P08567	2p14	Y130-p	56569546	40.12		tIDLGALyLsMKDtE	NA	1	NA	DLGALYLSMKD	2.254e-05
PLXNC1	PLXNC1	O60486	12q22	Y566-p	23133377	175.74		SIPtRAtyKDVSVVN	NA	NA	1	PTRATYKDVSV	7.847e-05
PLXNC1	PLXNC1	O60486	12q22	Y1101-p	50787010	175.74	Plexin_cytopl	ALQTKLVyLTSILEV	NA	1	NA	QTKLVYLTSIL	5.8e-07
PLXNC1	PLXNC1	O60486	12q22	Y1350-p	454934	175.74	Plexin_cytopl	KFKVKEMyLTKLLST	NA	1	2	KVKEMYLTKLL	4.5e-07
PPBP	PPBP	P02775	4q13.3	Y58-p	454858	13.89		EsLDSDLyAELRCMC	NA	NA	9	LDSDLYAELRC	3.425e-05
PSMB10	PSMB10	P40306	16q22.1	Y81-p	3919426	28.94	Proteasome	HFIAPkIyCCGAGVA	NA	NA	1	IAPKIYCCGAG	5.99e-06
PSMB10	PSMB10	P40306	16q22.1	Y158-p	474314	28.94	Proteasome	GVHPHGSySRLPFTA	NA	1	1	HPHGSYSRLPF	6.616e-05
PSMB10	PSMB10	P40306	16q22.1	Y241-p	34425980	28.94	Pr_beta_C	PVkRSGRyHFVPGTT	NA	NA	2	KRSGRYHFVPG	2.404e-05
PSMB8	PSMB8	P28062	6p21.32	Y126-p	464081	30.35	Proteasome	GCAADCQyWERLLAk	NA	NA	1	AADCQYWERLL	1.15e-05
PSMB8	PSMB8	P28062	6p21.32	Y162-p	5953160	30.35	Proteasome	LSNMMCQyRGMGLSM	NA	NA	1	NMMCQYRGMGL	2.06e-06
PSMB8	PSMB8	P28062	6p21.32	Y234-p	3973897	30.35	Proteasome	LGRRAIAyATHRDSy	NA	1	8	RRAIAYATHRD	8.53e-06
PSMB8	PSMB8	P28062	6p21.32	Y241-p	3973903	30.35	Proteasome	yATHRDSySGGVVNM	NA	1	NA	THRDSYSGGVV	1.16e-06
PSMB8	PSMB8	P28062	6p21.32	Y249-p	3973909	30.35	Proteasome	SGGVVNMyHMkEDGW	NA	1	1	GVVNMYHMKED	5.179e-05
PSME2	PSME2	Q9UL46	14q12	Y187-p	41319908	27.4	PA28_beta	kETHVMDyRALVHER	NA	NA	1	THVMDYRALVH	5.2e-07
PSME2	PSME2	Q9UL46	14q12	Y199-p	3426506	27.4	PA28_beta	HERDEAAyGELRAMV	NA	2	10	RDEAAYGELRA	2.124e-05
PSTPIP2	PSTPIP2	Q9H939	18q21.1|tdb7990	Y267-p	464090	38.86		SIQRDIEyFVNQRKt	NA	2	48	QRDIEYFVNQR	5.4e-07
PSTPIP2	PSTPIP2	Q9H939	18q21.1|tdb7990	Y323-p	449698	38.86		SSPDDPNySLVDDyS	1	NA	2	PDDPNYSLVDD	0.00025709
PTPN12	PTP-PEST	Q05209	7q11.23	Y64-p	7791109	88.11	Y_phosphatase	ENVKKNRyKDILPFD	NA	NA	7	VKKNRYKDILP	0.00020614
PTPN12	PTP-PEST	Q05209	7q11.23	Y88-p	10847376	88.11	Y_phosphatase	TPsQDSDyINANFIk	NA	1	3	SQDSDYINANF	4.25e-06
PTPN12	PTP-PEST	Q05209	7q11.23	Y301-p	15565132	88.11		FEKQLQLyEIHGAQK	NA	2	NA	KQLQLYEIHGA	1.663e-05
PTPN12	PTP-PEST	Q05209	7q11.23	Y733-p	36124499	88.11		HPAGGIHyEMCIECP	NA	1	NA	AGGIHYEMCIE	0.00023727
PTPN22	PTPN22	Q9Y2R2	1p13.2	Y84-p	34551563	91.7	Y_phosphatase	TSDEDSSyINANFIK	NA	NA	1	DEDSSYINANF	9.38e-06
PTPN22	PTPN22	Q9Y2R2	1p13.2	Y536-p	460274	91.7		IPLVENPyFSSWPPS	NA	NA	1	LVENPYFSSWP	4.37e-06
PTPRE	PTPRE	P23469	10q26.2	Y165-p	34364392	80.64	Y_phosphatase	ENREKNRyPNILPND	NA	NA	1	REKNRYPNILP	0.00035374
PYCARD	PYCARD	Q9ULZ3	16p11.2	Y137-p	3920078	21.63	CARD	EWLLDALyGkVLTDE	1	NA	1	LLDALYGKVLT	1.89e-06
PYCARD	PYCARD	Q9ULZ3	16p11.2	Y146-p	465096	21.63	CARD	kVLTDEQyQAVRAEP	2	2	4	LTDEQYQAVRA	1.154e-05
RAB11FIP1	RAB11FIP1	Q6WKZ4	8p11.23	Y325-p	3503256	137.17		CINGNHVyLEQPEAK	NA	NA	11	NGNHVYLEQPE	0.00021264
RAB11FIP1	RAB11FIP1	Q6WKZ4	8p11.23	Y398-p	15229197	137.17		ksMtLPsyRPAPLVS	NA	NA	2	MTLPSYRPAPL	2.1e-07
RAB11FIP1	RAB11FIP1	Q6WKZ4	8p11.23	Y1254-p	23136677	137.17	RBD-FIP	QVRELEDyIDNLLVR	NA	1	2	RELEDYIDNLL	9.6e-07
RAB31	RAB31	Q13636	18p11.22	Y136-p	10814071	21.57	Ras	PLKDAKEyAEsIGAI	NA	1	NA	KDAKEYAESIG	1.647e-05
RAC1	RAC1	P63000	7p22.1	Y32-p	473927	21.45	Ras	TNAFPGEyIPTVFDN	NA	NA	1	AFPGEYIPTVF	1.27e-06
RAC1	RAC1 iso2	P63000-2	7p22.1	Y80-p	3418209	23.47	Ras	PQtVGETyGKDITSR	NA	NA	1	TVGETYGKDIT	1.1e-06
RAC3	RAC3	P60763	17q25.3	Y139-p	9172402	21.38	Ras	KkLAPITyPQGLAMA	NA	NA	1	LAPITYPQGLA	7.7e-07
RALB	RALB	P11234	2q14.2	Y154-p	55370337	23.41	Ras	AEEWGVQyVETSAkT	NA	1	NA	EWGVQYVETSA	2.29e-06
RASGRP4	RASGRP4	Q8TDF6	19q13.2	Y383-p	10943301	74.88		LPKLNNLyLRLQELV	1	1	NA	KLNNLYLRLQE	2.721e-05
RBM47	RBM47	A0AV96	4p14	Y44-p	20621994	64.1		ALMERtGysMVQENG	NA	1	NA	MERTGYSMVQE	7.903e-05
RBM47	RBM47	A0AV96	4p14	Y55-p	25307517	64.1		QENGQRKyGGPPPGW	NA	NA	1	NGQRKYGGPPP	1.43e-06
RBM47	RBM47	A0AV96	4p14	Y134-p	18014720	64.1	RRM_1	AVRELNNyEIRPGRL	NA	1	NA	RELNNYEIRPG	3.029e-05
RBM47	RBM47	A0AV96	4p14	Y283-p	22779500	64.1	RRM_1	RVKKIRDyAFVHFTS	NA	NA	7	KKIRDYAFVHF	1.126e-05
RBM47	RBM47	A0AV96	4p14	Y522-p	15229699	64.1		GRPItPVyTVAPNVQ	NA	NA	4	PITPVYTVAPN	2.628e-05
RBPJ	RBPJ	Q06330	4p15.2	Y122-p	25307558	55.64	LAG1-DNAbind	LNLEGKNyCtAkTLy	NA	NA	1	LEGKNYCTAKT	1.61e-06
RBPJ	RBPJ	Q06330	4p15.2	Y129-p	25307561	55.64	LAG1-DNAbind	yCtAkTLyIsDsDkR	NA	1	1	TAKTLYISDSD	1.477e-05
REL	REL	Q04864	2p16.1	Y47-p	464163	68.52	RHD_DNA_bind	STDNNRTyPSIQIMN	NA	NA	4	DNNRTYPSIQI	3.77e-05
REL	REL	Q04864	2p16.1	Y176-p	15503088	68.52	RHD_DNA_bind	PVVSNPIyDNRAPNT	NA	NA	1	VSNPIYDNRAP	7.658e-05
REL	REL	Q04864	2p16.1	Y597-p	474323	68.52		GFVQDSQySGIGSMQ	NA	NA	1	VQDSQYSGIGS	3.597e-05
RELB	RELB	Q01201	19q13.32	Y293-p	23138393	62.13	RHD_DNA_bind	PVLSEPVyDKKSTNT	NA	NA	1	LSEPVYDKKST	1.6e-05
RGS18	RGS18	Q9NS28	1q31.2	Y189-p	11002258	27.58	RGS	QLMEQDSyTRFLKSD	NA	NA	1	MEQDSYTRFLK	5.15e-06
RGS18	RGS18	Q9NS28	1q31.2	Y198-p	477496	27.58	RGS	RFLKSDIyLDLMEGR	NA	NA	1	LKSDIYLDLME	1.405e-05
RGS19	RGS19	P49795	20q13.33	Y202-p	3411314	24.64	RGS	RFLSsPtyRALLLQG	NA	2	NA	LSSPTYRALLL	3.36e-06
RGS2	RGS2	P41220	1q31.2	Y178-p	34352938	24.38	RGS	TTAQkRVysLMENNS	NA	NA	1	AQKRVYSLMEN	0.00012569
RHBDF2	RHBDL6	Q6PJF5	17q25.1	Y229-p	474170	96.69	Rhomboid_SP	FTSVRsGySHLPRRK	NA	1	19	SVRSGYSHLPR	4.24e-06
RHOG	RHOG	P84095	11p15.4	Y32-p	475232	21.31	Ras	TNAFPKEyIPTVFDN	NA	NA	5	AFPKEYIPTVF	1.07e-06
RHOG	RHOG	P84095	11p15.4	Y64-p	4000315	21.31	Ras	DTAGQEEyDRLRTLS	NA	NA	9	AGQEEYDRLRT	1.31e-05
ARHGDIB	RhoGDI beta	P52566	12p12.3	Y24-p	448978	22.99	Rho_GDI	ELdskLNykPPPQks	4	5	327	DSKLNYKPPPQ	6.4e-07
ARHGDIB	RhoGDI beta	P52566	12p12.3	Y48-p	459426	22.99	Rho_GDI	DDEsLIkyKktLLGD	NA	NA	124	ESLIKYKKTLL	9e-08
ARHGDIB	RhoGDI beta	P52566	12p12.3	Y146-p	15422878	22.99	Rho_GDI	ATFMVGsyGPRPEEy	NA	NA	1	FMVGSYGPRPE	5.3e-07
ARHGDIB	RhoGDI beta	P52566	12p12.3	Y153-p	7386101	22.99	Rho_GDI	yGPRPEEyEFLtPVE	4	1	23	PRPEEYEFLTP	4.721e-05
APBB1IP	RIAM	Q7Z5R6	10p12.1	Y45-p	462981	73.18		PPRAEFNySVGFKDL	1	NA	61	RAEFNYSVGFK	2.46e-06
APBB1IP	RIAM	Q7Z5R6	10p12.1	Y274-p	3411436	73.18		FkNPQNFyLDNRGKK	NA	NA	44	NPQNFYLDNRG	1.307e-05
APBB1IP	RIAM	Q7Z5R6	10p12.1	Y331-p	10280142	73.18	PH	KKSWKRRyFLLRAsG	NA	NA	1	SWKRRYFLLRA	3.55e-06
APBB1IP	RIAM	Q7Z5R6	10p12.1	Y380-p	457354	73.18	PH	KYkAPTDyCFVLkHP	NA	1	21	KAPTDYCFVLK	3.24e-06
RIN3	RIN3	Q8TB24	14q32.12	Y782-p	10369636	107.85	VPS9	LGNPGKPyGADDFLP	NA	NA	1	NPGKPYGADDF	2.06e-06
RIN3	RIN3	Q8TB24	14q32.12	Y793-p	10369641	107.85	VPS9	DFLPVLMyVLARSNL	NA	NA	1	LPVLMYVLARS	1.3e-07
RIOK3	RIOK3	O14730	18q11.2	Y116-p	23139369	59.09		VsIsFENyRKVHPyE	NA	1	1	ISFENYRKVHP	1.64e-06
RIOK3	RIOK3	O14730	18q11.2	Y122-p	3174632	59.09		NyRKVHPyEDsDssE	NA	6	NA	RKVHPYEDSDS	0.00200211
RIOK3	RIOK3	O14730	18q11.2	Y142-p	10788656	59.09		QDTRDDPyRPAkPVP	NA	NA	4	TRDDPYRPAKP	1.1e-07
RIPK2	RIPK2	O43353	8q21.3	Y23-p	40248171	61.19	PK_Tyr_Ser-Thr	HkLADLRyLSrGASG	NA	1	NA	LADLRYLSRGA	2.9e-07
RIPK2	RIPK2	O43353	8q21.3	Y381-p	457824	61.19		sRKAQDCyFMkLHHC	NA	15	352	KAQDCYFMKLH	3.1e-06
RIPK2	RIPK2	O43353	8q21.3	Y474-p	4270705	61.19	CARD	DLIMKEDyELVSTkP	5	1	NA	IMKEDYELVST	4.738e-05
RNASE2	RNASE2	P10153	14q11.2	Y150-p	479061	18.35	RnaseA	QRRDPPQyPVVPVHL	NA	NA	1	RDPPQYPVVPV	1.752e-05
S100A11	S100A11	P31949	1q21.3	Y24-p	6155325	11.74	S_100	LIAVFQkyAGkDGyN	NA	1	1	AVFQKYAGKDG	8.7e-07
S100A8	S100A8	P05109	1q21.3	Y30-p	11043669	10.83	S_100	KGNFHAVyRDDLKkL	NA	NA	3	NFHAVYRDDLK	1.84e-06
S100A8	S100A8	P05109	1q21.3	Y45-p	11025028	10.83	S_100	LETECPQyIRKKGAD	NA	1	6	TECPQYIRKKG	2.42e-06
SAMD9L	SAMD9L	Q8IVG5	7q21.2	Y995-p	23141654	184.53		IHPLIALyCLKELER	NA	NA	1	PLIALYCLKEL	1.39e-06
SAMD9L	SAMD9L	Q8IVG5	7q21.2	Y1047-p	474095	184.53		LTRQRKVyGDETDTL	NA	NA	1	RQRKVYGDETD	2.361e-05
SAMD9L	SAMD9L	Q8IVG5	7q21.2	Y1118-p	23141651	184.53		MKAPKNSyISDTLGQ	NA	NA	1	APKNSYISDTL	1.066e-05
SAMD9L	SAMD9L	Q8IVG5	7q21.2	Y1282-p	477380	184.53		MVLLKMRytQKEIAE	NA	2	1	LLKMRYTQKEI	4.8e-06
SAMHD1	SAMHD1	Q9Y3Z3	20q11.23	Y103-p	18015397	72.2	SAM_2	ERkkLLsyIQRLVQI	NA	1	NA	KKLLSYIQRLV	1.1e-07
SAMHD1	SAMHD1	Q9Y3Z3	20q11.23	Y146-p	31862490	72.2		PQFQRLRyIkQLGGG	NA	1	NA	FQRLRYIKQLG	1.05e-06
SAMHD1	SAMHD1	Q9Y3Z3	20q11.23	Y315-p	464214	72.2	HD	IDVDkWDyFARDCHH	NA	NA	1	VDKWDYFARDC	4.9e-07
SAMHD1	SAMHD1	Q9Y3Z3	20q11.23	Y419-p	22634086	72.2		AIDDMEAyTKLTDNI	NA	1	NA	DDMEAYTKLTD	6.713e-05
SAMHD1	SAMHD1	Q9Y3Z3	20q11.23	Y432-p	22634088	72.2		NIFLEILySTDPKLK	NA	1	NA	FLEILYSTDPK	3.26e-06
SAMHD1	SAMHD1	Q9Y3Z3	20q11.23	Y507-p	3433044	72.2		VDVINMDyGMQEKNP	NA	NA	1	VINMDYGMQEK	2.2e-07
SAMHD1	SAMHD1	Q9Y3Z3	20q11.23	Y553-p	25310222	72.2		AEQLIRVyCKKVDRk	NA	NA	1	QLIRVYCKKVD	3.57e-06
SAT1	SAT	P21673	Xp22.11	Y90-p	5836338	20.02	Acetyltransf_1	PWIGkLLyLEDFFVM	NA	NA	1	IGKLLYLEDFF	2.46e-06
SELL	SELL	P14151	1q24.2	Y132-p	3665023	42.19	Lectin_C	kEDCVEIyIkRNkDA	NA	NA	1	DCVEIYIKRNK	4.6e-07
SERPINB1	SERPINB1	P30740	6p25.2	Y84-p	34606933	42.74	Serpin	INkRGASyILKLANR	NA	NA	1	KRGASYILKLA	1.11e-06
SERPINB1	SERPINB1	P30740	6p25.2	Y166-p	14510049	42.74	Serpin	LVLVNAIyFKGNWKD	NA	NA	5	LVNAIYFKGNW	4.94e-06
SERPINB1	SERPINB1	P30740	6p25.2	Y282-p	36250617	42.74	Serpin	RFkLEESyTLNsDLA	NA	1	NA	KLEESYTLNSD	1.034e-05
INPP5D	SHIP	Q92835	2q37.1	Y40-p	458067	133.29	SH2	sESISRAyALCVLyR	NA	1	13	SISRAYALCVL	6.73e-06
INPP5D	SHIP	Q92835	2q37.1	Y221-p	5878187	133.29		TLLCKELyGEVIRTL	NA	NA	2	LCKELYGEVIR	3.51e-06
INPP5D	SHIP	Q92835	2q37.1	Y339-p	459554	133.29		DGSEDKFySHKKILQ	NA	NA	5	SEDKFYSHKKI	1.01e-06
INPP5D	SHIP	Q92835	2q37.1	Y373-p	474120	133.29		EKILRkEyVFADSKK	NA	NA	2	ILRKEYVFADS	8.1e-07
INPP5D	SHIP	Q92835	2q37.1	Y556-p	464264	133.29	Exo_endo_phos	KLRRNQNyMNILRFL	NA	1	4	RRNQNYMNILR	2.721e-05
INPP5D	SHIP	Q92835	2q37.1	Y611-p	9232005	133.29	Exo_endo_phos	QKIkQQQyADLLSHD	NA	NA	1	IKQQQYADLLS	2.525e-05
INPP5D	SHIP	Q92835	2q37.1	Y644-p	464265	133.29	Exo_endo_phos	EITFAPTyRFERLTR	NA	NA	8	TFAPTYRFERL	8.6e-07
INPP5D	SHIP	Q92835	2q37.1	Y796-p	464266	133.29		PIISDPEyLLDQHIL	NA	NA	15	ISDPEYLLDQH	3.3e-06
INPP5D	SHIP	Q92835	2q37.1	Y834-p	460533	133.29		TETQLPIytPLTHHG	NA	NA	1	TQLPIYTPLTH	5.786e-05
INPP5D	SHIP	Q92835	2q37.1	Y865-p	454794	133.29		GkTREkLyDFVkTER	NA	15	329	TREKLYDFVKT	8.01e-06
INPP5D	SHIP	Q92835	2q37.1	Y915-p	450030	133.29		tEIINPNyMGVGPFG	NA	7	146	IINPNYMGVGP	1.075e-05
INPP5D	SHIP	Q92835	2q37.1	Y944-p	464267	133.29		QQPTAWSyDQPPKDs	NA	1	5	PTAWSYDQPPK	1.735e-05
INPP5D	SHIP	Q92835	2q37.1	Y1022-p	448865	133.29		EMFENPLyGsLssFP	1	11	188	FENPLYGSLSS	6.22e-06
INPP5D	SHIP	Q92835	2q37.1	Y1161-p	459555	133.29		QHskGRDyRDNTELP	NA	NA	13	SKGRDYRDNTE	3e-06
PTPN6	SHP-1	P29350	12p13.31	Y98-p	3662717	67.56		GTIIHLkyPLNCSDP	NA	NA	1	IIHLKYPLNCS	1e-07
PTPN6	SHP-1	P29350	12p13.31	Y111-p	3662722	67.56	SH2	DPTSERWyHGHMSGG	NA	NA	1	TSERWYHGHMS	4.83e-06
PTPN6	SHP-1	P29350	12p13.31	Y176-p	23144274	67.56	SH2	VMCEGGRytVGGLET	NA	NA	1	CEGGRYTVGGL	1.53e-05
PTPN6	SHP-1	P29350	12p13.31	Y276-p	15428268	67.56	Y_phosphatase	ENkGKNRykNILPFD	1	2	32	KGKNRYKNILP	0.00028889
PTPN6	SHP-1	P29350	12p13.31	Y364-p	25311162	67.56	Y_phosphatase	GRNkCVPyWPEVGMQ	NA	NA	1	NKCVPYWPEVG	1.13e-06
PTPN6	SHP-1	P29350	12p13.31	Y564-p	448912	67.56		sKHkEDVyENLHTkN	10	17	732	HKEDVYENLHT	0.00061058
PTPN11	SHP-2	Q06124	12q24.13	Y179-p	23144286	68.01	SH2	IRCQELkyDVGGGER	NA	NA	3	CQELKYDVGGG	6.45e-06
PTPN11	SHP-2	Q06124	12q24.13	Y263-p	458568	68.01		QQECkLLysRKEGQR	NA	1	7	ECKLLYSRKEG	7.7e-07
PTPN11	SHP-2	Q06124	12q24.13	Y279-p	474206	68.01	Y_phosphatase	ENkNkNRykNILPFD	NA	5	50	KNKNRYKNILP	0.00035042
PTPN11	SHP-2	Q06124	12q24.13	Y304-p	451495	68.01	Y_phosphatase	PNEPVsDyINANIIM	1	2	52	EPVSDYINANI	1.12e-06
PTPN11	SHP-2	Q06124	12q24.13	Y580-p	448493	68.01		REDsARVyENVGLMQ	12	45	1092	DSARVYENVGL	0.00117793
SIRPA	SHPS1	P78324	20p13	Y429-p	458557	54.97		QDTNDItyADLNLPk	3	9	45	TNDITYADLNL	2.104e-05
SIRPA	SHPS1	P78324	20p13	Y453-p	1861200	54.97		EPNNHTEyASIQTSP	3	1	2	NNHTEYASIQT	4.518e-05
SIRPA	SHPS1	P78324	20p13	Y470-p	451114	54.97		AsEDtLtyADLDMVH	3	2	3	EDTLTYADLDM	1.763e-05
SIRPA	SHPS1	P78324	20p13	Y496-p	451115	54.97		PEPSFsEyASVQVPR	3	11	125	PSFSEYASVQV	1.738e-05
SIGLEC10	Siglec-10	Q96LC7	19q13.41	Y597-p	450086	76.59		RHstILDyINVVPTA	1	1	3	STILDYINVVP	1.65e-06
SIGLEC10	Siglec-10	Q96LC7	19q13.41	Y667-p	450087	76.59		ESQEELHyATLNFPG	2	1	1	QEELHYATLNF	3.797e-05
SIGLEC10	Siglec-10	Q96LC7	19q13.41	Y691-p	450088	76.59		PKGTQADyAEVKFQ_	1	NA	10	GTQADYAEVKF	0.00014273
SIGLEC9	Siglec-9	Q9Y336	19q13.41	Y433-p	464275	50.08		VGEGELQyASLSFQM	1	NA	1	EGELQYASLSF	5.91e-06
SIGLEC9	Siglec-9	Q9Y336	19q13.41	Y456-p	460275	50.08		QEATDTEysEIKIHR	1	1	32	ATDTEYSEIKI	4.048e-05
SIGLEC5	SIGLEC5	O15389	19q13.41	Y520-p	464691	60.72		EEQKELHyASLSFSE	NA	NA	3	QKELHYASLSF	2.169e-05
SIGLEC5	SIGLEC5	O15389	19q13.41	Y544-p	464274	60.72		EAPSTTEysEIKTSK	NA	2	76	PSTTEYSEIKT	8.796e-05
SKAP2	SKAP2	O75563	7p15.2	Y11-p	15228092	41.22		PsstSsPyPLPEEIR	NA	1	34	STSSPYPLPEE	4.4e-06
SKAP2	SKAP2	O75563	7p15.2	Y75-p	449669	41.22		DAEDGEEyDDPFAGP	2	NA	NA	EDGEEYDDPFA	3.792e-05
SKAP2	SKAP2	O75563	7p15.2	Y122-p	12228889	41.22	PH	PFVLkAGyLEkRRKD	NA	NA	4	VLKAGYLEKRR	1.04e-06
SKAP2	SKAP2	O75563	7p15.2	Y197-p	450430	41.22	PH	SAPDkRIyQFTAAsP	NA	7	467	PDKRIYQFTAA	8.86e-06
SKAP2	SKAP2	O75563	7p15.2	Y237-p	449667	41.22		YDERGELyDDVDHPL	1	NA	4	ERGELYDDVDH	0.00012688
SKAP2	SKAP2	O75563	7p15.2	Y261-p	449668	41.22		QPIDDEIyEELPEEE	2	1	57	IDDEIYEELPE	0.00034841
SKAP2	SKAP2	O75563	7p15.2	Y325-p	15413851	41.22	SH3_1	FKRGDVIyILskEyN	NA	NA	1	RGDVIYILSKE	8.5e-07
SLAMF1	SLAM	Q13291	1q23.3	Y281-p	447633	37.23		EKKsLtIyAQVQKPG	1	8	732	KSLTIYAQVQK	1.313e-05
SLAMF1	SLAM	Q13291	1q23.3	Y307-p	448264	37.23		QDPCTTIyVAATEPV	1	NA	NA	PCTTIYVAATE	2.33e-06
SLAMF1	SLAM	Q13291	1q23.3	Y327-p	447634	37.23		ETNSITVyASVTLPE	2	NA	NA	NSITVYASVTL	1.173e-05
SLAMF6	SLAMF6	Q96DU3	1q23.2-q23.3	Y92-p	1002704	37.35	V-set	RLNFtQSySLQLSNL	NA	1	1	NFTQSYSLQLS	1.3e-06
SLAMF6	SLAMF6	Q96DU3	1q23.2-q23.3	Y107-p	1002708	37.35	V-set	KMEDTGSyRAQISTK	NA	NA	1	EDTGSYRAQIS	1.5e-07
SLAMF6	SLAMF6	Q96DU3	1q23.2-q23.3	Y274-p	464283	37.35		EsARNLEyVsVsPtN	1	3	145	ARNLEYVSVSP	2.76e-06
SLAMF6	SLAMF6	Q96DU3	1q23.2-q23.3	Y285-p	457709	37.35		sPtNNtVyAsVtHSN	2	3	171	TNNTVYASVTH	0.00013028
SLAMF6	SLAMF6	Q96DU3	1q23.2-q23.3	Y309-p	457710	37.35		ENDTItIystINHsK	2	6	249	DTITIYSTINH	0.00016544
SLAMF7	SLAMF7	Q9NQ25	1q23.3	Y284-p	455053	37.42		HSGENTEyDTIPHTN	1	2	11	GENTEYDTIPH	0.00033377
SLAMF7	SLAMF7	Q9NQ25	1q23.3	Y304-p	454087	37.42		EDPANtVysTVEIPK	1	2	34	PANTVYSTVEI	7.758e-05
SLA	SLAP	Q13239	8q24.22	Y120-p	15570321	31.16	SH2	SETKkGFySLSVRHR	1	NA	NA	TKKGFYSLSVR	8.13e-06
SLA	SLAP	Q13239	8q24.22	Y258-p	1018109	31.16		KksIsLMyGGskRkS	1	NA	NA	SISLMYGGSKR	1e-08
FYB1	SLAP-130	O15117	5p13.1	Y387-p	3796096	85.39		TSKGQtsySTTSLPP	NA	NA	6	KGQTSYSTTSL	6.21e-06
FYB1	SLAP-130	O15117	5p13.1	Y462-p	15230604	85.39		QDsEGEtyEDIEASK	NA	NA	53	SEGETYEDIEA	0.00170973
FYB1	SLAP-130	O15117	5p13.1	Y571-p	454079	85.39		TTAVEIDyDsLkLKK	3	22	719	AVEIDYDSLKL	2.91e-06
FYB1	SLAP-130	O15117	5p13.1	Y595-p	452094	85.39		IEDDQEVyDDVAEQD	5	2	61	DDQEVYDDVAE	0.00088434
FYB1	SLAP-130	O15117	5p13.1	Y625-p	23144933	85.39		PPPDDDIydGIEEED	1	1	10	PDDDIYDGIEE	0.0001586
FYB1	SLAP-130	O15117	5p13.1	Y651-p	452095	85.39		LDMGDEVyDDVDTSD	4	3	13	MGDEVYDDVDT	0.00010012
FYB1	SLAP-130	O15117	5p13.1	Y701-p	3791143	85.39	hSH3	DFRKKFKyDGEIRVL	NA	NA	12	RKKFKYDGEIR	4.55e-06
FYB1	SLAP-130	O15117	5p13.1	Y709-p	34550732	85.39	hSH3	DGEIRVLyStKVTTS	NA	NA	1	EIRVLYSTKVT	2.37e-06
FYB1	SLAP-130	O15117	5p13.1	Y771-p	449430	85.39	hSH3	ADNDGEIyDDIAdGC	2	2	68	NDGEIYDDIAD	0.00089449
SLC11A1	SLC11A1	P49279	2q35	Y15-p	4706965	59.87		QRLSGSSyGSISSPT	1	NA	NA	LSGSSYGSISS	6.37e-06
SLC15A4	SLC15A4	Q8N697	12q24.33	Y113-p	23145029	62.03	PTR2; TM	ILLsLALyLLGMLAF	NA	NA	1	LSLALYLLGML	3.3e-07
SLC15A4	SLC15A4	Q8N697	12q24.33	Y477-p	23145032	62.03	PTR2; TM	IAGLEFAysAAPKSM	NA	NA	1	GLEFAYSAAPK	2.29e-06
LCP2	SLP76	Q13094	5q35.1	Y29-p	7768394	60.19	SAM_2	DYFKKLNykDCEKAV	NA	NA	7	FKKLNYKDCEK	1.88e-06
LCP2	SLP76	Q13094	5q35.1	Y39-p	23146367	60.19	SAM_2	CEKAVKKyHIDGARF	NA	NA	3	KAVKKYHIDGA	1.204e-05
LCP2	SLP76	Q13094	5q35.1	Y113-p	448218	60.19		ssFEEDDyESPNDDQ	10	NA	NA	FEEDDYESPND	0.00028409
LCP2	SLP76	Q13094	5q35.1	Y128-p	448219	60.19		DGEDDGDyEsPNEEE	16	1	NA	EDDGDYESPNE	6.358e-05
LCP2	SLP76	Q13094	5q35.1	Y145-p	448220	60.19		PVEDDADyEPPPSND	13	1	NA	EDDADYEPPPS	1.999e-05
LCP2	SLP76	Q13094	5q35.1	Y173-p	456736	60.19		FPNsNsMyIDRPPSG	4	4	129	NSNSMYIDRPP	1.1e-06
LCP2	SLP76	Q13094	5q35.1	Y459-p	457695	60.19	SH2	KKtttNPyVLMVLyK	NA	2	4	TTTNPYVLMVL	1.604e-05
LCP2	SLP76	Q13094	5q35.1	Y476-p	10414890	60.19	SH2	VyNIQIRyQKESQVy	NA	NA	1	NIQIRYQKESQ	7.17e-06
LCP2	SLP76	Q13094	5q35.1	Y483-p	476856	60.19	SH2	yQKESQVyLLGTGLR	NA	NA	1	KESQVYLLGTG	1.1e-06
LCP2	SLP76	Q13094	5q35.1	Y522-p	34551060	60.19		GkNRGSRyQCTLTHA	NA	NA	1	NRGSRYQCTLT	7.97e-06
SNX10	SNX10	Q9Y5X0	7p15.2	Y140-p	50800129	23.6		CVSGQTKysVEEAIH	NA	1	NA	SGQTKYSVEEA	1.733e-05
SOCS1	SOCS1	O15524	16p13.13	Y80-p	1868450203	23.55	SH2	LLDACGFyWGPLSVH	1	NA	NA	DACGFYWGPLS	5.02e-06
SOD2	SOD2	P04179	6q25.3	Y58-p	462609	24.75	Sod_Fe_N	HSkHHAAyVNNLNVT	NA	2	2	KHHAAYVNNLN	1.535e-05
SP100	SP100	P23497	2q37.1	Y50-p	18016081	100.42	HSR	GVDDRLLyDIVFkHF	NA	1	NA	DDRLLYDIVFK	1.389e-05
SP100	SP100	P23497	2q37.1	Y818-p	15226727	100.42	HMG_box	AAADKQFyEKKAAKL	NA	NA	1	ADKQFYEKKAA	4.23e-05
SP100	SP100 iso4	P23497-4	2q37.1	Y848-p	23147471	101.58	Bromodomain	FHNHKEFyREDKFTR	NA	NA	1	NHKEFYREDKF	2.04e-06
SP140	SP140	Q13342	2q37.1	Y288-p	5586782	98.22		RNQDKEKyQEsPEGR	NA	NA	1	QDKEKYQESPE	8.093e-05
SRMS	SRMS	Q9H3Y6	20q13.33	Y380-p	1873559810	54.51	PK_Tyr_Ser-Thr	RLLKDDIySPSSSSK	1	1	NA	LKDDIYSPSSS	2.72e-06
STAT1	STAT1	P42224	2q32.2	Y68-p	477275	87.33	STAT_int	LSQLDDQySRFSLEN	NA	NA	12	QLDDQYSRFSL	2.33e-06
STAT1	STAT1	P42224	2q32.2	Y106-p	464388	87.33	STAT_int	IQMSMIIySCLKEER	NA	NA	19	MSMIIYSCLKE	1.27e-05
STAT1	STAT1	P42224	2q32.2	Y170-p	3426395	87.33	STAT_alpha	LEDLQDEyDFkCkTL	NA	NA	3	DLQDEYDFKCK	1.94e-06
STAT1	STAT1	P42224	2q32.2	Y701-p	447754	87.33		DGPkGtGyIktELIs	122	5	51	PKGTGYIKTEL	6.5e-07
STAT3	STAT3	P40763	17q21.2	Y45-p	464379	88.07	STAT_int	IESQDWAyAASkESH	1	4	14	SQDWAYAASKE	1.58e-06
STAT3	STAT3	P40763	17q21.2	Y68-p	904653401	88.07	STAT_int	LGEIDQQySRFLQES	1	1	NA	EIDQQYSRFLQ	1.64e-06
STAT3	STAT3	P40763	17q21.2	Y79-p	10853486	88.07	STAT_int	LQESNVLyQHNLRRI	NA	NA	10	ESNVLYQHNLR	2.15e-06
STAT3	STAT3	P40763	17q21.2	Y176-p	23149150	88.07	STAT_alpha	QDDFDFNykTLksQG	NA	NA	1	DFDFNYKTLKS	5.3e-07
STAT3	STAT3	P40763	17q21.2	Y446-p	13831778	88.07	STAT_bind	ItFETEVyHQGLkID	NA	1	NA	FETEVYHQGLK	7.13e-06
STAT3	STAT3	P40763	17q21.2	Y539-p	454972	88.07		LLGPGVNysGCQITW	NA	10	133	GPGVNYSGCQI	9.59e-06
STAT3	STAT3	P40763	17q21.2	Y640-p	386186603	88.07	SH2	QIQsVEPytkQQLNN	5	NA	NA	QSVEPYTKQQL	3.82e-06
STAT3	STAT3	P40763	17q21.2	Y686-p	464381	88.07		kEEAFGkyCrPEsQE	NA	3	8	EAFGKYCRPES	4.5e-06
STAT3	STAT3	P40763	17q21.2	Y705-p	448192	88.07		DPGsAAPyLktKFIC	323	54	2767	GSAAPYLKTKF	2.06e-06
STAT3	STAT3 iso2	P40763-2	17q21.2	Y704-p	448192	87.98		ADPGAAPyLktKFIC	NA	33	2158	PGAAPYLKTKF	2.06e-06
SWAP70	SWAP-70	Q9UH65	11p15.4	Y141-p	464596	69		IVSEEIEyLLKKLTE	NA	NA	1	SEEIEYLLKKL	1e-07
SWAP70	SWAP-70	Q9UH65	11p15.4	Y426-p	23149858	69		VRELEDMyLKLQEAL	1	NA	1	ELEDMYLKLQE	2.93e-06
SWAP70	SWAP-70	Q9UH65	11p15.4	Y517-p	450716	69		RKQALEQyEEVKKKL	NA	1	122	QALEQYEEVKK	8.204e-05
SYK	Syk	P43405	9q22.2	Y28-p	12088034	72.07	SH2	TREEAEDyLVQGGMS	NA	1	1	EEAEDYLVQGG	5.8e-07
SYK	Syk	P43405	9q22.2	Y47-p	22640730	72.07	SH2	LLRQSRNyLGGFALS	NA	1	1	RQSRNYLGGFA	3.5e-07
SYK	Syk	P43405	9q22.2	Y74-p	460470	72.07	SH2	ERELNGtyAIAGGRT	NA	1	45	ELNGTYAIAGG	4.49e-06
SYK	Syk	P43405	9q22.2	Y91-p	23149969	72.07	SH2	SPADLCHyHSQESDG	NA	NA	2	ADLCHYHSQES	4.224e-05
SYK	Syk	P43405	9q22.2	Y203-p	462652	72.07	SH2	ARDNNGsyALCLLHE	NA	1	22	DNNGSYALCLL	8.14e-06
SYK	Syk	P43405	9q22.2	Y296-p	448709	72.07		IISRIKsysFPKPGH	NA	8	91	SRIKSYSFPKP	1.52e-06
SYK	Syk	P43405	9q22.2	Y323-p	447658	72.07		sTVsFNPyEPELAPW	7	25	933	VSFNPYEPELA	2.886e-05
SYK	Syk	P43405	9q22.2	Y431-p	23149966	72.07	PK_Tyr_Ser-Thr	MQQLDNPyIVRMIGI	NA	NA	4	QLDNPYIVRMI	7.6e-07
SYK	Syk	P43405	9q22.2	Y507-p	9256408	72.07	PK_Tyr_Ser-Thr	VLLVtQHyAkISDFG	NA	NA	5	LVTQHYAKISD	0.0002217
SYK	Syk	P43405	9q22.2	Y539-p	34364067	72.07	PK_Tyr_Ser-Thr	GKWPVKWyAPECINy	NA	NA	1	WPVKWYAPECI	7.8e-07
SDCBP	syntenin	O00560	8q12.1	Y56-p	464300	32.44	Peptidase_M50	LyPELsQyMGLsLNE	NA	11	110	PELSQYMGLSL	1e-06
SDCBP	syntenin	O00560	8q12.1	Y91-p	459236	32.44	Peptidase_M50	ARPSSINyMVAPVTG	NA	6	124	PSSINYMVAPV	5.6e-07
TAGAP	TAGAP	Q8N103	6q25.3	Y310-p	6154570	80.7		TLQNDSAyDSNDPDV	1	1	1	QNDSAYDSNDP	2.91e-05
TAGLN2	TAGLN2	P37802	1q23.2	Y8-p	448927	22.39		MANrGPAyGLsREVQ	NA	12	322	NRGPAYGLSRE	1.46e-06
TAGLN2	TAGLN2	P37802	1q23.2	Y192-p	454863	22.39	Calponin	sQAGMtGyGMPrQIL	NA	27	1099	AGMTGYGMPRQ	2.5e-07
TAP1	TAP1	Q03518	6p21.32	Y541-p	50831059	87.22		SSEkIFEyLDRtPRC	NA	1	NA	EKIFEYLDRTP	3e-07
ETV6	Tel	P41212	12p13.2	Y17-p	454812	53		IkQERIsytPPEsPV	1	4	5	QERISYTPPES	1.234e-05
ETV6	Tel	P41212	12p13.2	Y27-p	454813	53		PEsPVPsyAsstPLH	1	5	5	SPVPSYASSTP	1.988e-05
ETV6	Tel	P41212	12p13.2	Y60-p	464382	53	SAM_PNT	HLRLQPIyWSRDDVA	NA	NA	1	RLQPIYWSRDD	3.48e-05
ETV6	Tel	P41212	12p13.2	Y314-p	454814	53		SHREDLAyMNHIMVS	1	1	1	REDLAYMNHIM	1.2e-06
ETV6	Tel	P41212	12p13.2	Y447-p	454815	53		QELDEQIyQEDEC__	NA	NA	6	LDEQIYQEDEC	4.743e-05
TGFBR2	TGFBR2	P37173	3p24.1	Y259-p	2869604	64.57	PK_Tyr_Ser-Thr	KGRFAEVykAKLkQN	2	NA	NA	RFAEVYKAKLK	4.6e-07
TGFBR2	TGFBR2	P37173	3p24.1	Y336-p	2869603	64.57	PK_Tyr_Ser-Thr	AKGNLQEyLTRHVIS	3	NA	NA	GNLQEYLTRHV	7e-07
TGFBR2	TGFBR2	P37173	3p24.1	Y424-p	2869602	64.57	PK_Tyr_Ser-Thr	GQVGTARyMAPEVLE	3	NA	6	VGTARYMAPEV	2.78e-05
TGFBR2	TGFBR2	P37173	3p24.1	Y470-p	34729902	64.57	PK_Tyr_Ser-Thr	AVGEVKDyEPPFGSk	1	NA	NA	GEVKDYEPPFG	3.321e-05
THEMIS2	THEMIS2	Q5TEJ8	1p35.3	Y440-p	29651698	72.05	CABIT	EMSDSRRysLADLTA	NA	1	NA	SDSRRYSLADL	1.402e-05
THEMIS2	THEMIS2	Q5TEJ8	1p35.3	Y632-p	9415036	72.05		LDDDEHDyEEILEQF	NA	1	17	DDEHDYEEILE	0.0488593
HAVCR2	TIM-3	Q8TDQ0	5q33.3	Y108-p	15415827	33.39	V-set	TLADsGIyCCRIQIP	NA	NA	1	ADSGIYCCRIQ	2.26e-06
HAVCR2	TIM-3	Q8TDQ0	5q33.3	Y265-p	470136	33.39		IRSEENIyTIEENVy	4	NA	NA	SEENIYTIEEN	5.615e-05
HAVCR2	TIM-3	Q8TDQ0	5q33.3	Y272-p	26371002	33.39		yTIEENVyEVEEPNE	3	NA	NA	IEENVYEVEEP	0.00050164
TLR1	TLR1	Q15399	4p14	Y56-p	23152968	90.29		ILNIsQNyISELWTS	NA	NA	1	NISQNYISELW	5.28e-06
TLR1	TLR1	Q15399	4p14	Y691-p	25314246	90.29	TIR	ItCIEKsyKSIFVLS	NA	NA	1	CIEKSYKSIFV	6.7e-06
TLR2	TLR2	O60603	4q31.3	Y653-p	478834	89.84	TIR	SYSERDAyWVENLMV	NA	NA	2	SERDAYWVENL	1.023e-05
TLR4	TLR4	O00206	9q33.1	Y551-p	3665341	95.68		NSLQVLDySLNHIMT	NA	NA	1	LQVLDYSLNHI	8.1e-07
TLR4	TLR4	O00206	9q33.1	Y674-p	478360	95.68	TIR	YGRGENIyDAFVIyS	2	NA	NA	RGENIYDAFVI	1.224e-05
TLR4	TLR4	O00206	9q33.1	Y680-p	478361	95.68	TIR	IyDAFVIySSQDEDW	1	NA	NA	DAFVIYSSQDE	1.591e-05
TNFRSF1A	TNF-R1	P19438	12p13.31	Y318-p	464364	50.49		RREVAPPyQGADPIL	NA	NA	10	EVAPPYQGADP	3.74e-06
TNFRSF1A	TNF-R1	P19438	12p13.31	Y360-p	464365	50.49	Death	tDDPATLyAVVENVP	1	NA	1	DPATLYAVVEN	5.881e-05
TNFRSF1A	TNF-R1	P19438	12p13.31	Y401-p	455157	50.49	Death	RCLREAQysMLAtWR	1	NA	6	LREAQYSMLAT	3.966e-05
TNFAIP2	TNFAIP2	Q03169	14q32.32	Y529-p	55374294	72.66	Sec6	HLHLVKEyIIQLSkG	NA	1	NA	HLVKEYIIQLS	7.6e-07
TNFAIP3	TNFAIP3	P21580	6q23.3	Y306-p	36277135	89.61		kEKLLKEyLMVIEIP	NA	1	NA	KLLKEYLMVIE	2.75e-06
TNFAIP3	TNFAIP3	P21580	6q23.3	Y614-p	472989	89.61		CRkAGCVyFGtPENk	NA	2	3	KAGCVYFGTPE	6.51e-06
TNFAIP3	TNFAIP3	P21580	6q23.3	Y631-p	474018	89.61		CtLCFIEyRENkHFA	NA	1	1	LCFIEYRENKH	2.2e-07
TNFAIP3	TNFAIP3	P21580	6q23.3	Y673-p	474019	89.61	zf-A20	GSTMFEGyCQkCFIE	NA	1	1	TMFEGYCQKCF	1.29e-06
TNFAIP3	TNFAIP3	P21580	6q23.3	Y778-p	472990	89.61	zf-A20	GNAKCNGyCNECFQF	NA	1	1	AKCNGYCNECF	1.739e-05
TNFSF13	TNFSF13	O75888	17p13.1	Y153-p	23154124	27.43	TNF	RGLQAQGyGVRIQDA	NA	NA	1	LQAQGYGVRIQ	1.8e-07
TRAF3IP3	TRAF3IP3	Q9Y228	1q32.2	Y185-p	464619	63.63		DAsQQtNyGVAVLDk	NA	2	3	SQQTNYGVAVL	4.4e-07
TRAF3IP3	TRAF3IP3	Q9Y228	1q32.2	Y254-p	464620	63.63		RSLENQLytCTQKys	NA	2	3	LENQLYTCTQK	1.343e-05
TRAF3IP3	TRAF3IP3	Q9Y228	1q32.2	Y260-p	464621	63.63		LytCTQKysPWGMKk	NA	1	1	TCTQKYSPWGM	5.54e-06
TRAF3IP3	TRAF3IP3	Q9Y228	1q32.2	Y322-p	464622	63.63		CEEWRSQyEALkEDW	NA	2	42	EWRSQYEALKE	3.471e-05
TYROBP	TYROBP	O43914	19q13.12	Y91-p	451788	12.18		ITETEsPyQELQGQR	NA	6	241	ETESPYQELQG	5.906e-05
TYROBP	TYROBP	O43914	19q13.12	Y102-p	451740	12.18		QGQRSDVySDLNTQR	NA	1	16	QRSDVYSDLNT	3.83e-05
UBE2R2	UBC3B	Q712K3	9p13.3	Y190-p	464575	27.17		VPTTLAEyCIkTkVP	NA	1	5	TTLAEYCIKTK	3.15e-06
UBE2E1	UBE2E1	P51965	3p24.2	Y77-p	458536	21.4	UQ_con	GPkGDNIyEWRSTIL	NA	3	40	KGDNIYEWRST	7.73e-06
UBE2G1	UBE2G1	P62253	17p13.2	Y65-p	482906	19.51	UQ_con	HLTFPkDyPLRPPKM	NA	1	NA	TFPKDYPLRPP	1.4e-07
UBE2L3	UBE2L3	P68036	22q11.21	Y75-p	41568345	17.86	UQ_con	ITFkTkIyHPNIDEk	NA	NA	1	FKTKIYHPNID	1.151e-05
UBE2L3	UBE2L3	P68036	22q11.21	Y129-p	12285135	17.86	UQ_con	RADLAEEySkDRKKF	NA	1	6	DLAEEYSKDRK	3.37e-06
UBE2L3	UBE2L3	P68036	22q11.21	Y147-p	480729	17.86		AEEFTkKyGEkRPVD	NA	1	3	EFTKKYGEKRP	4.5e-07
UBE2N	UBE2N	P61088	12q22	Y34-p	15424173	17.14	UQ_con	PDESNARyFHVVIAG	NA	NA	1	ESNARYFHVVI	8.23e-06
UBE2N	UBE2N	P61088	12q22	Y147-p	25315572	17.14		ArAWtrLyAMNNI__	NA	NA	1	AWTRLYAMNNI	2.77e-06
UBE2O	UBE2O	Q9C0C9	17q25.1	Y185-p	18017299	141.29		IGtNCIIyPVNsKDL	NA	1	NA	TNCIIYPVNSK	4.7e-07
UBE2O	UBE2O	Q9C0C9	17q25.1	Y643-p	3456323	141.29		EEEDVSVyDIADHPD	NA	NA	4	EDVSVYDIADH	2.611e-05
UBE2O	UBE2O	Q9C0C9	17q25.1	Y1241-p	25315576	141.29		PKKRRKsyrsFLPEk	NA	NA	1	KRRKSYRSFLP	3.2e-07
UBE2S	UBE2S	Q16763	19q13.42	Y78-p	31885482	23.85	UQ_con	PAsPPkGyFLtKIFH	NA	1	NA	SPPKGYFLTKI	1.4e-07
UNC93B1	UNC93B1	Q9H1C4	11q13.2	Y585-p	465429	66.63		LGRRPCPyEQAQGGD	NA	2	45	RRPCPYEQAQG	0.00017113
PLAUR	uPAR	Q03405	19q13.31	Y217-p	25315820	36.98	UPAR_LY6	PQNGRQCySCKGNST	NA	NA	1	NGRQCYSCKGN	1.375e-05
VASP	VASP	P50552	19q13.32	Y16-p	464401	39.83	WH1	SRATVMLyDDGNKRW	NA	3	37	ATVMLYDDGNK	8.53e-06
VASP	VASP	P50552	19q13.32	Y39-p	449577	39.83	WH1	AFSRVQIyHNPtANs	1	31	1279	SRVQIYHNPTA	6.208e-05
VASP	VASP	P50552	19q13.32	Y341-p	464402	39.83	VASP_tetra	CtPsSSDySDLQRVk	NA	1	1	PSSSDYSDLQR	2.193e-05
VAV1	VAV1	P15498	19p13.3	Y110-p	23072201	98.31		QDFGKVIyTLsALSW	NA	NA	2	FGKVIYTLSAL	3.66e-06
VAV1	VAV1	P15498	19p13.3	Y142-p	448809	98.31		SVGDEDIySGLSDQI	3	1	NA	GDEDIYSGLSD	4.751e-05
VAV1	VAV1	P15498	19p13.3	Y160-p	447865	98.31		VEEDEDLyDCVENEE	5	1	NA	EDEDLYDCVEN	0.00013479
VAV1	VAV1	P15498	19p13.3	Y174-p	447866	98.31		EAEGDEIyEDLMRsE	15	1	NA	EGDEIYEDLMR	3.225e-05
VAV1	VAV1	P15498	19p13.3	Y192-p	11176398	98.31		MPPkMTEyDkRCCCL	NA	NA	14	PKMTEYDKRCC	1.98e-06
VAV1	VAV1	P15498	19p13.3	Y267-p	460537	98.31	RhoGEF	TPGAANLyQVFIKYK	2	3	32	GAANLYQVFIK	1.17e-05
VAV1	VAV1	P15498	19p13.3	Y745-p	13209302	98.31	SH2	LTELVEFyQQNSLkD	1	1	NA	ELVEFYQQNSL	4.28e-06
VAV1	VAV1	P15498	19p13.3	Y783-p	22778361	98.31		PAVGsTkyFGtAkAR	NA	NA	1	VGSTKYFGTAK	4.7e-07
VAV1	VAV1	P15498	19p13.3	Y791-p	464356	98.31	SH3_1	FGtAkARyDFCARDR	NA	1	47	TAKARYDFCAR	0.00015608
VAV1	VAV1	P15498	19p13.3	Y826-p	450351	98.31	SH3_1	GWWRGEIyGRVGWFP	1	4	85	WRGEIYGRVGW	5.72e-06
VSIR	VISTA	Q9H7M9	10q22.1	Y265-p	2470227	33.91		kVRHPLsyVAQRQPs	NA	1	37	RHPLSYVAQRQ	1.7e-07
WAS	WASP	P42768	Xp11.23	Y291-p	447985	52.91	PBD	AEtsKLIyDFIEDQG	8	27	597	TSKLIYDFIED	0.00011036
WDFY4	WDFY4	Q6ZS81	10q11.23	Y258-p	5205849	353.61		QNLsIIQyLQATDCV	NA	NA	1	LSIIQYLQATD	1.57e-06
WDFY4	WDFY4	Q6ZS81	10q11.23	Y1238-p	34369564	353.61		IWRLGPtyLFEEAIS	NA	NA	1	RLGPTYLFEEA	5.04e-06
WDFY4	WDFY4	Q6ZS81	10q11.23	Y2230-p	25316506	353.61		FVSCIENyRRRGQEL	NA	NA	1	SCIENYRRRGQ	7e-08
WDFY4	WDFY4	Q6ZS81	10q11.23	Y2465-p	25316508	353.61	PH_BEACH	YSCQCHsyADMRELR	NA	NA	1	CQCHSYADMRE	0.00136746
WDR6	WDR6	Q9NNW5	3p21.31	Y448-p	17436432	121.72		LSWALRGyEELLLLA	NA	NA	1	WALRGYEELLL	2.298e-05
ZYX	Zyxin	Q15942	7q34	Y20-p	464458	61.28		sVsAPAFyAPQkkFG	NA	3	17	SAPAFYAPQKK	3.6e-06
ZYX	Zyxin	Q15942	7q34	Y172-p	454869	61.28		kARVssGyVPPPVAt	NA	4	49	RVSSGYVPPPV	1.19e-06
ZYX	Zyxin	Q15942	7q34	Y316-p	454274	61.28		PQPPsFtyAQQREKP	NA	7	198	PPSFTYAQQRE	1.394e-05

## Sheet: S4 - PhosphoSitePlus - Grb2
GENE	PROTEIN	ACC_ID	HU_CHR_LOC	MOD_RSD	SITE_GRP_ID	MW_kD	DOMAIN	SITE_+/-7_AA	LT_LIT	MS_LIT	MS_CST	seq_11AA	SCORE
YWHAB	14-3-3 beta	P31946	20q13.12	Y21-p	3426383	28.08	14-3-3	LAEQAERyDDMAAAM	NA	NA	4	EQAERYDDMAA	2.338e-05
YWHAB	14-3-3 beta	P31946	20q13.12	Y50-p	12432961	28.08	14-3-3	RNLLsVAykNVVGAR	NA	3	9	LLSVAYKNVVG	0.0125996
YWHAB	14-3-3 beta	P31946	20q13.12	Y106-p	9407297	28.08	14-3-3	VLELLDkyLIPNATQ	NA	NA	1	ELLDKYLIPNA	2.11e-06
YWHAB	14-3-3 beta	P31946	20q13.12	Y120-p	3665374	28.08	14-3-3	QPEskVFyLkMkGDy	NA	NA	1	ESKVFYLKMKG	8.855e-05
YWHAB	14-3-3 beta	P31946	20q13.12	Y151-p	3589433	28.08	14-3-3	VSNSQQAyQEAFEIS	NA	1	1	NSQQAYQEAFE	0.00012036
YWHAB	14-3-3 beta	P31946	20q13.12	Y213-p	55371899	28.08	14-3-3	DtLNEEsykDstLIM	NA	1	NA	LNEESYKDSTL	1.197e-05
YWHAZ	14-3-3 zeta	P63104	8q22.3	Y82-p	462888	27.75	14-3-3	kQQMAREyREkIEtE	NA	NA	1	QMAREYREKIE	4.78e-06
YWHAZ	14-3-3 zeta	P63104	8q22.3	Y149-p	10280108	27.75	14-3-3	VDQsQQAyQEAFEIS	NA	1	1	QSQQAYQEAFE	0.00012116
ADAR	ADAR	P55265	1q21.3	Y136-p	14569474	136.07	z-alpha	HFQELSIyQDQEQRI	NA	NA	4	QELSIYQDQEQ	7.247e-05
ADAR	ADAR	P55265	1q21.3	Y177-p	10854959	136.07	z-alpha	KEINRVLySLAkKGK	NA	NA	1	INRVLYSLAKK	2.7e-05
ADAR	ADAR	P55265	1q21.3	Y438-p	22776817	136.07		RLkPPVHyNGPsKAG	NA	NA	4	KPPVHYNGPSK	4.51e-06
ADAR	ADAR	P55265	1q21.3	Y446-p	23079746	136.07		NGPsKAGyVDFENGQ	NA	NA	3	PSKAGYVDFEN	0.0003181
ADAR	ADAR	P55265	1q21.3	Y483-p	3450840	136.07		IMEMPsFysHGLPRC	NA	NA	7	EMPSFYSHGLP	1.476e-05
ADAR	ADAR	P55265	1q21.3	Y587-p	15281405	136.07		kSEESSHysTEkESE	NA	NA	1	EESSHYSTEKE	2.695e-05
ADAR	ADAR	P55265	1q21.3	Y648-p	15407347	136.07	dsrm	AHEPKFQyCVAVGAQ	NA	NA	17	EPKFQYCVAVG	3.189e-05
ADAR	ADAR	P55265	1q21.3	Y722-p	5657724	136.07		kIGELVRyLNTNPVG	NA	NA	1	GELVRYLNTNP	0.00882654
ADAR	ADAR	P55265	1q21.3	Y734-p	5657729	136.07	dsrm	PVGGLLEyARSHGFA	NA	NA	1	GGLLEYARSHG	1.586e-05
ANXA5	ANXA5	P08758	4q27	Y297-p	462974	35.94	Annexin	kNFATsLysMIkGDT	NA	8	30	FATSLYSMIKG	0.00019358
AP1B1	AP1B1	Q10567	22q12.2	Y6-p	12477704	104.61		__MtDSkyFTTTKkG	NA	1	9	MTDSKYFTTTK	1.423e-05
AP1B1	AP1B1	Q10567	22q12.2	Y136-p	464852	104.61	Adaptin_N	CLkDEDPyVrkTAAV	NA	3	14	KDEDPYVRKTA	7.29e-06
AP1B1	AP1B1	Q10567	22q12.2	Y300-p	55374600	104.61	Adaptin_N	SAEPELQyVALRNIN	NA	1	NA	EPELQYVALRN	0.00017463
AP1B1	AP1B1	Q10567	22q12.2	Y897-p	464853	104.61	B2-adapt-app_C	VEGQDMLyQsLKLTN	NA	2	44	GQDMLYQSLKL	0.00026902
AP2A1	AP2A1	O95782	19q13.33	Y412-p	477249	107.55	Adaptin_N	IVSEMLRyLETADyA	NA	NA	1	SEMLRYLETAD	3.221e-05
AP2A1	AP2A1	O95782	19q13.33	Y418-p	477251	107.55	Adaptin_N	RyLETADyAIREEIV	NA	1	1	LETADYAIREE	4.517e-05
AP2A1	AP2A1	O95782	19q13.33	Y456-p	55369216	107.55	Adaptin_N	LIRIAGDyVSEEVWY	NA	1	NA	RIAGDYVSEEV	5.252e-05
ARF1	ARF1	P84077	1q42.13	Y35-p	478394	20.7	Arf	AGKTTILykLkLGEI	NA	1	NA	KTTILYKLKLG	3.49e-06
ARF1	ARF1	P84077	1q42.13	Y58-p	54419300	20.7	Arf	FNVETVEyKNIsFTV	NA	1	NA	VETVEYKNISF	0.0164701
ARF1	ARF1	P84077	1q42.13	Y81-p	41345019	20.7	Arf	IRPLWRHyFQNTQGL	NA	NA	1	PLWRHYFQNTQ	1.655e-05
ARF1	ARF1	P84077	1q42.13	Y167-p	472731	20.7	Arf	ATSGDGLyEGLDWLS	NA	1	1	SGDGLYEGLDW	0.00066015
ARF4	ARF4	P18085	3p14.3	Y58-p	54419302	20.51	Arf	FNVETVEyKNICFTV	NA	1	NA	VETVEYKNICF	0.0116654
ARF4	ARF4	P18085	3p14.3	Y81-p	41345022	20.51	Arf	IRPLWKHyFQNTQGL	NA	NA	1	PLWKHYFQNTQ	1.137e-05
ARF4	ARF4	P18085	3p14.3	Y167-p	472733	20.51	Arf	ATQGTGLyEGLDWLS	NA	NA	3	QGTGLYEGLDW	0.00073914
ARF6	ARF6	P62330	14q21.3	Y150-p	34359133	20.08	Arf	RIRDRNWyVQPSCAT	NA	NA	1	RDRNWYVQPSC	1.443e-05
ARF6	ARF6	P62330	14q21.3	Y163-p	3915436	20.08	Arf	ATSGDGLyEGLtWLT	NA	1	NA	SGDGLYEGLTW	0.00077866
ARL2BP	ARL2BP	Q9Y2Y0	16q13	Y128-p	5643276	18.82	ARL2_Bind_BART	FKEMFLDyRAEKEGR	NA	NA	1	EMFLDYRAEKE	3.53e-06
ACTR2	ARP2	P61160	2p14	Y22-p	5594219	44.76	Actin	TGFVkCGyAGSNFPE	NA	1	1	FVKCGYAGSNF	2.802e-05
ACTR2	ARP2	P61160	2p14	Y72-p	463005	44.76	Actin	RSMLEVNyPMENGIV	NA	1	2	MLEVNYPMENG	3.2e-07
ACTR2	ARP2	P61160	2p14	Y91-p	463006	44.76	Actin	DMkHLWDytFGPEkL	NA	3	3	KHLWDYTFGPE	1.41e-05
ACTR2	ARP2	P61160	2p14	Y202-p	38546300	44.76	Actin	kLLLLRGyAFNHsAD	1	NA	NA	LLLRGYAFNHS	1.798e-05
ACTR2	ARP2	P61160	2p14	Y378-p	23083948	44.76	Actin	FWMtRQEyQEkGVRV	NA	NA	1	MTRQEYQEKGV	1.667e-05
ARPC1B	ARPC1B	O15143	7q22.1	Y35-p	12229625	40.95		NNHEVHIyEkSGAkW	NA	NA	5	HEVHIYEKSGA	0.00013421
ARPC1B	ARPC1B	O15143	7q22.1	Y77-p	55368087	40.95	WD40	CGTDRNAyVWTLkGR	NA	1	NA	TDRNAYVWTLK	0.00017219
ARPC1B	ARPC1B	O15143	7q22.1	Y172-p	11181770	40.95		KCRIFsAyIkEVEER	NA	3	NA	RIFSAYIKEVE	3.326e-05
ARPC5	ARPC5	O15511	1q25.3	Y19-p	464692	16.32	P16-Arc	RkVDVDEyDENkFVD	NA	2	32	VDVDEYDENKF	6.4e-06
ARRB2	ARRB2	P32121	17p13.2	Y48-p	463011	46.11	Arrestin_N	VVLVDPDyLkDRKVF	NA	6	51	LVDPDYLKDRK	1.485e-05
ARRB2	ARRB2	P32121	17p13.2	Y404-p	448939	46.11		KGMKDDDyDDQLC__	NA	2	267	MKDDDYDDQLC	9.09e-06
MAP3K5	ASK1	Q99683	6q23.3	Y718-p	458209	154.54	Pkinase	IPERDSRySQPLHEE	1	NA	NA	ERDSRYSQPLH	2.74e-06
MAP3K5	ASK1	Q99683	6q23.3	Y814-p	465272	154.54	Pkinase	DNVLINtySGVLKIs	NA	NA	1	VLINTYSGVLK	0.00011403
MAP3K5	ASK1	Q99683	6q23.3	Y982-p	23268403	154.54		DTSSSSEyGSVsPDT	NA	NA	1	SSSSEYGSVSP	0.0001138
ATP6V0D1	ATP6V0D1	P61421	16q22.1	Y248-p	15568624	40.33	vATP-synt_AC39	FPHCGRLyPEGLAQL	NA	1	NA	HCGRLYPEGLA	4.5e-07
B2M	B2M	P61769	15q21.1	Y30-p	3584578	13.71	C1-set	RtPkIQVysRHPAEN	NA	NA	2	PKIQVYSRHPA	3.184e-05
BECN1	beclin 1	Q14457	17q21.31	Y352-p	28850301	51.9	APG6	KSKELPLyCSGGLRF	2	NA	NA	KELPLYCSGGL	3.789e-05
TGFBI	betaIG-H3	Q15582	5q31.1	Y30-p	15406478	74.68		AGPAKsPyQLVLQHs	NA	NA	1	PAKSPYQLVLQ	0.00032723
TGFBI	betaIG-H3	Q15582	5q31.1	Y537-p	3657895	74.68	Fasciclin	TLNREGVyTVFAPTN	NA	NA	1	NREGVYTVFAP	0.00011832
TGFBI	betaIG-H3	Q15582	5q31.1	Y674-p	40736008	74.68		sVRLAPVyQKLLERM	NA	NA	1	RLAPVYQKLLE	0.00040975
BTK	Btk	Q06187	Xq22.1	Y334-p	463076	76.28	SH2	PQGVIRHyVVCSTPQ	NA	NA	3	GVIRHYVVCST	0.000424
BTK	Btk	Q06187	Xq22.1	Y361-p	456556	76.28	SH2	TIPELINyHQHNsAG	NA	5	81	PELINYHQHNS	2.674e-05
BTK	Btk	Q06187	Xq22.1	Y375-p	457681	76.28		GLIsRLKyPVsQQNK	NA	3	21	ISRLKYPVSQQ	1.6e-07
BTK	Btk	Q06187	Xq22.1	Y461-p	464849	76.28	PK_Tyr_Ser-Thr	HEKLVQLyGVCTkQR	NA	NA	1	KLVQLYGVCTK	0.00015267
BTK	Btk	Q06187	Xq22.1	Y551-p	447486	76.28	PK_Tyr_Ser-Thr	RYVLDDEytsSVGSk	25	9	127	VLDDEYTSSVG	1.999e-05
CALR	Calreticulin	P27797	19p13.13	Y22-p	3415529	48.14		AVAEPAVyFkEQFLD	NA	NA	3	AEPAVYFKEQF	1.181e-05
CALR	Calreticulin	P27797	19p13.13	Y57-p	3584266	48.14	Calreticulin	VLssGkFyGDEEkDk	NA	NA	2	SSGKFYGDEEK	3.63e-06
CALR	Calreticulin	P27797	19p13.13	Y75-p	462881	48.14	Calreticulin	TSQDArFyALsAsFE	NA	1	3	QDARFYALSAS	4.99e-05
CALR	Calreticulin	P27797	19p13.13	Y109-p	476975	48.14	Calreticulin	NIDCGGGyVkLFPNS	NA	1	10	DCGGGYVKLFP	0.00014106
CALR	Calreticulin	P27797	19p13.13	Y150-p	471109	48.14	Calreticulin	kVHVIFNykGkNVLI	NA	NA	2	HVIFNYKGKNV	1.92e-06
CALR	Calreticulin	P27797	19p13.13	Y172-p	55371507	48.14	Calreticulin	DDEFtHLyTLIVRPD	NA	1	NA	EFTHLYTLIVR	0.00015907
CALR	Calreticulin	P27797	19p13.13	Y182-p	55371515	48.14	Calreticulin	IVRPDNtyEVKIDNS	NA	1	NA	RPDNTYEVKID	4.228e-05
CALR	Calreticulin	P27797	19p13.13	Y271-p	55371523	48.14	Calreticulin	PVIQNPEyKGEWKPR	NA	1	NA	IQNPEYKGEWK	5.08e-06
CALR	Calreticulin	P27797	19p13.13	Y285-p	23089993	48.14	Calreticulin	RQIDNPDykGTWIHP	NA	2	1	IDNPDYKGTWI	4.416e-05
CALR	Calreticulin	P27797	19p13.13	Y299-p	23089996	48.14	Calreticulin	PEIDNPEysPDPSIY	NA	NA	1	IDNPEYSPDPS	1.27e-06
CAMKK2	CAMKK2	Q96RR4	12q24.31	Y128-p	4270153	64.75		CICPsLPysPVssPQ	NA	1	2	CPSLPYSPVSS	5.28e-06
CAMKK2	CAMKK2	Q96RR4	12q24.31	Y183-p	462164	64.75	Pkinase	YGVVKLAyNENDNTy	NA	NA	1	VVKLAYNENDN	5.59e-06
CAMKK2	CAMKK2	Q96RR4	12q24.31	Y234-p	463104	64.75	Pkinase	RGPIEQVyQEIAILk	NA	NA	13	PIEQVYQEIAI	0.00055011
CAP1	CAP1	Q01518	1p34.2	Y31-p	450723	51.9	CAP_N	TsDMHRGyADsPsKA	NA	3	137	DMHRGYADSPS	4.055e-05
CAP1	CAP1	Q01518	1p34.2	Y164-p	463107	51.9		MNDAAMFytNRVLKE	2	3	8	DAAMFYTNRVL	0.00230653
CAP1	CAP1	Q01518	1p34.2	Y419-p	464844	51.9	CAP_C	kTDGCHAyLskNsLD	NA	1	12	DGCHAYLSKNS	1.244e-05
CAPN1	CAPN1	P07384	11q13.1	Y235-p	55369856	81.89	Peptidase_C2	RkAPsDLyQIILkAL	NA	1	NA	APSDLYQIILK	0.0003005
CAPN1	CAPN1	P07384	11q13.1	Y371-p	463109	81.89	Calpain_III	RkWNTTLyEGtWRRG	NA	1	3	WNTTLYEGTWR	0.00019548
CAPN1	CAPN1	P07384	11q13.1	Y387-p	463110	81.89	Calpain_III	TAGGCRNyPATFWVN	NA	1	5	GGCRNYPATFW	1.51e-06
CAPN1	CAPN1	P07384	11q13.1	Y410-p	476976	81.89	Calpain_III	EtDDPDDyGDREsGC	NA	NA	5	DDPDDYGDRES	7.8e-06
CAPN1	CAPN1	P07384	11q13.1	Y494-p	55369864	81.89	Calpain_III	FRLPPGEyVVVPSTF	NA	1	NA	LPPGEYVVVPS	0.00051335
CAPNS1	CAPNS1	P04632	19q13.12	Y87-p	464735	28.32		PPPPRtHysNIEANE	NA	1	1	PPRTHYSNIEA	0.0360131
CAPNS1	CAPNS1	P04632	19q13.12	Y178-p	40434160	28.32		IkRWQAIykQFDTDR	NA	1	NA	RWQAIYKQFDT	8.406e-05
CCR1	CCR1	P32246	3p21.31	Y41-p	479866	41.17	TM	AQLLPPLySLVFVIG	NA	1	NA	LLPPLYSLVFV	0.00017531
CCR7	CCR7	P32248	17q21.2	Y65-p	7286851	42.87	TM	AWFLPIMysIICFVG	NA	NA	1	FLPIMYSIICF	6.291e-05
CCR7	CCR7	P32248	17q21.2	Y155-p	53340200	42.87	7tm_1	LCIsIDRyVAIVQAV	2	NA	NA	ISIDRYVAIVQ	0.00015138
CCT5	CCT5	P48643	5p15.2	Y12-p	18007747	59.67		GTLAFDEyGRPFLII	NA	1	NA	LAFDEYGRPFL	1.79e-06
CCT5	CCT5	P48643	5p15.2	Y137-p	38486148	59.67	Cpn60_TCP1	PIrIADGyEQAARVA	NA	NA	3	RIADGYEQAAR	6.28e-05
CCT5	CCT5	P48643	5p15.2	Y274-p	11189051	59.67	Cpn60_TCP1	DVTsVEDykALQkYE	NA	3	6	TSVEDYKALQK	4.953e-05
CCT8	CCT8	P50990	21q21.3	Y30-p	456301	59.62		sGLEEAVyRNIQACk	NA	20	625	LEEAVYRNIQA	0.0164005
CCT8	CCT8	P50990	21q21.3	Y173-p	18007726	59.62	Cpn60_TCP1	TSIMSkQyGNEVFLA	NA	1	NA	IMSKQYGNEVF	0.00134957
CCT8	CCT8	P50990	21q21.3	Y426-p	480728	59.62	Cpn60_TCP1	LAkQITSyGEtCPGL	NA	NA	4	KQITSYGETCP	1.502e-05
CCT8	CCT8	P50990	21q21.3	Y436-p	464805	59.62	Cpn60_TCP1	tCPGLEQyAIkkFAE	NA	NA	4	PGLEQYAIKKF	2.016e-05
CCT8	CCT8	P50990	21q21.3	Y468-p	38486696	59.62	Cpn60_TCP1	NEVISkLyAVHQEGN	NA	NA	2	VISKLYAVHQE	4.863e-05
CD209	CD209	Q9NNX6	19p13.2	Y101-p	3666454	45.77		KSKLQEIyQELTQLk	NA	NA	1	KLQEIYQELTQ	0.00020013
CD209	CD209	Q9NNX6	19p13.2	Y239-p	3972620	45.77		KsKQQEIyQELTQLK	NA	1	NA	KQQEIYQELTQ	0.00017939
CD36	CD36	P16671	7q21.11	Y62-p	477596	53.05	CD36	VKtGTEVyRQFWIFD	NA	NA	1	TGTEVYRQFWI	0.00019722
CD247	CD3Z	P20963	1q24.2	Y64-p	448935	18.7		RsADAPAyQQGQNQL	NA	6	323	ADAPAYQQGQN	6.24e-05
CD247	CD3Z	P20963	1q24.2	Y72-p	448936	18.7	ITAM	QQGQNQLyNELNLGR	2	10	357	GQNQLYNELNL	0.00015948
CD247	CD3Z	P20963	1q24.2	Y83-p	449322	18.7	ITAM	NLGRREEyDVLDkRR	2	9	265	GRREEYDVLDK	2.677e-05
CD247	CD3Z	P20963	1q24.2	Y111-p	448933	18.7	ITAM	kNPQEGLyNELQkDk	2	16	385	PQEGLYNELQK	0.00010475
CD247	CD3Z	P20963	1q24.2	Y123-p	448934	18.7	ITAM	kDkMAEAysEIGMkG	2	11	297	KMAEAYSEIGM	0.00011604
CD247	CD3Z	P20963	1q24.2	Y142-p	448932	18.7	ITAM	GkGHDGLyQGLstAt	8	21	395	GHDGLYQGLST	0.0004353
CD247	CD3Z	P20963	1q24.2	Y153-p	455204	18.7	ITAM	stAtkDtyDALHMQA	1	9	250	ATKDTYDALHM	6.167e-05
PTPRC	CD45	P08575	1q31.3-q32.1	Y559-p	3416261	147.25	fn3	AYFHNGDyPGEPFIL	NA	NA	1	FHNGDYPGEPF	6.1e-07
PTPRC	CD45	P08575	1q31.3-q32.1	Y681-p	473263	147.25	Y_phosphatase	FNQNkNRyVDILPyD	NA	NA	9	QNKNRYVDILP	0.00046597
PTPRC	CD45	P08575	1q31.3-q32.1	Y763-p	472788	147.25	Y_phosphatase	NRNkCAEyWPSMEEG	NA	NA	11	NKCAEYWPSME	2.73e-06
PTPRC	CD45	P08575	1q31.3-q32.1	Y790-p	23091977	147.25	Y_phosphatase	QHKRCPDyIIQkLNI	NA	NA	6	KRCPDYIIQKL	5.06e-05
PTPRC	CD45	P08575	1q31.3-q32.1	Y861-p	25286589	147.25	Y_phosphatase	GVGRtGtyIGIDAML	NA	NA	1	GRTGTYIGIDA	0.00024793
PTPRC	CD45	P08575	1q31.3-q32.1	Y900-p	3416267	147.25	Y_phosphatase	MVQVEAQyILIHQAL	NA	NA	1	QVEAQYILIHQ	0.00027979
PTPRC	CD45	P08575	1q31.3-q32.1	Y926-p	3416273	147.25		NLSELHPyLHNMKkR	NA	NA	1	SELHPYLHNMK	2.527e-05
CD86	CD86	P42081	3q13.33	Y108-p	472789	37.68	V-set	QIKDKGLyQCIIHHK	NA	1	17	KDKGLYQCIIH	0.00072463
CDC42	CDC42	P60953	1p36.12	Y32-p	473199	21.26	Ras	TNKFPsEyVPTVFDN	NA	NA	2	KFPSEYVPTVF	2.305e-05
CDC42	CDC42	P60953	1p36.12	Y64-p	450272	21.26	Ras	DTAGQEDyDRLRPLS	NA	NA	28	AGQEDYDRLRP	2.967e-05
CDC42	CDC42 iso1	P60953-1	1p36.12	Y154-p	3972446	21.31	Ras	RDLKAVKyVECSALT	NA	1	NA	LKAVKYVECSA	0.00016393
CDK9	CDK9	P50750	9q34.11	Y19-p	1880104202	42.78		FCDEVSkyEkLAkIG	1	NA	NA	DEVSKYEKLAK	0.00012909
CDK9	CDK9	P50750	9q34.11	Y338-p	15418460	42.78		HLTSMFEyLAPPRRk	1	1	4	TSMFEYLAPPR	2.55e-06
NUDT21	CFIM25	O43809	16q13	Y24-p	22777018	26.23		VTQFGNkyIQQTkPL	NA	NA	12	QFGNKYIQQTK	9.61e-05
CMTM6	CMTM6	Q9NX76	3p22.3	Y7-p	23094682	20.42		_MENGAVysPTTEED	NA	NA	1	ENGAVYSPTTE	1.09e-05
CMTM6	CMTM6	Q9NX76	3p22.3	Y28-p	54419304	20.42		PRSGLAAyFFMGRLP	NA	1	NA	SGLAAYFFMGR	2.87e-05
CFL1	Cofilin-1	P23528	11q13.1	Y68-p	449642	18.5	Cofilin_ADF	GQtVDDPyAtFVkML	1	16	450	TVDDPYATFVK	0.00011222
CFL1	Cofilin-1	P23528	11q13.1	Y117-p	457464	18.5	Cofilin_ADF	PLkSkMIyAsskDAI	NA	1	195	KSKMIYASSKD	2.622e-05
CFL1	Cofilin-1	P23528	11q13.1	Y140-p	449641	18.5	Cofilin_ADF	HELQANCyEEVkDRC	NA	35	1723	LQANCYEEVKD	0.00014589
CSDE1	CSDE1	O75534	1p13.2	Y597-p	464716	88.88		EEADPTIySGkVIRP	NA	1	5	ADPTIYSGKVI	7.15e-06
CSDE1	CSDE1	O75534	1p13.2	Y690-p	472799	88.88	CSD	DQFGFINyEVGDSkk	NA	NA	2	FGFINYEVGDS	3.609e-05
CSF1R	CSFR	P07333	5q32	Y546-p	2866400	107.98		KYKQKPKyQVRWKII	1	NA	NA	KQKPKYQVRWK	2.293e-05
CSF1R	CSFR	P07333	5q32	Y571-p	455146	107.98		IDPtQLPyNEKWEFP	NA	NA	5	PTQLPYNEKWE	4.24e-06
CSF1R	CSFR	P07333	5q32	Y699-p	451527	107.98	PK_Tyr_Ser-Thr	DPEGGVDyKNIHLEK	2	4	28	EGGVDYKNIHL	0.0145888
CSF1R	CSFR	P07333	5q32	Y708-p	451528	107.98	PK_Tyr_Ser-Thr	NIHLEKKyVRRDsGF	3	NA	NA	HLEKKYVRRDS	7.21e-06
CSF1R	CSFR	P07333	5q32	Y723-p	448364	107.98	PK_Tyr_Ser-Thr	sSQGVDTyVEMRPVS	4	NA	NA	QGVDTYVEMRP	0.00022847
CSF1R	CSFR	P07333	5q32	Y809-p	448365	107.98	PK_Tyr_Ser-Thr	DIMNDSNyIVkGNAR	8	1	11	MNDSNYIVKGN	3.654e-05
CSF1R	CSFR	P07333	5q32	Y873-p	455144	107.98	PK_Tyr_Ser-Thr	YKLVkDGyQMAQPAF	NA	1	6	LVKDGYQMAQP	6.144e-05
CSF1R	CSFR	P07333	5q32	Y923-p	455145	107.98		EDRRERDyTNLPSSS	NA	1	1	RRERDYTNLPS	0.0094929
CSRP1	CSRP1	P21291	1q32.1	Y18-p	12207660	20.57	LIM	GVCQktVyFAEEVQC	NA	NA	6	CQKTVYFAEEV	9.23e-06
CSRP1	CSRP1	P21291	1q32.1	Y127-p	484162	20.57	LIM	PRCsQAVyAAEkVIG	NA	1	15	CSQAVYAAEKV	4.544e-05
CTSB	CTSB	P07858	8p23.1	Y33-p	465261	37.82	Propeptide_C1	LSDELVNyVNKRNTT	NA	NA	1	DELVNYVNKRN	0.00292324
CTSB	CTSB	P07858	8p23.1	Y173-p	23096755	37.82	Peptidase_C1	GLVsGGLyESHVGCR	NA	NA	1	VSGGLYESHVG	0.0001549
CTSB	CTSB	P07858	8p23.1	Y244-p	55369921	37.82	Peptidase_C1	kDIMAEIyKNGPVEG	NA	1	NA	IMAEIYKNGPV	0.00143971
CTSC	CTSC	P53634	11q14.2	Y67-p	55373323	51.85	CathepsinC_exc	QEKKVVVyLQKLDTA	NA	1	NA	KKVVVYLQKLD	2.993e-05
CTSC	CTSC	P53634	11q14.2	Y150-p	3584574	51.85		GTASENVyVNIAHLK	NA	NA	1	ASENVYVNIAH	0.0916411
CTSD	CTSD	P07339	11p15.5	Y325-p	23096758	44.55	Asp	VPLIQGEyMIPCEkV	NA	NA	1	LIQGEYMIPCE	8.85e-06
CTSD	CTSD	P07339	11p15.5	Y347-p	3673736	44.55	Asp	LkLGGKGykLSPEDy	NA	NA	2	LGGKGYKLSPE	7.57e-06
CTSD	CTSD	P07339	11p15.5	Y354-p	3673741	44.55	Asp	ykLSPEDyTLkVSQA	NA	1	2	LSPEDYTLKVS	5.66e-06
CTSS	CTSS	P25774	1q21.3	Y175-p	23096776	37.5	Peptidase_C1	VDCsTEKyGNKGCNG	NA	NA	1	CSTEKYGNKGC	0.00026111
CTSZ	CTSZ	Q9UBR2	20q13.32	Y76-p	55379952	33.87	Peptidase_C1	RNVDGVNyASITRNQ	NA	1	NA	VDGVNYASITR	0.00026035
CXCL12	CXCL12	P48061	10q11.21	Y28-p	3657339	10.67	IL8	GKPVSLSyRCPCRFF	NA	NA	1	PVSLSYRCPCR	5.5e-07
CXCL12	CXCL12	P48061	10q11.21	Y82-p	29652168	10.67	IL8	KLKWIQEyLEKALNK	NA	1	NA	KWIQEYLEKAL	1.858e-05
CXorf38	CXorf38	Q8TB03	Xp11.4	Y255-p	15568901	36.67	DUF4559	KEKLQEIyLQAEEQE	NA	NA	1	KLQEIYLQAEE	6.788e-05
CYBB	CYBB	P04839	Xp21.1-p11.4	Y41-p	23097157	65.34		DIPPKFFytRkLLGS	NA	NA	4	PPKFFYTRKLL	2.34e-06
CYBB	CYBB	P04839	Xp21.1-p11.4	Y168-p	23097151	65.34	Ferric_reduct	KNPEGGLyLAVTLLA	NA	NA	1	PEGGLYLAVTL	0.00099684
CYBB	CYBB	P04839	Xp21.1-p11.4	Y324-p	23097154	65.34	FAD_binding_8	FKMEVGQyIFVKCPK	NA	NA	1	MEVGQYIFVKC	0.00028164
CYTH1	cytohesin 1	Q15438	17q25.3	Y382-p	464074	46.41		AISRDPFyEMLAARK	NA	NA	140	SRDPFYEMLAA	0.00019492
EIF4A3	DDX48	P38919	17q25.3	Y132-p	155354626	46.87	DEAD	GLLALGDyMNVQCHA	NA	1	NA	LALGDYMNVQC	0.0362363
EIF4A3	DDX48	P38919	17q25.3	Y155-p	22780055	46.87	DEAD	EDIRkLDyGQHVVAG	NA	NA	12	IRKLDYGQHVV	1.521e-05
DIAPH1	Diaphanous-1	O60610	5q31.3	Y75-p	3542392	141.35		HRNsSASyGDDPTAQ	NA	NA	6	NSSASYGDDPT	7e-06
DIAPH1	Diaphanous-1	O60610	5q31.3	Y209-p	40665500	141.35	Drf_GBD	kEETAGSyDSRNkHE	NA	1	NA	ETAGSYDSRNK	4.79e-06
DIAPH1	Diaphanous-1	O60610	5q31.3	Y374-p	454683	141.35	Drf_FH3	EQGEEDsyDLkGRLD	NA	2	37	GEEDSYDLKGR	1.03e-06
DIAPH1	Diaphanous-1	O60610	5q31.3	Y424-p	456358	141.35	Drf_FH3	LLLVRNDyEARPQYY	NA	2	120	LVRNDYEARPQ	5.357e-05
DIAPH1	Diaphanous-1	O60610	5q31.3	Y773-p	3426340	141.35	FH2	GLtPKkLykPEVQLR	NA	NA	20	TPKKLYKPEVQ	7e-07
DIAPH1	Diaphanous-1	O60610	5q31.3	Y871-p	40247635	141.35	FH2	LGsFRMPyQEIKNVI	NA	1	NA	SFRMPYQEIKN	8.047e-05
DIAPH1	Diaphanous-1	O60610	5q31.3	Y1121-p	14510022	141.35	FH2	LYKELGEyFLFDPKk	NA	1	2	KELGEYFLFDP	4.442e-05
EEF1D	EEF1D	P29692	8q24.3	Y18-p	4933319	31.12		IWFDkFkyDDAERrF	NA	NA	16	FDKFKYDDAER	3.95e-06
EEF1D	EEF1D	P29692	8q24.3	Y26-p	459350	31.12		DDAERrFyEQMNGPV	NA	1	56	AERRFYEQMNG	0.00015106
EEF1D	EEF1D	P29692	8q24.3	Y182-p	977534	31.12	EF-1_beta_acid	REErLRQyAEkkAkk	NA	NA	16	ERLRQYAEKKA	6.59e-06
EEF1D	EEF1D	P29692	8q24.3	Y238-p	3796138	31.12	EF1_GNE	skLVPVGyGIRkLQI	NA	1	26	LVPVGYGIRKL	1.174e-05
EEF1D	EEF1D iso2	P29692-2	8q24.3	Y247-p	10420793	71.41		DAAERGFyEALFDGH	NA	1	3	AERGFYEALFD	0.00023471
EIF4B	EIF4B	P23588	12q13.13	Y33-p	472817	69.15		GTGGGSTyVSKPVsW	NA	NA	2	GGGSTYVSKPV	4.369e-05
EIF4B	EIF4B	P23588	12q13.13	Y63-p	463274	69.15		HsNDDDVyRAPPIDr	NA	1	60	NDDDVYRAPPI	4.46e-06
EIF4B	EIF4B	P23588	12q13.13	Y96-p	476822	69.15		RLPksPPytAFLGNL	NA	8	NA	PKSPPYTAFLG	0.00013767
EIF4B	EIF4B	P23588	12q13.13	Y105-p	458503	69.15	RRM_1	AFLGNLPyDVTEEsI	NA	1	NA	LGNLPYDVTEE	1.608e-05
EIF4B	EIF4B	P23588	12q13.13	Y141-p	463275	69.15	RRM_1	ERLKGFGyAEFEDLD	NA	1	NA	LKGFGYAEFED	7.313e-05
EIF4B	EIF4B	P23588	12q13.13	Y211-p	456532	69.15		AtDsFDDyPPRRGDD	NA	10	198	DSFDDYPPRRG	3e-08
EIF4B	EIF4B	P23588	12q13.13	Y252-p	3576360	69.15		PRRDMDryGGRDRyD	NA	NA	3	RDMDRYGGRDR	4.36e-06
EIF4B	EIF4B	P23588	12q13.13	Y258-p	473408	69.15		ryGGRDRyDDrGsRD	NA	NA	32	GGRDRYDDRGS	3.36e-06
EIF4B	EIF4B	P23588	12q13.13	Y285-p	463276	69.15		RrAFGsGyRRDDDyr	NA	NA	17	AFGSGYRRDDD	2.7e-06
EIF4B	EIF4B	P23588	12q13.13	Y291-p	459473	69.15		GyRRDDDyrGGGDry	NA	NA	59	RRDDDYRGGGD	3.87e-06
EIF4B	EIF4B	P23588	12q13.13	Y593-p	459475	69.15		kFSsAskyAALsVDG	NA	2	12	SSASKYAALSV	0.00020057
EIF4H	EIF4H	Q15056	7q11.23	Y86-p	2470211	27.39	RRM_1	DkFKGFCyVEFDEVD	NA	2	6	FKGFCYVEFDE	7.662e-05
EIF4H	EIF4H	Q15056	7q11.23	Y101-p	454053	27.39	RRM_1	sLKEALtyDGALLGD	NA	1	10	KEALTYDGALL	2.285e-05
EWSR1	EWS	Q01844	22q12.2	Y278-p	463305	68.48		HPSSMGVyGQESGGF	1	2	2	SSMGVYGQESG	2.152e-05
EWSR1	EWS	Q01844	22q12.2	Y417-p	463306	68.48	RRM_1	KGDATVSyEDPPtAk	NA	2	12	DATVSYEDPPT	5.53e-06
FADD	FADD	Q13158	11q13.3	Y133-p	23104131	23.28	Death	IDSIEDryPRNLtER	NA	1	1	SIEDRYPRNLT	7e-08
FCAR	FCAR	P24071	19q13.42	Y56-p	455090	32.26	Ig_2	CQAIREAyLTQLMII	NA	3	6	AIREAYLTQLM	6.197e-05
FCER1G	FCER1G	P30273	1q23.3	Y58-p	454846	9.67		RKAAITSyEksDGVy	NA	NA	1	AAITSYEKSDG	4.32e-05
FCER1G	FCER1G	P30273	1q23.3	Y65-p	451737	9.67	ITAM	yEksDGVytGLstRN	1	9	511	KSDGVYTGLST	0.00011402
FCER1G	FCER1G	P30273	1q23.3	Y76-p	454847	9.67	ITAM	stRNQEtyEtLKHEK	1	10	165	RNQETYETLKH	0.00033723
FEN1	FEN1	P39748	11q12.2	Y234-p	6156309	42.59		CILLGSDyCESIRGI	NA	1	1	LLGSDYCESIR	3.416e-05
FEN1	FEN1	P39748	11q12.2	Y268-p	23106661	42.59		RRLDPNkyPVPENWL	NA	NA	1	LDPNKYPVPEN	9e-08
FKBP4	FKBP4	Q02790	12p13.33	Y161-p	478850	51.8	FKBP_C	IQTRGEGyAKPNEGA	NA	1	6	TRGEGYAKPNE	3.45e-06
FKBP4	FKBP4	Q02790	12p13.33	Y286-p	3974717	51.8		VYFkEGKykQALLQy	NA	1	NA	FKEGKYKQALL	2.413e-05
FKBP4	FKBP4	Q02790	12p13.33	Y293-p	3974723	51.8		ykQALLQykKIVsWL	NA	2	NA	QALLQYKKIVS	4.619e-05
FKBP4	FKBP4	Q02790	12p13.33	Y411-p	463342	51.8		LAREKkLyANMFErL	1	5	141	REKKLYANMFE	0.0281469
GNAI2	G-alpha i2	P04899	3p21.31	Y61-p	459270	40.45	G-alpha	kIIHEDGysEEECRQ	NA	6	79	IHEDGYSEEEC	2.93e-06
GNAI2	G-alpha i2	P04899	3p21.31	Y147-p	34363146	40.45	G-alpha	CFGRsREyQLNDSAA	NA	NA	1	GRSREYQLNDS	1.769e-05
GNAI2	G-alpha i2	P04899	3p21.31	Y168-p	462277	40.45	G-alpha	ERIAQSDyIPTQQDV	NA	1	5	IAQSDYIPTQQ	1.595e-05
GNAI2	G-alpha i2	P04899	3p21.31	Y303-p	55369643	40.45	G-alpha	kYDEAAsyIQSkFED	NA	1	NA	DEAASYIQSKF	7.936e-05
GNB1	G-beta 1	P62873	1p36.33	Y85-p	55373804	37.38		kLIIWDSyTTNkVHA	NA	1	NA	IIWDSYTTNKV	3.34e-06
GNB1	G-beta 1	P62873	1p36.33	Y111-p	463490	37.38	WD40	AYAPSGNyVACGGLD	NA	NA	1	APSGNYVACGG	0.00032386
GNB2	G-beta 2	P62879	7q22.1	Y239-p	4252391	37.33	WD40	VAFFPNGyAFTTGSD	NA	NA	1	FFPNGYAFTTG	0.00016011
GNB4	G-beta 4	Q9HAV0	3q26.33	Y85-p	55379312	37.57		kLIIWDSyTTNKMHA	NA	1	NA	IIWDSYTTNKM	3.59e-06
GABARAP	GABARAP	O95166	17p13.1	Y49-p	5759296	13.92	ATG8	GDLDKKKyLVPSDLt	NA	NA	1	LDKKKYLVPSD	2.18e-06
GABARAP	GABARAP	O95166	17p13.1	Y61-p	5759301	13.92	ATG8	DLtVGQFyFLIRKRI	NA	NA	2	TVGQFYFLIRK	3.2e-05
CSF3R	GCSFR	Q99062	1p34.3	Y196-p	25293354	92.16		PRKHLLLyQNMGIWV	NA	NA	1	KHLLLYQNMGI	0.040624
CSF3R	GCSFR	Q99062	1p34.3	Y727-p	451101	92.16		LPTLVQTyVLQGDPR	1	NA	NA	TLVQTYVLQGD	0.00010574
CSF3R	GCSFR	Q99062	1p34.3	Y752-p	451834	92.16		GTSDQVLyGQLLGSP	4	NA	NA	SDQVLYGQLLG	0.00024196
CSF3R	GCSFR	Q99062	1p34.3	Y767-p	451835	92.16		TSPGPGHyLRCDSTQ	3	NA	NA	PGPGHYLRCDS	0.00028223
CSF3R	GCSFR	Q99062	1p34.3	Y787-p	449311	92.16		LtPsPKSyENLWFQA	3	NA	NA	PSPKSYENLWF	0.031577
GIT2	GIT2	Q14161	12q24.11	Y392-p	456754	84.54		QDNDQPdyDsVAsDE	NA	1	15	NDQPDYDSVAS	9.268e-05
GIT2	GIT2	Q14161	12q24.11	Y484-p	448997	84.54		kQAttNVyQVQtGsE	NA	3	198	ATTNVYQVQTG	0.00023563
GIT2	GIT2	Q14161	12q24.11	Y492-p	449431	84.54		QVQtGsEytDtsNHS	NA	4	154	QTGSEYTDTSN	4.859e-05
GIT2	GIT2	Q14161	12q24.11	Y516-p	3791238	84.54		GsRPMsMyEtGsGQK	NA	NA	5	RPMSMYETGSG	7.573e-05
GIT2	GIT2	Q14161	12q24.11	Y525-p	15410460	84.54		tGsGQKPyLPMGEAs	NA	NA	2	SGQKPYLPMGE	6.8e-06
GIT2	GIT2	Q14161	12q24.11	Y592-p	450866	84.54		NstPEsDyDNTPNDM	NA	8	209	TPESDYDNTPN	0.00421548
GSK3B	GSK3B	P49841	3q13.33	Y56-p	1867735501	46.74	Pkinase	DRPQEVSyTDTKVIG	1	1	NA	PQEVSYTDTKV	2.263e-05
GSK3B	GSK3B	P49841	3q13.33	Y71-p	463538	46.74	Pkinase	NGsFGVVyQAKLCDS	NA	NA	7	SFGVVYQAKLC	1.743e-05
H3C1	H3	P68431	6p22.2	Y41-p	10897613	15.27	Histone	GVkkPHryrPGtVAL	7	2	3	KKPHRYRPGTV	1.81e-06
H3C1	H3	P68431	6p22.2	Y99-p	460504	15.27	Histone	LQEACEAyLVGLFED	NA	2	3	EACEAYLVGLF	2.839e-05
CLP1	HEAB	Q92989	11q12.1	Y93-p	34504669	47.65	CLP1_N	KDtPMLLyLNTHTAL	NA	1	NA	TPMLLYLNTHT	0.0116925
CLP1	HEAB	Q92989	11q12.1	Y313-p	23112444	47.65	Clp1	YGFRGCFyPHAFNVk	NA	NA	1	FRGCFYPHAFN	4.8e-07
HIF1A	HIF1A	Q16665	14q23.2	Y66-p	23113074	92.67		VMRLtISyLRVRkLL	NA	1	1	RLTISYLRVRK	3.07e-05
HIF1A	HIF1A	Q16665	14q23.2	Y565-p	34362824	92.67	HIF-1	DLEMLAPyIPMDDDF	NA	NA	1	EMLAPYIPMDD	1.421e-05
HLA-E	HLA-E	P13747	6p22.1	Y48-p	55370631	40.06	MHC_I	PRFISVGyVDDTQFV	NA	1	NA	FISVGYVDDTQ	2.754e-05
HLA-E	HLA-E	P13747	6p22.1	Y341-p	23113315	40.06	MHC_I_C	SGGkGGsyskAEWsD	NA	NA	1	GKGGSYSKAEW	4.014e-05
HLA-A	HLAA	P04439	6p22.1	Y51-p	55461200	40.84	MHC_I	PRFIAVGyVDDTQFV	NA	1	NA	FIAVGYVDDTQ	3.184e-05
HLA-A	HLAA	P04439	6p22.1	Y83-p	55369371	40.84	MHC_I	IEQEGPEyWDQETRN	NA	1	NA	QEGPEYWDQET	3.956e-05
HLA-A	HLAA	P04439	6p22.1	Y123-p	35479690	40.84	MHC_I	SHTIQIMyGCDVGSD	NA	1	NA	TIQIMYGCDVG	6.6e-06
HLA-A	HLAA	P04439	6p22.1	Y195-p	35479901	40.84	MHC_I	CVEWLRRyLENGkEt	NA	1	NA	EWLRRYLENGK	8e-06
HLA-A	HLAA	P04439	6p22.1	Y344-p	463579	40.84	MHC_I_C	sDRkGGsytQAAssD	1	4	20	RKGGSYTQAAS	4.545e-05
HMGB1	HMGB1	P09429	13q12.3	Y16-p	15410864	24.89	HMG_box_2	PRGkMSsyAFFVQTC	NA	NA	5	GKMSSYAFFVQ	0.00020402
HMGB1	HMGB1	P09429	13q12.3	Y71-p	22777392	24.89	HMG_box_2	AkADKARyEREMkty	NA	NA	2	ADKARYEREMK	1.366e-05
HMGB1	HMGB1	P09429	13q12.3	Y78-p	473145	24.89	HMG_box_2	yEREMktyIPPkGET	NA	NA	3	REMKTYIPPKG	7.5e-07
HMGB1	HMGB1	P09429	13q12.3	Y109-p	462290	24.89	HMG_box	FFLFCsEyRPkIkGE	NA	2	28	LFCSEYRPKIK	2.9e-07
HMGB1	HMGB1	P09429	13q12.3	Y144-p	477039	24.89	HMG_box	AADDkQPyEkkAAKL	NA	NA	3	DDKQPYEKKAA	1.454e-05
HMGB1	HMGB1	P09429	13q12.3	Y155-p	22777389	24.89	HMG_box	AAKLKEkyEkDIAAy	NA	1	7	KLKEKYEKDIA	1.506e-05
HMGB1	HMGB1	P09429	13q12.3	Y162-p	3417150	24.89	HMG_box	yEkDIAAyRAKGKPD	NA	2	55	KDIAAYRAKGK	4.42e-06
HMGB2	HMGB2	P26583	4q34.1	Y78-p	3543160	24.03	HMG_box_2	YDREMkNyVPPKGDk	NA	NA	3	REMKNYVPPKG	7.7e-07
HMGB2	HMGB2	P26583	4q34.1	Y144-p	38484970	24.03	HMG_box	sAkDkQPyEQkAAkL	NA	NA	1	KDKQPYEQKAA	2.472e-05
HMGB3	HMGB3	O15347	Xq28	Y71-p	3551188	22.98	HMG_box_2	AKADKVRyDREMKDy	NA	NA	1	ADKVRYDREMK	2.8e-06
HMGB3	HMGB3	O15347	Xq28	Y78-p	3551193	22.98	HMG_box_2	yDREMKDyGPAkGGK	NA	NA	12	REMKDYGPAKG	2.29e-06
HMGB4	HMGB4	Q8WW32	1p35.1	Y71-p	10850082	22.49	HMG_box_2	AKLDKARyQEEMMNy	NA	NA	1	LDKARYQEEMM	3.865e-05
HMGB4	HMGB4	Q8WW32	1p35.1	Y78-p	3745562	22.49	HMG_box_2	yQEEMMNyVGKRKKR	NA	NA	1	EEMMNYVGKRK	1.271e-05
HNRNPA2B1	hnRNP A2/B1	P22626	7p15.2	Y174-p	460069	37.43	RRM_1	DkIVLQkyHtINGHN	NA	3	42	IVLQKYHTING	5.198e-05
HNRNPA2B1	hnRNP A2/B1	P22626	7p15.2	Y234-p	34735668	37.43		FrGGsDGyGsGrGFG	NA	NA	6	GGSDGYGSGRG	9.06e-06
HNRNPA2B1	hnRNP A2/B1	P22626	7p15.2	Y262-p	457860	37.43		NFGGsPGyGGGrGGY	NA	3	22	GGSPGYGGGRG	1.047e-05
HNRNPA2B1	hnRNP A2/B1	P22626	7p15.2	Y306-p	20651589	37.43		NyNDFGNyNQQPsNy	NA	NA	2	NDFGNYNQQPS	6.135e-05
HNRNPA2B1	hnRNP A2/B1	P22626	7p15.2	Y313-p	15410903	37.43		yNQQPsNyGPMksGN	NA	NA	3	QQPSNYGPMKS	7.11e-06
HNRNPA2B1	hnRNP A2/B1	P22626	7p15.2	Y347-p	454701	37.43		GsGGsGGyGGrsry_	NA	15	163	GGSGGYGGRSR	7.95e-06
HNRNPK	hnRNP K	P61978	9q21.32	Y72-p	455999	50.98	KH_1	IkALRTDyNAsVsVP	2	3	NA	ALRTDYNASVS	2.382e-05
HNRNPK	hnRNP K	P61978	9q21.32	Y280-p	463614	50.98		MPPsrrDyDDMsPrr	NA	6	167	PSRRDYDDMSP	3.185e-05
HNRNPK	hnRNP K	P61978	9q21.32	Y323-p	463615	50.98		rGGDLMAyDrrGrPG	NA	13	283	GDLMAYDRRGR	2.22e-06
HNRNPK	hnRNP K	P61978	9q21.32	Y333-p	23113743	50.98		rGrPGDRyDGMVGFS	NA	NA	7	RPGDRYDGMVG	2.113e-05
HNRNPK	hnRNP K	P61978	9q21.32	Y361-p	15228637	50.98		PSEWQMAyEPQGGSG	NA	NA	7	EWQMAYEPQGG	8.28e-06
HNRNPK	hnRNP K	P61978	9q21.32	Y380-p	456004	50.98		yAGGrGsyGDLGGPI	2	18	19	GGRGSYGDLGG	4.827e-05
HNRNPK	hnRNP K	P61978	9q21.32	Y449-p	463616	50.98	KH_1	DQIQNAQyLLQNsVk	NA	5	40	IQNAQYLLQNS	5.783e-05
HNRNPK	hnRNP K	P61978	9q21.32	Y458-p	465997	50.98		LQNsVkQySGkFF__	2	NA	2	NSVKQYSGKFF	5.45e-06
HNRNPK	hnRNP K iso2	P61978-2	9q21.32	Y458-p	465997	51.03		LQNsVkQyADVEGF_	NA	1	17	NSVKQYADVEG	0.00017421
FUS	hnRNP P2	P35637	16p11.2	Y232-p	5872883	53.43		GGGGGGGyNrSSGGy	NA	NA	4	GGGGGYNRSSG	1.401e-05
FUS	hnRNP P2	P35637	16p11.2	Y239-p	38485019	53.43		yNrSSGGyEPrGrGG	NA	NA	5	RSSGGYEPRGR	3.06e-06
FUS	hnRNP P2	P35637	16p11.2	Y325-p	23113767	53.43	RRM_1	GQPMINLytDRETGk	NA	2	1	PMINLYTDRET	3.431e-05
FUS	hnRNP P2	P35637	16p11.2	Y397-p	40268117	53.43		GPMGrGGyGGGGSGG	NA	1	NA	MGRGGYGGGGS	9.61e-06
FUS	hnRNP P2	P35637	16p11.2	Y468-p	457922	53.43		GsHMGGNyGDDRrGG	NA	3	56	HMGGNYGDDRR	8.93e-06
HSH2D	HSH2	Q96JZ2	19p13.11	Y135-p	477042	39		KDPANVDyEDLFLYS	NA	1	7	PANVDYEDLFL	0.00049095
HSH2D	HSH2	Q96JZ2	19p13.11	Y265-p	454612	39		PtsGDRGyTDPCVAT	NA	3	21	SGDRGYTDPCV	1.93e-06
ICAM2	ICAM2	P13598	17q23.3	Y260-p	459311	30.65		RQQRMGtyGVRAAWR	NA	NA	121	QRMGTYGVRAA	1.773e-05
ICOS	ICOS	Q9Y6W8	2q33.2	Y180-p	21511702	22.62		VHDPNGEyMFMRAVN	NA	NA	1	DPNGEYMFMRA	0.0002735
IFITM1	IFITM1	P13164	11p15.5	Y78-p	22779942	13.96	CD225	DVtGAQAyASTAKCL	NA	NA	3	TGAQAYASTAK	0.00011407
IFNAR2	IFNAR2	P48551	21q22.11	Y269-p	26416400	57.76		VTLKWIGyICLRNSL	2	NA	NA	LKWIGYICLRN	0.0001124
IFNAR2	IFNAR2	P48551	21q22.11	Y306-p	26416401	57.76		MDMVEVIyINRKKKV	2	NA	NA	MVEVIYINRKK	0.00305218
IFNAR2	IFNAR2	P48551	21q22.11	Y337-p	3063305	57.76		PRTSGGGyTMHGLTV	4	NA	NA	TSGGGYTMHGL	3.007e-05
IFNAR2	IFNAR2	P48551	21q22.11	Y411-p	455199	57.76		DPFPEEDysSTEGSG	2	1	3	FPEEDYSSTEG	3.331e-05
CD79B	Ig-beta	P40259	17q23.3	Y196-p	459286	26.05		GMEEDHtyEGLDIDQ	NA	1	2	EEDHTYEGLDI	0.00064115
CD79B	Ig-beta	P40259	17q23.3	Y207-p	459287	26.05		DIDQTATyEDIVTLR	NA	1	4	DQTATYEDIVT	0.00026322
IKZF1	Ikaros	Q13422	7p12.2	Y293-p	463635	57.53		kGLsDtPyDssAsyE	NA	NA	3	LSDTPYDSSAS	1.356e-05
IKZF1	Ikaros	Q13422	7p12.2	Y299-p	15404033	57.53		PyDssAsyEkENEMM	NA	NA	1	DSSASYEKENE	1.562e-05
IKZF1	Ikaros	Q13422	7p12.2	Y321-p	477315	57.53		AINNAINyLGAESLR	NA	NA	3	NNAINYLGAES	5.842e-05
IKZF1	Ikaros	Q13422	7p12.2	Y348-p	475407	57.53		VPVIsPMyQLHKPLA	NA	NA	6	VISPMYQLHKP	4.825e-05
IKZF1	Ikaros	Q13422	7p12.2	Y413-p	450731	57.53		EQRsGLIyLtNHIAP	NA	NA	92	RSGLIYLTNHI	2.21e-05
IKZF1	Ikaros	Q13422	7p12.2	Y435-p	15227508	57.53		LkEEHRAyDLLRAAs	NA	NA	20	EEHRAYDLLRA	4.869e-05
NFKBIA	IkB-alpha	P25963	14q13.2	Y42-p	448737	35.61		DsMkDEEyEQMVkEL	14	1	26	MKDEEYEQMVK	0.00020291
NFKBIA	IkB-alpha	P25963	14q13.2	Y289-p	1867984206	35.61		EsEDEEsyDtEsEFT	1	NA	NA	EDEESYDTESE	3.73e-06
NFKBIA	IkB-alpha	P25963	14q13.2	Y305-p	448799	35.61		FtEDELPyDDCVFGG	3	NA	5	EDELPYDDCVF	2.148e-05
IKBKG	IKKG	Q9Y6K9	Xq28	Y308-p	15420292	48.2	CC2-LZ	LKAQADIykADFQAE	NA	NA	1	AQADIYKADFQ	4.58e-06
IKBKG	IKKG	Q9Y6K9	Xq28	Y374-p	473650	48.2		PLPPAPAyLssPLAL	1	NA	11	PPAPAYLSSPL	9.431e-05
IL10RA	IL10RA	Q13651	11q23.3	Y446-p	449607	63		AAVAFQGyLRQTRCA	2	NA	NA	VAFQGYLRQTR	3.244e-05
IL10RA	IL10RA	Q13651	11q23.3	Y496-p	449608	63		PPALAKGyLKQDPLE	2	NA	1	ALAKGYLKQDP	3.064e-05
IL2RB	IL2RB	P14784	22q12.3	Y364-p	455360	61.12		SCFTNQGyFFFHLPD	4	NA	NA	FTNQGYFFFHL	7.099e-05
IL2RB	IL2RB	P14784	22q12.3	Y418-p	450884	61.12		LSGEDDAyCTFPSRD	3	NA	NA	GEDDAYCTFPS	0.00013361
IL2RB	IL2RB	P14784	22q12.3	Y536-p	450934	61.12		LPLNTDAyLSLQELQ	3	3	2	LNTDAYLSLQE	0.00016051
IL7R	IL7R	P16871	5p13.2	Y159-p	36249817	51.58	fn3	TSHLQKKyVKVLMHD	NA	1	NA	HLQKKYVKVLM	0.00015895
IL7R	IL7R	P16871	5p13.2	Y169-p	36249820	51.58	fn3	VLMHDVAyRQEKDEN	NA	1	NA	MHDVAYRQEKD	7.92e-06
IL7R	IL7R	P16871	5p13.2	Y449-p	451291	51.58		GSNQEEAyVTMSSFY	1	NA	NA	NQEEAYVTMSS	0.00018703
IRAK1	IRAK1	P51617	Xq28	Y515-p	15426583	76.54	Pkinase	RPPMTQVyERLEKLQ	NA	NA	2	PMTQVYERLEK	0.00022811
IRF1	IRF1	P10914	5q31.1	Y65-p	34668365	36.5	IRF	WAIHTGRyKAGEKEP	NA	NA	1	IHTGRYKAGEK	6.76e-06
IRF1	IRF1	P10914	5q31.1	Y109-p	2299205	36.5	IRF	GSSAVRVyRMLPPLT	1	NA	NA	SAVRVYRMLPP	9.059e-05
IRF5	IRF5	Q13568	7q32.1	Y136-p	459348	56.04		DSQPPEDySFGAGEE	NA	NA	1	QPPEDYSFGAG	1.645e-05
IRF5	IRF5	Q13568	7q32.1	Y313-p	57775901	56.04	IRF-3	PSDkQRFyTNQLLDV	1	1	NA	DKQRFYTNQLL	0.00479331
IRF5	IRF5	Q13568	7q32.1	Y335-p	25742049	56.04	IRF-3	QLQGQDLyAIRLCQC	1	1	NA	QGQDLYAIRLC	3.351e-05
IRF8	IRF8	Q02556	16q24.1	Y373-p	465347	48.36	IRF-3	LVQIEQLyVRQLAEE	NA	NA	2	QIEQLYVRQLA	0.00010045
ITGAL	ITGAL	P20701	16p11.2	Y332-p	23116572	128.77		TELQkKIyVIEGTsK	NA	NA	1	LQKKIYVIEGT	1.618e-05
ITGAM	ITGAM	P11215	16p11.2	Y676-p	23116578	127.18	Integrin_alpha2	QIQSVVTyDLALDSG	NA	NA	1	QSVVTYDLALD	2.825e-05
ITGB2	ITGB2	P05107	21q22.3	Y735-p	26400600	84.78	Integrin_b_cyt	HLSDLREyRRFEkEK	1	NA	NA	SDLREYRRFEK	1.703e-05
JAK1	JAK1	P23458	1p31.3	Y412-p	23116812	133.28	Jak1_Phl	FVSLVDGyFRLTADA	NA	NA	1	SLVDGYFRLTA	2.009e-05
JAK1	JAK1	P23458	1p31.3	Y507-p	54175388	133.28		IEVQkGRySLHGSDR	NA	1	NA	VQKGRYSLHGS	1.407e-05
JAK1	JAK1	P23458	1p31.3	Y568-p	15411218	133.28		AQEWQPVyPMSQLsF	NA	NA	1	EWQPVYPMSQL	1.37e-06
JAK1	JAK1	P23458	1p31.3	Y605-p	34369013	133.28	PK_Tyr_Ser-Thr	YSGTLMDykDDEGTS	NA	NA	1	GTLMDYKDDEG	3.55e-06
JAK1	JAK1	P23458	1p31.3	Y967-p	34354236	133.28	PK_Tyr_Ser-Thr	PSGSLKEyLPKNKNK	NA	NA	1	GSLKEYLPKNK	5e-07
JAK1	JAK1	P23458	1p31.3	Y993-p	27908635	133.28	PK_Tyr_Ser-Thr	QICKGMDyLGSRQYV	NA	1	NA	CKGMDYLGSRQ	3.141e-05
JAK1	JAK1	P23458	1p31.3	Y1125-p	15411215	133.28	PK_Tyr_Ser-Thr	PNCPDEVyQLMRkCW	NA	NA	38	CPDEVYQLMRK	0.00013635
XRCC6	Ku70	P12956	22q13.2	Y103-p	463413	69.84	Ku_N	SVNFkNIyVLQELDN	NA	1	9	NFKNIYVLQEL	0.00012702
XRCC6	Ku70	P12956	22q13.2	Y322-p	34735616	69.84	Ku	DTkrsQIyGsRQIIL	NA	NA	5	KRSQIYGSRQI	1.437e-05
XRCC6	Ku70	P12956	22q13.2	Y588-p	462298	69.84	SAP	LkEACRAyGLksGLk	NA	NA	1	EACRAYGLKSG	2.86e-06
LMNB1	Lamin B1	P20700	5q23.2	Y46-p	22777531	66.41	Filament	LNDrLAVyIDkVRSL	NA	1	4	DRLAVYIDKVR	1.191e-05
LMNB1	Lamin B1	P20700	5q23.2	Y82-p	55371153	66.41	Filament	LtGLkALyEtELADA	NA	1	NA	GLKALYETELA	7.487e-05
LMNB1	Lamin B1	P20700	5q23.2	Y138-p	23120773	66.41	Filament	AQIkLREyEAALNsk	NA	NA	1	IKLREYEAALN	7.755e-05
LMNB1	Lamin B1	P20700	5q23.2	Y212-p	15227801	66.41	Filament	LEFRksMyEEEINET	NA	NA	1	FRKSMYEEEIN	3.965e-05
LMNB1	Lamin B1	P20700	5q23.2	Y268-p	3738986	66.41	Filament	kEELEQtyHAkLENA	NA	1	6	ELEQTYHAKLE	9.89e-06
LMNB1	Lamin B1	P20700	5q23.2	Y360-p	3972395	66.41	Filament	MQQQLNDyEQLLDVK	NA	2	NA	QQLNDYEQLLD	0.0003637
LMNB1	Lamin B1	P20700	5q23.2	Y377-p	27451868	66.41	Filament	LDMEIsAyRkLLEGE	NA	1	NA	MEISAYRKLLE	6.671e-05
LYN	LYN	P07948	8q12.1	Y32-p	454717	58.57		RNTERtIyVRDPTSN	1	10	96	TERTIYVRDPT	1.4e-05
LYN	LYN	P07948	8q12.1	Y117-p	1037709	58.57		EGFIPsNyVAKLNTL	NA	NA	3	FIPSNYVAKLN	3.145e-05
LYN	LYN	P07948	8q12.1	Y306-p	463569	58.57	PK_Tyr_Ser-Thr	HDKLVRLyAVVTREE	NA	8	126	KLVRLYAVVTR	0.00035428
LYN	LYN	P07948	8q12.1	Y460-p	463571	58.57	PK_Tyr_Ser-Thr	MTALSQGyRMPRVEN	NA	1	7	ALSQGYRMPRV	2.33e-06
LYN	LYN	P07948	8q12.1	Y473-p	454092	58.57	PK_Tyr_Ser-Thr	ENCPDELyDIMkMCW	NA	18	685	CPDELYDIMKM	6.705e-05
LYN	LYN	P07948	8q12.1	Y501-p	463572	58.57		QSVLDDFytAtEGQy	NA	NA	2	VLDDFYTATEG	3.124e-05
M6PR	M6PR	P20645	12p13.31	Y255-p	9417376	30.99	Man-6-P_recep	PRNVPAAyRGVGDDQ	NA	NA	6	NVPAAYRGVGD	5.048e-05
MAPKAPK2	MAPKAPK2	P49137	1q32.1	Y63-p	476186	45.57		kNAIIDDyKVtsQVL	NA	1	1	AIIDDYKVTSQ	1.773e-05
MAPKAPK2	MAPKAPK2	P49137	1q32.1	Y367-p	6200120	45.57		LATMRVDyEQIkIKk	NA	NA	25	TMRVDYEQIKI	0.00032978
MAP2K1	MEK1	Q02750	15q22.31	Y300-p	2133800	43.44	Pkinase	PGRPLssyGMDSRPP	1	2	NA	RPLSSYGMDSR	4.78e-06
MAP3K3	MEKK3	Q99759	17q23.3	Y155-p	459419	70.9		AGDINTIyQPPEPRs	NA	NA	58	DINTIYQPPEP	6.6e-07
MAP3K3	MEKK3	Q99759	17q23.3	Y266-p	50783459	70.9		SDREtQLyDKGVKGG	NA	1	NA	RETQLYDKGVK	1.789e-05
MAP3K3	MEKK3	Q99759	17q23.3	Y288-p	36249870	70.9		VSVHHKDysDGRRtF	NA	1	NA	VHHKDYSDGRR	7.33e-06
MAP2K4	MKK4	P45985	17p12	Y269-p	1881548606	44.29		RDAGCRPyMAPERID	1	NA	NA	AGCRPYMAPER	3.91e-06
MAP2K4	MKK4	P45985	17p12	Y307-p	1881548608	44.29		LATGRFPyPKWNSVF	1	NA	NA	TGRFPYPKWNS	7.2e-07
MYD88	MYD88	Q99836	3p22.2	Y257-p	474538	33.23	TIR	kRLIPIkyKAMKkEF	2	NA	NA	LIPIKYKAMKK	7.56e-06
MYD88	MYD88	Q99836	3p22.2	Y276-p	473258	33.23	TIR	RFITVCDyTNPCTkS	NA	NA	5	ITVCDYTNPCT	0.00019611
MYO1E	MYO1E	Q12965	15q22.2	Y67-p	4000331	127.06	Myosin_head	NPFKQMPyFGEKEIE	NA	NA	1	FKQMPYFGEKE	2.63e-06
MYO1E	MYO1E	Q12965	15q22.2	Y440-p	473776	127.06	Myosin_head	IRWTPIEyFNNkIVC	NA	1	25	WTPIEYFNNKI	0.0005421
MYO1E	MYO1E	Q12965	15q22.2	Y609-p	15228896	127.06	Myosin_head	RVkHQVEyLGLkENI	NA	1	19	KHQVEYLGLKE	0.00015354
MYO1E	MYO1E	Q12965	15q22.2	Y715-p	3974735	127.06		KFVARKKyVQMREEA	NA	1	NA	VARKKYVQMRE	6.733e-05
MYO1E	MYO1E	Q12965	15q22.2	Y941-p	462376	127.06		NttQNtGySsGTQNA	NA	NA	11	TQNTGYSSGTQ	1.223e-05
MYO1E	MYO1E	Q12965	15q22.2	Y950-p	459465	127.06		sGTQNANyPVRAAPP	NA	1	40	TQNANYPVRAA	5.8e-07
MYO1E	MYO1E	Q12965	15q22.2	Y961-p	23252179	127.06		AAPPPPGyHQNGVIR	NA	NA	3	PPPPGYHQNGV	2.219e-05
MYO1E	MYO1E	Q12965	15q22.2	Y989-p	458580	127.06		RsNQKsLytsMARPP	NA	8	151	NQKSLYTSMAR	8.869e-05
MYO1F	MYO1F	O00160	19p13.2	Y65-p	23252183	124.84	Myosin_head	NPFKQMPyFTDREID	NA	NA	1	FKQMPYFTDRE	4.05e-06
MYO1F	MYO1F	O00160	19p13.2	Y438-p	473235	124.84	Myosin_head	IRWTPIQyFNNKVVC	NA	NA	1	WTPIQYFNNKV	0.00052561
MYO1F	MYO1F	O00160	19p13.2	Y667-p	462236	124.84	Myosin_head	VNMEPDQyQMGsTkV	NA	NA	1	MEPDQYQMGST	3.716e-05
MYO1F	MYO1F	O00160	19p13.2	Y771-p	3550246	124.84	Myosin_TH1	FADSVTKyDRRFKPI	NA	NA	1	DSVTKYDRRFK	2.01e-06
MYO1F	MYO1F	O00160	19p13.2	Y790-p	13831273	124.84	Myosin_TH1	ILTPKCVyVIGREKV	NA	1	NA	TPKCVYVIGRE	3.615e-05
NFKB2	NFkB-p100	Q00653	10q24.32	Y55-p	473394	96.75	RHD_DNA_bind	QRGFRFRyGCEGPSH	NA	1	1	GFRFRYGCEGP	2.4e-06
NFKB2	NFkB-p100	Q00653	10q24.32	Y77-p	3654912	96.75	RHD_DNA_bind	SEkGRKTyPtVKICN	NA	NA	3	KGRKTYPTVKI	2.4e-06
NFKB2	NFkB-p100	Q00653	10q24.32	Y285-p	457328	96.75	RHD_dimer	PTDVHKQyAIVFRTP	NA	1	9	DVHKQYAIVFR	0.00013215
NFKB2	NFkB-p100	Q00653	10q24.32	Y868-p	472900	96.75		EVkEDsAyGsQsVEQ	NA	1	2	KEDSAYGSQSV	5.085e-05
RELA	NFkB-p65	Q04206	11q13.1	Y306-p	3999198	60.22		EEKRKRtyEtFksIM	NA	NA	1	KRKRTYETFKS	0.00017884
SLC9A3R1	NHERF	O14745	17q25.1	Y38-p	6157443	38.87	PDZ	EKGkLGQyIRLVEPG	NA	1	8	GKLGQYIRLVE	0.00017921
SLC9A3R1	NHERF	O14745	17q25.1	Y164-p	3742516	38.87	PDZ	MKKGPsGyGFNLHsD	NA	NA	2	KGPSGYGFNLH	1.628e-05
SNU13	NHP2L1	P55769	22q13.2	Y32-p	455173	14.17	Ribosomal_L7Ae	LVQQsCNykQLRkGA	NA	8	62	QQSCNYKQLRK	3.351e-05
NIN	NIN	Q8N4C6	14q22.1	Y98-p	3670882	243.25		SLEAQPkyVRGGKRY	NA	NA	1	EAQPKYVRGGK	1.316e-05
NIN	NIN	Q8N4C6	14q22.1	Y155-p	464931	243.25		KTQRsEEyEAEGQLR	NA	NA	23	QRSEEYEAEGQ	2.451e-05
NIN	NIN	Q8N4C6	14q22.1	Y1393-p	23254696	243.25		ECKQENQyLEGNTQL	NA	NA	1	KQENQYLEGNT	3.342e-05
NIN	NIN iso7	Q8N4C6-7	14q22.1	Y2079-p	23254702	248.19		DAMVKDLyVENAQLL	NA	NA	1	MVKDLYVENAQ	3.978e-05
NRAS	NRas	P01111	1p13.2	Y137-p	31888794	21.23	Ras	AHELAkSyGIPFIET	NA	1	NA	ELAKSYGIPFI	2e-06
NUMB	NUMB	P49757	14q24.2-q24.3	Y15-p	462348	70.8		FRRKkDVyVPEAsRP	NA	1	22	RKKDVYVPEAS	5.17e-06
OASL	OASL	Q15646	12q24.31	Y363-p	448980	59.23		LTVEQRGyPDFNLIV	NA	NA	4	VEQRGYPDFNL	2.32e-06
OASL	OASL	Q15646	12q24.31	Y389-p	3589485	59.23		KIRRTRGySGLQRLS	NA	NA	1	RRTRGYSGLQR	2.824e-05
OTUD5	OTUD5	Q96G74	Xp11.23	Y175-p	3209025	60.63		REEVGAGyNsEDEyE	NA	4	2	EVGAGYNSEDE	9.41e-06
OTUD5	OTUD5	Q96G74	Xp11.23	Y181-p	3209028	60.63		GyNsEDEyEAAAARI	NA	2	1	NSEDEYEAAAA	8.331e-05
OTUD5	OTUD5	Q96G74	Xp11.23	Y514-p	40268231	60.63		tsPLVsLyPALECRA	NA	1	NA	PLVSLYPALEC	4.66e-06
CDKN1A	p21Cip1	P38936	6p21.2	Y151-p	50785631	18.12		QtsMTDFyHskRrLI	NA	1	NA	SMTDFYHSKRR	3.12e-06
CDKN1B	p27Kip1	P46527	12p13.1	Y74-p	475060	22.07	CDI	HkPLEGkyEWQEVEk	10	NA	NA	PLEGKYEWQEV	7.534e-05
PAFAH1B1	PAFAH1B1	P43034	17p13.3	Y394-p	463948	46.64	WD40	DFHkTAPyVVTGSVD	NA	NA	1	HKTAPYVVTGS	0.00018987
PAK2	PAK2	Q13177	3q29	Y130-p	448301	58.04	PBD	VLDVLkFyDsNtVkQ	2	1	125	DVLKFYDSNTV	3.44e-06
PAK2	PAK2	Q13177	3q29	Y139-p	3571405	58.04		sNtVkQKyLsFtPPE	2	1	33	TVKQKYLSFTP	0.00012585
PAK2	PAK2	Q13177	3q29	Y194-p	15413016	58.04		PDHTksIytRsVIDP	2	NA	18	HTKSIYTRSVI	2.22e-05
PAK2	PAK2	Q13177	3q29	Y443-p	23129016	58.04	Pkinase	MVEGEPPyLNENPLR	NA	NA	3	EGEPPYLNENP	0.00254397
PCMT1	PCMT1	P22061	6q25.1	Y213-p	5699985	24.64	PCMT	kPLMGVIyVPLTDKE	NA	NA	4	LMGVIYVPLTD	3.426e-05
PLIN3	perilipin 3	O60664	19p13.3	Y46-p	15421230	47.07	Perilipin	CDMVSAAyASTKESY	NA	1	12	MVSAAYASTKE	7.77e-05
PLIN3	perilipin 3	O60664	19p13.3	Y95-p	463802	47.07	Perilipin	QIAsAsEyAHRGLDk	NA	6	59	ASASEYAHRGL	4.642e-05
PLIN3	perilipin 3	O60664	19p13.3	Y235-p	41568342	47.07	Perilipin	QQRQEQSyFVRLGsL	NA	NA	1	RQEQSYFVRLG	5.62e-06
PLIN3	perilipin 3	O60664	19p13.3	Y251-p	1873650102	47.07	Perilipin	ErLRQHAyEHSLGkL	1	1	NA	LRQHAYEHSLG	9.751e-05
PGAM1	PGAM1	P18669	10q24.1	Y26-p	450787	28.8	His_Phos_1	ENrFsGWyDADLsPA	1	17	791	RFSGWYDADLS	1.229e-05
PGAM1	PGAM1	P18669	10q24.1	Y50-p	3973881	28.8	His_Phos_1	QALRDAGyEFDICFT	NA	2	2	LRDAGYEFDIC	1.799e-05
PGAM1	PGAM1	P18669	10q24.1	Y92-p	454756	28.8	His_Phos_1	WRLNErHyGGLtGLN	2	33	1951	LNERHYGGLTG	0.00017001
PGAM1	PGAM1	P18669	10q24.1	Y119-p	463984	28.8	His_Phos_1	VkIWRRsyDVPPPPM	1	7	18	IWRRSYDVPPP	8.8e-07
PGAM1	PGAM1	P18669	10q24.1	Y133-p	463985	28.8	His_Phos_1	MEPDHPFysNISkDR	NA	3	13	PDHPFYSNISK	0.0187209
PGS1	PGS1	Q32NB8	17q25.3	Y224-p	10943306	62.73	PLDc_2	GLQHIKVyLFDNSVI	1	1	NA	QHIKVYLFDNS	2.363e-05
PGS1	PGS1	Q32NB8	17q25.3	Y241-p	10943307	62.73	PLDc_2	GANLSDSyFTNRQDR	1	1	NA	NLSDSYFTNRQ	3.06e-06
PIM2	Pim2	Q9P1W9	Xp11.23	Y32-p	477361	34.19	Pkinase	REAFEAEyRLGPLLG	NA	NA	1	AFEAEYRLGPL	8.93e-06
PRKCB	PKCB	P05771	16p12.2-p12.1	Y123-p	23132250	76.87	C1_1	DHCGSLLyGLIHQGM	NA	NA	1	CGSLLYGLIHQ	7.529e-05
PRKCB	PKCB	P05771	16p12.2-p12.1	Y368-p	3422731	76.87	Pkinase	RkGtDELyAVKILKK	NA	NA	40	GTDELYAVKIL	3.537e-05
PRKCD	PKCD	Q05655	3p21.1	Y52-p	447574	77.51		VQKKPtMyPEWKSTF	2	NA	NA	KKPTMYPEWKS	2.78e-06
PRKCD	PKCD	Q05655	3p21.1	Y64-p	447581	77.51		STFDAHIyEGRVIQI	2	1	19	FDAHIYEGRVI	9.371e-05
PRKCD	PKCD	Q05655	3p21.1	Y155-p	447575	77.51		IKQAKIHyIKNHEFI	3	NA	NA	QAKIHYIKNHE	4.525e-05
PRKCD	PKCD	Q05655	3p21.1	Y187-p	447579	77.51	C1_1	WGLNkQGyKCRQCNA	2	NA	NA	LNKQGYKCRQC	7.03e-06
PRKCD	PKCD	Q05655	3p21.1	Y313-p	447573	77.51		ssEPVGIyQGFEKkT	20	45	1624	EPVGIYQGFEK	0.00016236
PRKCD	PKCD	Q05655	3p21.1	Y334-p	450077	77.51		MQDNsGtyGkIWEGs	5	21	513	DNSGTYGKIWE	0.00016131
PRKCD	PKCD	Q05655	3p21.1	Y374-p	464424	77.51	Pkinase	ELkGRGEyFAIKALK	2	17	512	KGRGEYFAIKA	5.114e-05
PRKCD	PKCD	Q05655	3p21.1	Y471-p	3956157	77.51	Pkinase	LHSKGIIyRDLkLDN	NA	NA	1	SKGIIYRDLKL	2.489e-05
PRKCD	PKCD	Q05655	3p21.1	Y525-p	450231	77.51	Pkinase	EILQGLKyTFSVDWW	2	NA	NA	LQGLKYTFSVD	7.89e-06
PRKCD	PKCD	Q05655	3p21.1	Y567-p	447576	77.51	Pkinase	IRVDTPHyPRWITKE	2	NA	NA	VDTPHYPRWIT	4.54e-06
PRKCD	PKCD	Q05655	3p21.1	Y630-p	462681	77.51	Pkinase_C	KVKSPRDysNFDQEF	NA	3	25	KSPRDYSNFDQ	0.0111091
PRKCD	PKCD	Q05655	3p21.1	Y646-p	3194447	77.51	Pkinase_C	NEkARLsysDKNLID	NA	3	21	KARLSYSDKNL	2.19e-06
PLEK	pleckstrin	P08567	2p14	Y130-p	56569546	40.12		tIDLGALyLsMKDtE	NA	1	NA	DLGALYLSMKD	0.00015057
PML	PML	P29590	15q24.1	Y339-p	50787025	97.55	DUF3583	LVQRMkCyAsDQEVL	NA	1	NA	QRMKCYASDQE	5.22e-06
POSTN	POSTN	Q15063	13q13.3	Y83-p	15405404	93.31		LYECCPGyMRMEGMK	NA	NA	1	ECCPGYMRMEG	3.72e-05
PPP1CA	PPP1CA	P62136	11q13.2	Y93-p	55373724	37.51	Metallophos	NYLFLGDyVDRGkQS	NA	1	NA	LFLGDYVDRGK	2.645e-05
PPP1CA	PPP1CA	P62136	11q13.2	Y255-p	15427827	37.51		HQVVEDGyEFFAkRQ	NA	1	5	VVEDGYEFFAK	0.00011877
PPP1CA	PPP1CA	P62136	11q13.2	Y306-p	458551	37.51		ADKNKGkyGQFsGLN	NA	3	94	KNKGKYGQFSG	9.301e-05
PRMT1	PRMT1	Q99873	19q13.33	Y199-p	55378700	42.46		FPDrATLyVtAIEDr	NA	1	NA	DRATLYVTAIE	0.00019781
PRMT1	PRMT1	Q99873	19q13.33	Y258-p	55378708	42.46		LIkEVDIyTVKVEDL	NA	1	NA	KEVDIYTVKVE	6.47e-06
PRMT1	PRMT1	Q99873	19q13.33	Y309-p	454762	42.46		STsPEsPytHWkQtV	2	12	110	SPESPYTHWKQ	4.58e-05
PSMB8	PSMB8	P28062	6p21.32	Y126-p	464081	30.35	Proteasome	GCAADCQyWERLLAk	NA	NA	1	AADCQYWERLL	1.512e-05
PSMB8	PSMB8	P28062	6p21.32	Y162-p	5953160	30.35	Proteasome	LSNMMCQyRGMGLSM	NA	NA	1	NMMCQYRGMGL	3.143e-05
PSMB8	PSMB8	P28062	6p21.32	Y234-p	3973897	30.35	Proteasome	LGRRAIAyATHRDSy	NA	1	8	RRAIAYATHRD	2.671e-05
PSMB8	PSMB8	P28062	6p21.32	Y241-p	3973903	30.35	Proteasome	yATHRDSySGGVVNM	NA	1	NA	THRDSYSGGVV	6.36e-06
PSMB8	PSMB8	P28062	6p21.32	Y249-p	3973909	30.35	Proteasome	SGGVVNMyHMkEDGW	NA	1	1	GVVNMYHMKED	1.256e-05
PSMD11	PSMD11	O00231	17q11.2	Y72-p	23135675	47.46	RPN6_N	ELGGLLkyVRPFLNs	NA	NA	1	GGLLKYVRPFL	2.13e-06
PSMD11	PSMD11	O00231	17q11.2	Y137-p	55367809	47.46		EARLVSLyFDTkRYQ	NA	1	NA	RLVSLYFDTKR	2.58e-05
PSMD11	PSMD11	O00231	17q11.2	Y201-p	4105896	47.46		RTTANAIyCPPkLQA	NA	NA	8	TANAIYCPPKL	5.5e-07
PSMD11	PSMD11	O00231	17q11.2	Y397-p	23135672	47.46	RPN6_C_helix	EPPVDKtyEAALETI	NA	NA	1	PVDKTYEAALE	0.00010533
PSMD11	PSMD11	O00231	17q11.2	Y415-p	460529	47.46	RPN6_C_helix	SKVVDsLyNkAKKLT	NA	2	84	VVDSLYNKAKK	3.623e-05
PSME1	PSME1	Q06323	14q12	Y209-p	55374399	28.72	PA28_beta	HELDEAEyRDIrLMV	NA	1	NA	LDEAEYRDIRL	6.869e-05
PTPN1	PTP1B	P18031	20q13.13	Y20-p	448908	49.97		sGsWAAIyQDIRHEA	NA	3	115	SWAAIYQDIRH	0.00025182
PTPN1	PTP1B	P18031	20q13.13	Y46-p	3791168	49.97	Y_phosphatase	KNKNRNRyRDVsPFD	2	NA	54	KNRNRYRDVSP	6.335e-05
PTPN1	PTP1B	P18031	20q13.13	Y66-p	447812	49.97	Y_phosphatase	LHQEDNDyINAsLIk	2	2	44	QEDNDYINASL	0.0438205
PTPN1	PTP1B	P18031	20q13.13	Y359-p	15422564	49.97		sPLNAAPyGIEsMsQ	NA	NA	1	LNAAPYGIESM	2.087e-05
PTPN2	PTPN2	P17706	18p11.21	Y22-p	15281428	48.47		QRRWQPLyLEIRNES	NA	NA	1	RWQPLYLEIRN	0.00033512
PTPN2	PTPN2	P17706	18p11.21	Y32-p	23136015	48.47		IRNESHDyPHRVAkF	NA	NA	8	NESHDYPHRVA	9.3e-07
PTPN2	PTPN2	P17706	18p11.21	Y54-p	23136018	48.47	Y_phosphatase	RYRDVsPyDHSRVkL	NA	NA	2	RDVSPYDHSRV	1.868e-05
PTPN2	PTPN2	P17706	18p11.21	Y68-p	55370998	48.47	Y_phosphatase	LQNAENDyINAsLVD	NA	1	NA	NAENDYINASL	0.0347344
PTPN2	PTPN2	P17706	18p11.21	Y384-p	462631	48.47		RKRKRWLyWQPILTK	NA	NA	1	RKRWLYWQPIL	7.67e-06
PYCARD	PYCARD	Q9ULZ3	16p11.2	Y137-p	3920078	21.63	CARD	EWLLDALyGkVLTDE	1	NA	1	LLDALYGKVLT	0.0001925
PYCARD	PYCARD	Q9ULZ3	16p11.2	Y146-p	465096	21.63	CARD	kVLTDEQyQAVRAEP	2	2	4	LTDEQYQAVRA	0.00032801
RAB10	RAB10	P61026	2p23.3	Y6-p	473923	22.54		__MAKKtyDLLFKLL	NA	3	43	MAKKTYDLLFK	2.79e-05
RAB2A	Rab2	P61019	8q12.1-q12.2	Y86-p	55373600	23.55	Ras	AAGALLVyDItRRDT	NA	1	NA	GALLVYDITRR	1.444e-05
RAB35	RAB35	Q15286	12q24.23	Y37-p	2470212	23.03	Ras	DNTFSGsyItTIGVD	NA	2	12	TFSGSYITTIG	0.00011493
RAB35	RAB35	Q15286	12q24.23	Y136-p	14578595	23.03	Ras	VVETEDAykFAGQMG	NA	1	NA	ETEDAYKFAGQ	1.334e-05
RAB7A	Rab7	P51149	3q21.3	Y28-p	55373091	23.49	Ras	kTSLMNQyVNkkFSN	NA	1	NA	SLMNQYVNKKF	0.00581194
RAB7A	Rab7	P51149	3q21.3	Y37-p	15413910	23.49	Ras	NkkFSNQykAtIGAD	NA	NA	12	KFSNQYKATIG	6.273e-05
RAB7A	Rab7	P51149	3q21.3	Y183-p	449657	23.49		QEtEVELyNEFPEPI	2	20	225	TEVELYNEFPE	0.00014339
RAB8B	RAB8B	Q92930	15q22.2	Y143-p	50324110	23.58	Ras	GEKLAIDyGIKFLET	NA	1	NA	KLAIDYGIKFL	5.51e-06
RALB	RALB	P11234	2q14.2	Y154-p	55370337	23.41	Ras	AEEWGVQyVETSAkT	NA	1	NA	EWGVQYVETSA	0.00018634
RAP1A	RAP1A	P62834	1p13.2	Y32-p	41287299	20.99	Ras	QGIFVEkyDPTIEDs	NA	1	NA	IFVEKYDPTIE	1.36e-06
RAP1A	RAP1A	P62834	1p13.2	Y40-p	31084845	20.99	Ras	DPTIEDsyRKQVEVD	NA	2	1	TIEDSYRKQVE	5.85e-06
RAP1A	RAP1A	P62834	1p13.2	Y159-p	464129	20.99	Ras	INVNEIFyDLVRQIN	NA	3	49	VNEIFYDLVRQ	2.468e-05
RELB	RELB	Q01201	19q13.32	Y293-p	23138393	62.13	RHD_DNA_bind	PVLSEPVyDKKSTNT	NA	NA	1	LSEPVYDKKST	4.39e-06
RGS19	RGS19	P49795	20q13.33	Y202-p	3411314	24.64	RGS	RFLSsPtyRALLLQG	NA	2	NA	LSSPTYRALLL	0.00011119
RHBDF2	RHBDL6	Q6PJF5	17q25.1	Y229-p	474170	96.69	Rhomboid_SP	FTSVRsGySHLPRRK	NA	1	19	SVRSGYSHLPR	4.564e-05
RHOA	RHOA	P61586	3p21.31	Y34-p	473955	21.77	Ras	kDQFPEVyVPTVFEN	1	2	13	QFPEVYVPTVF	2.532e-05
RHOA	RHOA	P61586	3p21.31	Y42-p	150180312	21.77	Ras	VPTVFENyVADIEVD	4	NA	NA	TVFENYVADIE	3.887e-05
RHOA	RHOA	P61586	3p21.31	Y156-p	460511	21.77	Ras	NRIGAFGyMECsAKT	NA	2	22	IGAFGYMECSA	9.427e-05
RHOG	RHOG	P84095	11p15.4	Y32-p	475232	21.31	Ras	TNAFPKEyIPTVFDN	NA	NA	5	AFPKEYIPTVF	1.004e-05
RHOG	RHOG	P84095	11p15.4	Y64-p	4000315	21.31	Ras	DTAGQEEyDRLRTLS	NA	NA	9	AGQEEYDRLRT	2.82e-05
ARHGDIA	RhoGDI alpha	P52565	17q25.3	Y27-p	459526	23.21	Rho_GDI	EDEHsVNykPPAQKs	1	1	50	EHSVNYKPPAQ	3.2e-07
ARHGDIA	RhoGDI alpha	P52565	17q25.3	Y51-p	15422875	23.21	Rho_GDI	DDEsLRKykEALLGR	NA	NA	3	ESLRKYKEALL	1.017e-05
ARHGDIA	RhoGDI alpha	P52565	17q25.3	Y156-p	469606	23.21	Rho_GDI	YGPRAEEyEFLtPVE	4	2	21	PRAEEYEFLTP	0.00034104
RIPK2	RIPK2	O43353	8q21.3	Y23-p	40248171	61.19	PK_Tyr_Ser-Thr	HkLADLRyLSrGASG	NA	1	NA	LADLRYLSRGA	1.344e-05
RIPK2	RIPK2	O43353	8q21.3	Y381-p	457824	61.19		sRKAQDCyFMkLHHC	NA	15	352	KAQDCYFMKLH	1.8e-06
RIPK2	RIPK2	O43353	8q21.3	Y474-p	4270705	61.19	CARD	DLIMKEDyELVSTkP	5	1	NA	IMKEDYELVST	0.00017725
RPL27	RPL27	P61353	17q21.31	Y49-p	462667	15.8		LVAGIDRyPRkVTAA	NA	NA	8	AGIDRYPRKVT	6e-08
RPL3	RPL3	P39023	22q13.1	Y291-p	15177988	46.11	Ribosomal_L3	IYkIGQGyLIkDGkL	NA	1	2	KIGQGYLIKDG	1.358e-05
RPL3	RPL3	P39023	22q13.1	Y307-p	450722	46.11	Ribosomal_L3	kNNAstDyDLsDkSI	NA	7	225	NASTDYDLSDK	1.27e-05
RPL30	RPL30	P62888	8q22.2	Y74-p	13252820	12.78	Ribosomal_L7Ae	AkTGVHHysGNNIEL	NA	1	NA	TGVHHYSGNNI	5.793e-05
RPL35A	RPL35A	P18077	3q29	Y14-p	7788990	12.54	Ribosomal_L35Ae	SkAIFAGykRGLRNQ	NA	1	NA	AIFAGYKRGLR	3.36e-06
RPL35A	RPL35A	P18077	3q29	Y34-p	487362	12.54	Ribosomal_L35Ae	LLkIEGVyARDETEF	NA	7	37	KIEGVYARDET	1.335e-05
RPL35A	RPL35A	P18077	3q29	Y42-p	55371066	12.54	Ribosomal_L35Ae	ARDETEFyLGkRCAY	NA	1	NA	DETEFYLGKRC	4.21e-06
RPLP0	RPLP0	P05388	12q24.23	Y24-p	450512	34.27	Ribosomal_L10	IIQLLDDyPkCFIVG	NA	35	530	QLLDDYPKCFI	1.77e-06
RPLP0	RPLP0	P05388	12q24.23	Y257-p	15561237	34.27	Ribosomal_60s	ALsVETDyTFPLAEk	NA	2	NA	SVETDYTFPLA	3.59e-06
RPS11	RPS11	P62280	19q13.33	Y10-p	7445619	18.43	Ribosomal_S17_N	DIQTERAyQkQPtIF	NA	1	6	QTERAYQKQPT	5.547e-05
RPS11	RPS11	P62280	19q13.33	Y55-p	7445622	18.43	Ribosomal_S17_N	kEAIEGtyIDkkCPF	NA	2	12	AIEGTYIDKKC	7.5e-06
RPS16	RPS16	P62249	19q13.2	Y82-p	458552	16.45	Ribosomal_S9	GGHVAQIyAIRQSIS	NA	5	28	HVAQIYAIRQS	4.693e-05
RPS16	RPS16	P62249	19q13.2	Y115-p	18913282	16.45	Ribosomal_S9	IkDILIQyDrTLLVA	NA	1	NA	DILIQYDRTLL	7.34e-06
RPS19	RPS19	P39019	19q13.2	Y48-p	7791314	16.06	Ribosomal_S19e	KHkELAPyDENWFyt	NA	3	NA	KELAPYDENWF	1.071e-05
RPS19	RPS19	P39019	19q13.2	Y54-p	41287395	16.06	Ribosomal_S19e	PyDENWFytrAAsTA	NA	1	NA	DENWFYTRAAS	1.542e-05
RPS3	RPS3	P23396	11q13.4	Y34-p	55371325	26.69	KH_2	rELAEDGysGVEVRV	NA	1	NA	LAEDGYSGVEV	5.51e-05
RPS3	RPS3	P23396	11q13.4	Y87-p	4111902	26.69	KH_2	PEGsVELyAEkVATR	NA	1	4	GSVELYAEKVA	2.567e-05
RPS3	RPS3	P23396	11q13.4	Y107-p	462641	26.69	Ribosomal_S3_C	AQAEsLRykLLGGLA	NA	NA	13	AESLRYKLLGG	2.202e-05
RPS3	RPS3	P23396	11q13.4	Y120-p	458502	26.69	Ribosomal_S3_C	LAVRRACyGVLRFIM	NA	3	54	VRRACYGVLRF	4.23e-05
RPSA	RPSA	P08865	3p22.1	Y47-p	11121433	32.85	Ribosomal_S2	kRksDGIyIINLkRT	NA	1	NA	KSDGIYIINLK	3.738e-05
RPSA	RPSA	P08865	3p22.1	Y139-p	450516	32.85	Ribosomal_S2	QPLtEAsyVNLPTIA	NA	20	293	LTEASYVNLPT	0.0297466
RPSA	RPSA	P08865	3p22.1	Y156-p	477426	32.85	Ribosomal_S2	NtDSPLRyVDIAIPC	NA	NA	9	DSPLRYVDIAI	0.00014021
SEC23B	SEC23B	Q15437	20p11.23	Y333-p	3791250	86.48	Sec23_trunk	MKKATkHyEMLANRT	NA	NA	1	KATKHYEMLAN	0.00039854
SEC23B	SEC23B	Q15437	20p11.23	Y707-p	38486709	86.48	Gelsolin	ARFPMPRyINTEHGG	NA	NA	1	FPMPRYINTEH	0.0160525
SEC23B	SEC23B	Q15437	20p11.23	Y734-p	479170	86.48		SQTHNNLyAWGQETG	NA	NA	9	THNNLYAWGQE	0.00011365
SELL	SELL	P14151	1q24.2	Y132-p	3665023	42.19	Lectin_C	kEDCVEIyIkRNkDA	NA	NA	1	DCVEIYIKRNK	1.197e-05
SF3B4	SF3B4	Q15427	1q21.2	Y16-p	462696	44.39	RRM_1	RNQDATVyVGGLDEK	NA	8	121	QDATVYVGGLD	7.229e-05
SF3B4	SF3B4	Q15427	1q21.2	Y56-p	450587	44.39	RRM_1	VTGQHQGyGFVEFLs	NA	1	1	GQHQGYGFVEF	0.00014687
SF3B4	SF3B4	Q15427	1q21.2	Y69-p	11013820	44.39	RRM_1	LsEEDADyAIKIMNM	NA	NA	1	EEDADYAIKIM	3.566e-05
SHC1	SHC1	P29353	1q21.3	Y315-p	4834038	62.82	PID	FELRFkQyLRNPPkL	NA	2	NA	LRFKQYLRNPP	7.06e-06
SHC1	SHC1	P29353	1q21.3	Y427-p	448511	62.82		ELFDDPsyVNVQNLD	15	69	1822	FDDPSYVNVQN	0.0431178
SHC1	SHC1	P29353	1q21.3	Y520-p	23144113	62.82	SH2	sTTTPGQyVLTGLQS	NA	NA	5	TTPGQYVLTGL	0.00016065
SHC1	SHC1 iso2	P29353-2	1q21.3	Y448-p	33664400	51.61	SH2	SVSHLISyHMDNHLP	1	NA	NA	SHLISYHMDNH	3.8e-06
INPPL1	SHIP-2	O15357	11q13.4	Y62-p	3705671	138.6	SH2	AFALCVLyQKHVHTY	NA	NA	1	ALCVLYQKHVH	6.827e-05
INPPL1	SHIP-2	O15357	11q13.4	Y622-p	477130	138.6	Exo_endo_phos	DIQEILNyISRKEFE	NA	NA	51	QEILNYISRKE	2.426e-05
INPPL1	SHIP-2	O15357	11q13.4	Y671-p	448887	138.6	Exo_endo_phos	ERGSRDTyAWHKQKP	NA	1	107	GSRDTYAWHKQ	3.252e-05
INPPL1	SHIP-2	O15357	11q13.4	Y886-p	448888	138.6		LGtRERLyEWIsIDK	NA	28	523	TRERLYEWISI	0.00036425
INPPL1	SHIP-2	O15357	11q13.4	Y1135-p	448885	138.6		KtLsEVDyAPAGPAr	NA	34	673	LSEVDYAPAGP	8.57e-06
INPPL1	SHIP-2	O15357	11q13.4	Y1162-p	448886	138.6		PRGLPsDyGRPLsFP	NA	9	341	GLPSDYGRPLS	2.22e-06
INPPL1	SHIP-2	O15357	11q13.4	Y1213-p	477529	138.6	SAM_1	RAIGLERyEEGLVHN	NA	NA	9	IGLERYEEGLV	2.384e-05
PTPN6	SHP-1	P29350	12p13.31	Y98-p	3662717	67.56		GTIIHLkyPLNCSDP	NA	NA	1	IIHLKYPLNCS	6e-08
PTPN6	SHP-1	P29350	12p13.31	Y111-p	3662722	67.56	SH2	DPTSERWyHGHMSGG	NA	NA	1	TSERWYHGHMS	2.483e-05
PTPN6	SHP-1	P29350	12p13.31	Y176-p	23144274	67.56	SH2	VMCEGGRytVGGLET	NA	NA	1	CEGGRYTVGGL	1.845e-05
PTPN6	SHP-1	P29350	12p13.31	Y276-p	15428268	67.56	Y_phosphatase	ENkGKNRykNILPFD	1	2	32	KGKNRYKNILP	0.013204
PTPN6	SHP-1	P29350	12p13.31	Y364-p	25311162	67.56	Y_phosphatase	GRNkCVPyWPEVGMQ	NA	NA	1	NKCVPYWPEVG	8.7e-07
PTPN6	SHP-1	P29350	12p13.31	Y564-p	448912	67.56		sKHkEDVyENLHTkN	10	17	732	HKEDVYENLHT	0.0381224
PTPN11	SHP-2	Q06124	12q24.13	Y179-p	23144286	68.01	SH2	IRCQELkyDVGGGER	NA	NA	3	CQELKYDVGGG	2.4e-06
PTPN11	SHP-2	Q06124	12q24.13	Y263-p	458568	68.01		QQECkLLysRKEGQR	NA	1	7	ECKLLYSRKEG	1.79e-06
PTPN11	SHP-2	Q06124	12q24.13	Y279-p	474206	68.01	Y_phosphatase	ENkNkNRykNILPFD	NA	5	50	KNKNRYKNILP	0.0151223
PTPN11	SHP-2	Q06124	12q24.13	Y304-p	451495	68.01	Y_phosphatase	PNEPVsDyINANIIM	1	2	52	EPVSDYINANI	0.0322604
PTPN11	SHP-2	Q06124	12q24.13	Y580-p	448493	68.01		REDsARVyENVGLMQ	12	45	1092	DSARVYENVGL	0.0607667
SIGLEC1	SIGLEC1	Q9BZZ2	20p13	Y1065-p	23144465	182.62	I-set	MLEDEGVyICEASNT	NA	NA	1	EDEGVYICEAS	5.723e-05
LCP2	SLP76	Q13094	5q35.1	Y29-p	7768394	60.19	SAM_2	DYFKKLNykDCEKAV	NA	NA	7	FKKLNYKDCEK	2.253e-05
LCP2	SLP76	Q13094	5q35.1	Y39-p	23146367	60.19	SAM_2	CEKAVKKyHIDGARF	NA	NA	3	KAVKKYHIDGA	5.07e-06
LCP2	SLP76	Q13094	5q35.1	Y113-p	448218	60.19		ssFEEDDyESPNDDQ	10	NA	NA	FEEDDYESPND	5.65e-06
LCP2	SLP76	Q13094	5q35.1	Y128-p	448219	60.19		DGEDDGDyEsPNEEE	16	1	NA	EDDGDYESPNE	1.023e-05
LCP2	SLP76	Q13094	5q35.1	Y145-p	448220	60.19		PVEDDADyEPPPSND	13	1	NA	EDDADYEPPPS	1.5e-06
LCP2	SLP76	Q13094	5q35.1	Y173-p	456736	60.19		FPNsNsMyIDRPPSG	4	4	129	NSNSMYIDRPP	6.588e-05
LCP2	SLP76	Q13094	5q35.1	Y459-p	457695	60.19	SH2	KKtttNPyVLMVLyK	NA	2	4	TTTNPYVLMVL	0.0002606
LCP2	SLP76	Q13094	5q35.1	Y476-p	10414890	60.19	SH2	VyNIQIRyQKESQVy	NA	NA	1	NIQIRYQKESQ	9.32e-06
LCP2	SLP76	Q13094	5q35.1	Y483-p	476856	60.19	SH2	yQKESQVyLLGTGLR	NA	NA	1	KESQVYLLGTG	5.822e-05
LCP2	SLP76	Q13094	5q35.1	Y522-p	34551060	60.19		GkNRGSRyQCTLTHA	NA	NA	1	NRGSRYQCTLT	9.558e-05
SNAP23	SNAP23	O00161	15q15.1-q15.2	Y99-p	11158122	23.35	SNAP-25	NFEsGkAykTtWGDG	NA	NA	8	ESGKAYKTTWG	2.502e-05
SNAP23	SNAP23	O00161	15q15.1-q15.2	Y139-p	460041	23.35	SNAP-25	TGAAsGGyIkRItND	NA	5	151	AASGGYIKRIT	4.811e-05
SOS2	SOS2	Q07890	14q21.3	Y679-p	465227	152.98	RasGEF_N	LKRFRKEyVQPVQLR	NA	NA	21	RFRKEYVQPVQ	6.28e-06
SOS2	SOS2	Q07890	14q21.3	Y794-p	457953	152.98	RasGEF	TLLEsDLyRKVQPsE	NA	1	NA	LESDLYRKVQP	8.19e-05
SOS2	SOS2	Q07890	14q21.3	Y1006-p	34355660	152.98		SEKEFTDyLFNkSLE	NA	NA	1	KEFTDYLFNKS	2.771e-05
SOS2	SOS2	Q07890	14q21.3	Y1275-p	2485101	152.98		PRVPRRCyVLSSSQN	NA	1	5	VPRRCYVLSSS	2.374e-05
SOS2	SOS2	Q07890	14q21.3	Y1320-p	480733	152.98		ELsHPPLyRLPLLEN	NA	NA	2	SHPPLYRLPLL	4.65e-06
SSH1	SSH1	Q8WYL5	12q24.11	Y407-p	25312692	115.51	DSPc	sAstVIAyAMKEFGW	NA	NA	1	STVIAYAMKEF	1.079e-05
SSH1	SSH1	Q8WYL5	12q24.11	Y443-p	11086755	115.51	DSPc	FMRQLsEyEGILDAS	NA	NA	1	RQLSEYEGILD	0.00019003
SSH1	SSH1	Q8WYL5	12q24.11	Y646-p	25312696	115.51		LNKVKPsyKSCADCM	NA	NA	1	KVKPSYKSCAD	2.452e-05
STAT1	STAT1	P42224	2q32.2	Y68-p	477275	87.33	STAT_int	LSQLDDQySRFSLEN	NA	NA	12	QLDDQYSRFSL	5.451e-05
STAT1	STAT1	P42224	2q32.2	Y106-p	464388	87.33	STAT_int	IQMSMIIySCLKEER	NA	NA	19	MSMIIYSCLKE	3.266e-05
STAT1	STAT1	P42224	2q32.2	Y170-p	3426395	87.33	STAT_alpha	LEDLQDEyDFkCkTL	NA	NA	3	DLQDEYDFKCK	1.65e-06
STAT1	STAT1	P42224	2q32.2	Y701-p	447754	87.33		DGPkGtGyIktELIs	122	5	51	PKGTGYIKTEL	0.00017681
STAT2	STAT2	P52630	12q13.3	Y690-p	448193	97.92		NLQERRKyLKHRLIV	14	NA	NA	QERRKYLKHRL	2.263e-05
STAT2	STAT2	P52630	12q13.3	Y833-p	477554	97.92	STAT2_C	QNTVDEVyVSRPSHF	NA	NA	1	TVDEVYVSRPS	5.892e-05
STAT3	STAT3	P40763	17q21.2	Y45-p	464379	88.07	STAT_int	IESQDWAyAASkESH	1	4	14	SQDWAYAASKE	3.128e-05
STAT3	STAT3	P40763	17q21.2	Y68-p	904653401	88.07	STAT_int	LGEIDQQySRFLQES	1	1	NA	EIDQQYSRFLQ	6.147e-05
STAT3	STAT3	P40763	17q21.2	Y79-p	10853486	88.07	STAT_int	LQESNVLyQHNLRRI	NA	NA	10	ESNVLYQHNLR	4.491e-05
STAT3	STAT3	P40763	17q21.2	Y176-p	23149150	88.07	STAT_alpha	QDDFDFNykTLksQG	NA	NA	1	DFDFNYKTLKS	2.097e-05
STAT3	STAT3	P40763	17q21.2	Y446-p	13831778	88.07	STAT_bind	ItFETEVyHQGLkID	NA	1	NA	FETEVYHQGLK	3.001e-05
STAT3	STAT3	P40763	17q21.2	Y539-p	454972	88.07		LLGPGVNysGCQITW	NA	10	133	GPGVNYSGCQI	9.012e-05
STAT3	STAT3	P40763	17q21.2	Y640-p	386186603	88.07	SH2	QIQsVEPytkQQLNN	5	NA	NA	QSVEPYTKQQL	2.878e-05
STAT3	STAT3	P40763	17q21.2	Y686-p	464381	88.07		kEEAFGkyCrPEsQE	NA	3	8	EAFGKYCRPES	1.6e-06
STAT3	STAT3	P40763	17q21.2	Y705-p	448192	88.07		DPGsAAPyLktKFIC	323	54	2767	GSAAPYLKTKF	7.935e-05
STAT3	STAT3 iso2	P40763-2	17q21.2	Y704-p	448192	87.98		ADPGAAPyLktKFIC	NA	33	2158	PGAAPYLKTKF	0.00011762
STAT5A	STAT5A	P42229	17q21.2	Y22-p	459319	90.65	STAT_int	LRQMQVLyGQHFPIE	NA	NA	12	QMQVLYGQHFP	6.668e-05
STAT5A	STAT5A	P42229	17q21.2	Y90-p	458404	90.65	STAT_int	LkIkLGHyAtQLQKT	NA	5	259	IKLGHYATQLQ	0.00016779
STAT5A	STAT5A	P42229	17q21.2	Y114-p	459320	90.65	STAT_int	RCIRHILyNEQRLVR	NA	5	189	IRHILYNEQRL	2.042e-05
STAT5A	STAT5A	P42229	17q21.2	Y694-p	447767	90.65		LAkAVDGyVkPQIkQ	85	37	2064	KAVDGYVKPQI	1.107e-05
STAT6	STAT6	P42226	12q13.3	Y641-p	447757	94.14		MGkDGRGyVPAtIkM	13	4	78	KDGRGYVPATI	1.839e-05
SYK	Syk	P43405	9q22.2	Y28-p	12088034	72.07	SH2	TREEAEDyLVQGGMS	NA	1	1	EEAEDYLVQGG	8.551e-05
SYK	Syk	P43405	9q22.2	Y47-p	22640730	72.07	SH2	LLRQSRNyLGGFALS	NA	1	1	RQSRNYLGGFA	2.217e-05
SYK	Syk	P43405	9q22.2	Y74-p	460470	72.07	SH2	ERELNGtyAIAGGRT	NA	1	45	ELNGTYAIAGG	0.00012423
SYK	Syk	P43405	9q22.2	Y91-p	23149969	72.07	SH2	SPADLCHyHSQESDG	NA	NA	2	ADLCHYHSQES	4.405e-05
SYK	Syk	P43405	9q22.2	Y203-p	462652	72.07	SH2	ARDNNGsyALCLLHE	NA	1	22	DNNGSYALCLL	0.00015394
SYK	Syk	P43405	9q22.2	Y296-p	448709	72.07		IISRIKsysFPKPGH	NA	8	91	SRIKSYSFPKP	7.1e-07
SYK	Syk	P43405	9q22.2	Y323-p	447658	72.07		sTVsFNPyEPELAPW	7	25	933	VSFNPYEPELA	4.5e-06
SYK	Syk	P43405	9q22.2	Y431-p	23149966	72.07	PK_Tyr_Ser-Thr	MQQLDNPyIVRMIGI	NA	NA	4	QLDNPYIVRMI	0.00010554
SYK	Syk	P43405	9q22.2	Y507-p	9256408	72.07	PK_Tyr_Ser-Thr	VLLVtQHyAkISDFG	NA	NA	5	LVTQHYAKISD	0.00048294
SYK	Syk	P43405	9q22.2	Y539-p	34364067	72.07	PK_Tyr_Ser-Thr	GKWPVKWyAPECINy	NA	NA	1	WPVKWYAPECI	2.29e-06
SDCBP	syntenin	O00560	8q12.1	Y56-p	464300	32.44	Peptidase_M50	LyPELsQyMGLsLNE	NA	11	110	PELSQYMGLSL	0.00049784
SDCBP	syntenin	O00560	8q12.1	Y91-p	459236	32.44	Peptidase_M50	ARPSSINyMVAPVTG	NA	6	124	PSSINYMVAPV	0.00014351
TALDO1	TALDO1	P37837	11p15.5	Y206-p	4044462	37.54	TAL_FSA	ANTDkksyEPLEDPG	NA	1	NA	TDKKSYEPLED	8.4e-06
TLE3	TLE3	Q04726	15q23	Y220-p	23152917	83.42		kHrGsADysMEAKKR	NA	NA	6	RGSADYSMEAK	1.34e-05
TLE3	TLE3	Q04726	15q23	Y238-p	3194381	83.42		EkDsLSRyDsDGDKs	NA	4	1	DSLSRYDSDGD	2.83e-06
TLE3	TLE3	Q04726	15q23	Y694-p	25314213	83.42		HHTKPDKyQLHLHEs	NA	NA	1	TKPDKYQLHLH	2.46e-05
TLR6	TLR6	Q9Y2C9	4p14	Y648-p	25314269	91.88	TIR	QFHAFIsysEHDsAW	NA	NA	1	HAFISYSEHDS	1.05e-05
TLR7	TLR7	Q9NYK1	Xp22.2	Y807-p	23153023	120.92		HTEVTIPyLATDVTC	NA	NA	1	EVTIPYLATDV	4.743e-05
TLR7	TLR7	Q9NYK1	Xp22.2	Y1024-p	1875831802	120.92	TIR	TNPQAHPyFWQCLKN	1	NA	NA	PQAHPYFWQCL	2.761e-05
TNFAIP3	TNFAIP3	P21580	6q23.3	Y306-p	36277135	89.61		kEKLLKEyLMVIEIP	NA	1	NA	KLLKEYLMVIE	0.00011828
TNFAIP3	TNFAIP3	P21580	6q23.3	Y614-p	472989	89.61		CRkAGCVyFGtPENk	NA	2	3	KAGCVYFGTPE	1.815e-05
TNFAIP3	TNFAIP3	P21580	6q23.3	Y631-p	474018	89.61		CtLCFIEyRENkHFA	NA	1	1	LCFIEYRENKH	1.76e-06
TNFAIP3	TNFAIP3	P21580	6q23.3	Y673-p	474019	89.61	zf-A20	GSTMFEGyCQkCFIE	NA	1	1	TMFEGYCQKCF	7.16e-06
TNFAIP3	TNFAIP3	P21580	6q23.3	Y778-p	472990	89.61	zf-A20	GNAKCNGyCNECFQF	NA	1	1	AKCNGYCNECF	0.00179651
TNFRSF14	TNFRSF14	Q92956	1p36.32	Y141-p	36276618	30.39		HCAACRAyATSSPGQ	NA	1	NA	AACRAYATSSP	3.505e-05
TOLLIP	TOLLIP	Q9H0E2	11p15.5	Y13-p	465032	30.28		sTQRGPVyIGELPQD	NA	1	8	QRGPVYIGELP	3.898e-05
TOLLIP	TOLLIP	Q9H0E2	11p15.5	Y45-p	465031	30.28		QAAQQLQyGGAVGTV	NA	1	7	AQQLQYGGAVG	1.967e-05
TOLLIP	TOLLIP	Q9H0E2	11p15.5	Y68-p	23154446	30.28	C2	QAkLAkNyGMtRMDP	NA	NA	1	KLAKNYGMTRM	3.656e-05
TOLLIP	TOLLIP	Q9H0E2	11p15.5	Y76-p	23154449	30.28	C2	GMtRMDPyCRLRLGy	NA	NA	1	TRMDPYCRLRL	2.957e-05
TPM4	TPM4	P67936	19p13.12-p13.11	Y185-p	460618	28.52	Tropomyosin	YsEKEDkyEEEIkLL	NA	NA	1	EKEDKYEEEIK	9.65e-06
TSG101	TSG101	Q99816	11p15.1	Y32-p	464545	43.94	UEV	TVNVITLyKDLKPVL	NA	NA	1	NVITLYKDLKP	6.686e-05
TTYH2	TTYH2	Q9BSA4	17q25.1	Y494-p	454113	58.77		LFGRNPRyENVPLIG	NA	2	2	GRNPRYENVPL	0.0349934
TTYH2	TTYH2	Q9BSA4	17q25.1	Y517-p	462800	58.77		SPSMRATyLsVADEH	NA	4	11	SMRATYLSVAD	0.00019393
TTYH2	TTYH2	Q9BSA4	17q25.1	Y528-p	31840003	58.77		ADEHLRHyGNQFPA_	NA	NA	1	EHLRHYGNQFP	0.00946076
TUBA1A	TUBA1A	Q71U36	12q13.12	Y24-p	23069843	50.14	Tubulin	GNACWELyCLEHGIQ	NA	1	7	ACWELYCLEHG	8.01e-06
TUBA1A	TUBA1A	Q71U36	12q13.12	Y83-p	9226312	50.14	Tubulin	DEVRtGtyRQLFHPE	NA	NA	10	VRTGTYRQLFH	7.767e-05
TUBA1A	TUBA1A	Q71U36	12q13.12	Y161-p	6835008	50.14	Tubulin	MERLsVDyGkkskLE	NA	3	56	RLSVDYGKKSK	5.13e-06
TUBA1A	TUBA1A	Q71U36	12q13.12	Y172-p	23069840	50.14	Tubulin	skLEFSIyPAPQVST	NA	NA	7	LEFSIYPAPQV	1.5e-07
TUBA1A	TUBA1A	Q71U36	12q13.12	Y185-p	15416250	50.14	Tubulin	STAVVEPyNsILttH	NA	1	28	AVVEPYNSILT	7.252e-05
TUBA1A	TUBA1A	Q71U36	12q13.12	Y210-p	6835000	50.14	Tubulin	MVDNEAIyDICRRNL	NA	2	376	DNEAIYDICRR	2.897e-05
TUBA1A	TUBA1A	Q71U36	12q13.12	Y224-p	6835004	50.14		LDIERPtytNLNRLI	NA	8	188	IERPTYTNLNR	0.00908335
TUBA1A	TUBA1A	Q71U36	12q13.12	Y262-p	11187466	50.14		FQtNLVPyPRIHFPL	NA	NA	4	TNLVPYPRIHF	1.57e-06
TUBA1A	TUBA1A	Q71U36	12q13.12	Y272-p	6835005	50.14	Tubulin_C	IHFPLAtyAPVIsAE	NA	15	311	FPLATYAPVIS	4.161e-05
TUBA1A	TUBA1A	Q71U36	12q13.12	Y282-p	7376107	50.14	Tubulin_C	VIsAEkAyHEQLsVA	NA	7	75	SAEKAYHEQLS	2.05e-05
TUBA1A	TUBA1A	Q71U36	12q13.12	Y312-p	11117867	50.14	Tubulin_C	CDPRHGkyMACCLLy	NA	1	71	PRHGKYMACCL	0.000169
TUBA1A	TUBA1A	Q71U36	12q13.12	Y319-p	6835014	50.14	Tubulin_C	yMACCLLyRGDVVPk	NA	NA	164	ACCLLYRGDVV	2.19e-06
TUBA1A	TUBA1A	Q71U36	12q13.12	Y357-p	6835018	50.14	Tubulin_C	GFkVGINyQPPtVVP	NA	14	422	KVGINYQPPTV	8.7e-07
TUBA1A	TUBA1A	Q71U36	12q13.12	Y399-p	6835024	50.14		DHkFDLMyAkRAFVH	NA	9	349	KFDLMYAKRAF	2.495e-05
TUBA1A	TUBA1A	Q71U36	12q13.12	Y408-p	15406663	50.14		kRAFVHWyVGEGMEE	NA	NA	18	AFVHWYVGEGM	8.075e-05
TUBA1A	TUBA1A	Q71U36	12q13.12	Y432-p	6835023	50.14		MAALEkDyEEVGVDs	NA	2	127	ALEKDYEEVGV	0.00014753
TUBA1C	TUBA1C	Q9BQE3	12q13.12	Y282-p	3504148	49.9	Tubulin_C	VIsAEkAyHEQLtVA	NA	2	16	SAEKAYHEQLT	1.854e-05
TUBA1C	TUBA1C	Q9BQE3	12q13.12	Y432-p	459373	49.9		MAALEkDyEEVGADs	NA	4	57	ALEKDYEEVGA	0.00012812
TYK2	Tyk2	P29597	19p13.2	Y292-p	450907	133.65	Jak1_Phl	QAEGEPCyIRDSGVA	1	47	1441	EGEPCYIRDSG	8.58e-06
TYK2	Tyk2	P29597	19p13.2	Y433-p	459577	133.65		LTADSSHyLCHEVAP	NA	5	30	ADSSHYLCHEV	0.00018688
TYK2	Tyk2	P29597	19p13.2	Y604-p	14510076	133.65	PK_Tyr_Ser-Thr	QGTRTNVyEGRLRVE	NA	NA	1	TRTNVYEGRLR	3.686e-05
TYK2	Tyk2	P29597	19p13.2	Y827-p	977241	133.65	PK_Tyr_Ser-Thr	PSEkEHFyQRQHRLP	NA	3	29	EKEHFYQRQHR	4.122e-05
TYK2	Tyk2	P29597	19p13.2	Y851-p	474428	133.65	PK_Tyr_Ser-Thr	LTSQCLTyEPTQRPS	NA	NA	1	SQCLTYEPTQR	3.26e-06
PLAUR	uPAR	Q03405	19q13.31	Y217-p	25315820	36.98	UPAR_LY6	PQNGRQCySCKGNST	NA	NA	1	NGRQCYSCKGN	3.88e-06
VASP	VASP	P50552	19q13.32	Y16-p	464401	39.83	WH1	SRATVMLyDDGNKRW	NA	3	37	ATVMLYDDGNK	8.76e-06
VASP	VASP	P50552	19q13.32	Y39-p	449577	39.83	WH1	AFSRVQIyHNPtANs	1	31	1279	SRVQIYHNPTA	0.0006224
VASP	VASP	P50552	19q13.32	Y341-p	464402	39.83	VASP_tetra	CtPsSSDySDLQRVk	NA	1	1	PSSSDYSDLQR	8.357e-05
VCAM1	VCAM1	P19320	1p21.2	Y653-p	5659285	81.28	I-set	LKSIDGAyTIRKAQL	NA	NA	1	SIDGAYTIRKA	1.151e-05
VCAM1	VCAM1	P19320	1p21.2	Y703-p	990030	81.28	TM	SPELLVLyFAssLII	NA	1	1	ELLVLYFASSL	2.364e-05
VCAM1	VCAM1	P19320	1p21.2	Y718-p	990034	81.28	TM	PAIGMIIyFARKANM	NA	NA	1	IGMIIYFARKA	2.98e-06
VCP	VCP	P55072	9p13.3	Y110-p	7435513	89.32		QPCPDVkyGkRIHVL	NA	1	NA	CPDVKYGKRIH	8.27e-06
VCP	VCP	P55072	9p13.3	Y173-p	450361	89.32	CDC48_2	VEtDPSPyCIVAPDt	NA	NA	2	TDPSPYCIVAP	0.00014178
VCP	VCP	P55072	9p13.3	Y203-p	34368264	89.32		EsLNEVGyDDIGGCR	NA	NA	1	LNEVGYDDIGG	5.484e-05
VCP	VCP	P55072	9p13.3	Y244-p	464407	89.32	AAA	PPRGILLyGPPGtGk	NA	1	6	RGILLYGPPGT	3.7e-07
VCP	VCP	P55072	9p13.3	Y495-p	25316228	89.32		ELQELVQyPVEHPDk	NA	NA	3	QELVQYPVEHP	4.7e-07
VCP	VCP	P55072	9p13.3	Y644-p	464408	89.32	AAA	GRLDQLIyIPLPDEk	NA	4	25	LDQLIYIPLPD	1.686e-05
VCP	VCP	P55072	9p13.3	Y755-p	7435502	89.32	Vps4_C	sDNDIrkyEMFAQtL	NA	1	NA	NDIRKYEMFAQ	0.00013092
VCP	VCP	P55072	9p13.3	Y796-p	449861	89.32		GGtGGsVytEDNDDD	NA	NA	53	TGGSVYTEDND	1.401e-05
VIM	Vimentin	P08670	10p13	Y11-p	12186219	53.65	Filament_head	rsVssssyrrMFGGP	NA	NA	11	VSSSSYRRMFG	1.832e-05
VIM	Vimentin	P08670	10p13	Y30-p	454826	53.65	Filament_head	rPsssrsyVttstrt	NA	5	31	SSSRSYVTTST	7.742e-05
VIM	Vimentin	P08670	10p13	Y38-p	457892	53.65	Filament_head	VttstrtysLGsALr	NA	8	279	TSTRTYSLGSA	1.15e-05
VIM	Vimentin	P08670	10p13	Y53-p	448930	53.65	Filament_head	PstsrsLyAssPGGV	NA	29	1420	TSRSLYASSPG	8.654e-05
VIM	Vimentin	P08670	10p13	Y61-p	448931	53.65	Filament_head	AssPGGVyAtrssAV	NA	43	2123	SPGGVYATRSS	6.116e-05
VIM	Vimentin	P08670	10p13	Y117-p	450350	53.65	Filament	LNDrFANyIDkVRFL	NA	17	586	DRFANYIDKVR	1.144e-05
VIM	Vimentin	P08670	10p13	Y150-p	462617	53.65	Filament	ksRLGDLyEEEMREL	NA	2	23	RLGDLYEEEMR	3.349e-05
VIM	Vimentin	P08670	10p13	Y276-p	459295	53.65	Filament	LRDVRQQyEsVAAkN	NA	3	82	DVRQQYESVAA	0.00028109
VIM	Vimentin	P08670	10p13	Y291-p	464350	53.65	Filament	LQEAEEWykSkFADL	NA	2	16	EAEEWYKSKFA	4.75e-06
VIM	Vimentin	P08670	10p13	Y319-p	40433703	53.65	Filament	AkQEstEyRRQVQsL	NA	NA	1	QESTEYRRQVQ	1.476e-05
VIM	Vimentin	P08670	10p13	Y358-p	478844	53.65	Filament	FAVEAANyQDtIGRL	NA	3	7	VEAANYQDTIG	0.00022115
VPS33A	VPS33A	Q96AX1	12q24.31	Y463-p	50792735	67.61	Sec1	QTGGRNNyPtIRKTL	NA	1	NA	GGRNNYPTIRK	3.58e-06
DCAF7	WDR68	P61962	17q23.3	Y69-p	31885259	38.93		RNTFDHPyPtTkLMW	NA	1	NA	TFDHPYPTTKL	1.57e-06
DCAF7	WDR68	P61962	17q23.3	Y94-p	465431	38.93		LLATSGDyLrVWRVG	NA	NA	3	ATSGDYLRVWR	0.00012434
DCAF7	WDR68	P61962	17q23.3	Y178-p	15227662	38.93		IAHDkEVyDIAFSrA	NA	NA	18	HDKEVYDIAFS	4.181e-05
DCAF7	WDR68	P61962	17q23.3	Y216-p	11176432	38.93		LEHSTIIyEDPQHHP	NA	NA	8	HSTIIYEDPQH	4.31e-06
YME1L1	YME1L1	Q96TA2	10p12.1	Y306-p	25317090	86.46		VLLLFGIyGLLKNPF	NA	NA	1	LLFGIYGLLKN	5.264e-05

## Sheet: S5 - Validation, Paired
SH2 domain	Target peptide name	Target peptide sequence	Kd mean (nM)	Kd SEM (nM)	Fl peptide sequence	[Fl peptide] (nM)	[SH2] (nM)
c-Src SH2	ACTA1 pY171 A172G	Ac-QPIFEG-pY-GLPHAG-NH2	64325000	10263000	FITC-Ahx-GDG-pY-EEISPLLL-NH2	30	240
c-Src SH2	ACTA1 pTyr Y171	Ac-QPIFEG-pY-ALPHAG-NH2	4667000	1321000	FITC-Ahx-GDG-pY-EEISPLLL-NH2	30	240
c-Src SH2	ACTB pY240	Ac-QSLEKS-pY-ELPDGG-NH2	9044000	680	FITC-Ahx-GDG-pY-EEISPLLL-NH2	30	240
c-Src SH2	ACTB pY240 P243L	Ac-QSLEKS-pY-ELLDGG-NH2	6091000	1745000	FITC-Ahx-GDG-pY-EEISPLLL-NH2	30	240
c-Src SH2	CLIP2 pY972	Ac-QSDQRR-pY-SLIDRG-NH2	3978000	1046000	FITC-Ahx-GDG-pY-EEISPLLL-NH2	30	240
c-Src SH2	CLIP2 pY972 R977P	Ac-QSDQRR-pY-SLIDPG-NH2	1577000	286	FITC-Ahx-GDG-pY-EEISPLLL-NH2	30	240
c-Src SH2	CBS pY308	Ac-QVEGIG-pY-DFIPTG-NH2	2734000	637	FITC-Ahx-GDG-pY-EEISPLLL-NH2	30	240
c-Src SH2	CBS pY308 G307S	Ac-QVEGIS-pY-DFIPTG-NH2	4279000	413	FITC-Ahx-GDG-pY-EEISPLLL-NH2	30	240
Fyn SH2	ACTB pY240	Ac-QSLEKS-pY-ELPDGG-NH2	159.278	31.947	FITC-Ahx-GDG-pY-EEISPLLL-NH2	0.4	4.125
Fyn SH2	ACTB pY240 P243L	Ac-QSLEKS-pY-ELLDGG-NH2	140.992	24.389	FITC-Ahx-GDG-pY-EEISPLLL-NH2	0.4	4.125
Fyn SH2	CLIP2 pY972	Ac-QSDQRR-pY-SLIDRG-NH2	78.467	13.698	FITC-Ahx-GDG-pY-EEISPLLL-NH2	0.4	4.125
Fyn SH2	CLIP2 pY972 R977P	Ac-QSDQRR-pY-SLIDPG-NH2	26.964	3617	FITC-Ahx-GDG-pY-EEISPLLL-NH2	0.4	4.125
Fyn SH2	CBS pY308	Ac-QVEGIG-pY-DFIPTG-NH2	125.916	19.134	FITC-Ahx-GDG-pY-EEISPLLL-NH2	0.4	4.125
Fyn SH2	CBS pY308 G307S	Ac-QVEGIS-pY-DFIPTG-NH2	185.051	35.762	FITC-Ahx-GDG-pY-EEISPLLL-NH2	0.4	4.125

## Sheet:  S6 - PTMVar - cSrc
GENE	UPID	CHR_LOC	FTID	dbSNP	AA_CHANGE	WT_AA	MUT_RSD.	VAR_AA	VAR_TYPE	DISEASE.s.	MUT_SOURCE	PROTEIN	ACC_ID	MOD_RSD	MOD_AA	RSD_CONSERVATION	MOD_TYPE	SITE_GRP_ID	MOD.SITE_SEQ	VAR_POSITION	VAR_SITE_SEQ	VAR_CLASS	LTP_LIT	MS_LIT	MS_CST	mod_seq	var_seq	MOD_SCORE	VAR_SCORE
ABL1	P00519	9q34.12	VAR_032677	-	Arg166Lys	R	166	K	US	A melanoma sample	Uniprot Humsavar	Abl	P00519	167	Y	HMR	Phosphorylation	480719	SISLR*yEGRVy	'-1	SISLK*yEGRVy	II	0	0	14	SISLRYEGRVY	SISLKYEGRVY	1.507e-05	6.5e-06
ABL1	P00519	9q34.12	VAR_051692	rs1064152	Leu140Pro	L	140	P	LB/B	-	Uniprot Humsavar	Abl	P00519	139	Y	HMR	Phosphorylation	456712	RNAAEyL*LsSG	'+1	RNAAEyP*LsSG	II	2	0	57	RNAAEYLLSSG	RNAAEYPLSSG	1.347e-05	1.957e-05
ABL1	P00519	9q34.12	VAR_079482	rs1060499547	Tyr226Cys	Y	226	C	LP/P	Congenital heart defects and skeletal malformations syndrome (CHDSKM) [MIM:617602]	Uniprot Humsavar	Abl	P00519	226	Y	HMR	Phosphorylation	450303	NKPtVyGVsPN	'0	NKPtVC*GVsPN	I	27	12	304	NKPTVYGVSPN	NKPTVCGVSPN	1.358e-05	0
ALOX5	P09917	10q11.21	VAR_083302	-	Ala447Ser	A	447	S	US	-	Uniprot Humsavar	5-LO	P09917	446	Y	HMR	Phosphorylation	33670311	MKDLtyA*sLCF	'+1	MKDLtyS*sLCF	II	1	1	0	MKDLTYASLCF	MKDLTYSSLCF	0.00019442	0.00016731
BCAR1	P56945	16q23.1	VAR_035798	rs144989936	Ser407Thr	S	407	T	US	A breast cancer sample	Uniprot Humsavar	P130Cas	P56945	410	Y	HMR	Phosphorylation	448720	VDs*GVyAVPPP	'-3	VDT*GVyAVPPP	II	17	23	126	VDSGVYAVPPP	VDTGVYAVPPP	0.00350077	0.00314956
BST2	Q10589	19p13.11	TCGA-36-1570-01A	-	Thr4Ile	T	4	I	Disease	ovarian_cancer[TCGA]	TCGA	BST2	Q10589	6	Y	HMR	Phosphorylation	12477735	MaSt*SyDyCRV	'-2	MaSI*SyDyCRV	II	0	2	4	MASTSYDYCRV	MASISYDYCRV	0.00027403	9.303e-05
BST2	Q10589	19p13.11	TCGA-36-1570-01A	-	Thr4Ile	T	4	I	Disease	ovarian_cancer[TCGA]	TCGA	BST2	Q10589	8	Y	HMR	Phosphorylation	12477734	St*SyDyCRVPM	'-4	SI*SyDyCRVPM	II	0	2	11	STSYDYCRVPM	SISYDYCRVPM	0.00018794	0.00012851
CAPN1	P07384	11q13.1	VAR_021087	rs17883283	Gly492Arg	G	492	R	LB/B	-	Uniprot Humsavar	CAPN1	P07384	494	Y	HMR	Phosphorylation	55369864	LPPG*EyVVVPS	'-2	LPPR*EyVVVPS	II	0	1	0	LPPGEYVVVPS	LPPREYVVVPS	0.00072709	0.00083287
CARD9	Q9H257	9q34.3	VAR_070828	rs398122362	Gly72Ser	G	72	S	LP/P	Immunodeficiency 103, susceptibility to fungal infections (IMD103) [MIM:212050]	Uniprot Humsavar	CARD9	Q9H257	76	Y	HMR	Phosphorylation	5584718	TG*HKGyVAFLE	'-4	TS*HKGyVAFLE	II	0	0	1	TGHKGYVAFLE	TSHKGYVAFLE	2.477e-05	2.394e-05
CARD9	Q9H257	9q34.3	VAR_084635	rs921151054	Tyr91His	Y	91	H	LP/P	Immunodeficiency 103, susceptibility to fungal infections (IMD103) [MIM:212050]	Uniprot Humsavar	CARD9	Q9H257	86	Y	HMR	Phosphorylation	3427091	ESLELyYPQLY*	'+5	ESLELyYPQLH*	II	0	0	1	ESLELYYPQLY	ESLELYYPQLH	5.3e-06	4.71e-06
CARD9	Q9H257	9q34.3	VAR_084635	rs921151054	Tyr91His	Y	91	H	LP/P	Immunodeficiency 103, susceptibility to fungal infections (IMD103) [MIM:212050]	Uniprot Humsavar	CARD9	Q9H257	91	Y	HMR	Phosphorylation	3427203	yYPQLyKKVtG	'0	yYPQLH*KKVtG	I	0	1	0	YYPQLYKKVTG	YYPQLHKKVTG	4.222e-05	0
CARD9	Q9H257	9q34.3	VAR_084635	rs921151054	Tyr91His	Y	91	H	LP/P	Immunodeficiency 103, susceptibility to fungal infections (IMD103) [MIM:212050]	Uniprot Humsavar	CARD9	Q9H257	87	Y	HMR	Phosphorylation	3427097	SLELyyPQLY*K	'+4	SLELyyPQLH*K	II	0	1	0	SLELYYPQLYK	SLELYYPQLHK	4.467e-05	5.499e-05
CASP10	Q92851	2q33.1	VAR_065233	-	Lys14Thr	K	14	T	US	-	Uniprot Humsavar	CASP10	Q92851	9	Y	H	Phosphorylation	463115	QGQHWySSSDk*	'+5	QGQHWySSSDT*	II	0	0	20	QGQHWYSSSDK	QGQHWYSSSDT	0.0004608	0.00055596
CCRL2	O00421	3p21.31	VAR_026488	rs3204849	Phe167Tyr	F	167	Y	LB/B	-	Uniprot Humsavar	CCRL2	O00421	170	Y	HMR	Phosphorylation	23091684	PEF*VVyKPQME	'-3	PEY*VVyKPQME	II	0	0	1	PEFVVYKPQME	PEYVVYKPQME	9.1e-07	2.3e-06
CCRL2	O00421	3p21.31	VAR_026489	rs6441977	Val168Met	V	168	M	LB/B	-	Uniprot Humsavar	CCRL2	O00421	170	Y	HMR	Phosphorylation	23091684	PEFV*VyKPQME	'-2	PEFM*VyKPQME	II	0	0	1	PEFVVYKPQME	PEFMVYKPQME	9.1e-07	7.6e-07
CD3E	P07766	11q23.3	TCGA-09-1666-01A	-	Gln204Glu	Q	204	E	Disease	ovarian_cancer[TCGA]	TCGA	CD3E	P07766	199	Y	HMR	Phosphorylation	448917	GQRDLysGLNQ*	'+5	GQRDLysGLNE*	II	4	15	398	GQRDLYSGLNQ	GQRDLYSGLNE	0.00022773	0.00032856
CDC42	P60953	1p36.12	VAR_076337	rs864309721	Tyr64Cys	Y	64	C	LP/P	Takenouchi-Kosaki syndrome (TKS) [MIM:616737]	Uniprot Humsavar	CDC42	P60953	64	Y	HMR	Phosphorylation	450272	AGQEDyDRLRP	'0	AGQEDC*DRLRP	I	1	2	29	AGQEDYDRLRP	AGQEDCDRLRP	0.00085988	4e-08
CSF1R	P07333	5q32	VAR_067409	rs281860278	Leu868Pro	L	868	P	LP/P	Leukoencephalopathy, hereditary diffuse, with spheroids 1 (HDLS1) [MIM:221820]	Uniprot Humsavar	CSFR	P07333	873	Y	HMR	Phosphorylation	455144	L*VkDGyQMAQP	'-5	P*VkDGyQMAQP	II	0	1	6	LVKDGYQMAQP	PVKDGYQMAQP	0.000213	0.0002034
CSF1R	P07333	5q32	VAR_067410	rs281860279	Met875Thr	M	875	T	LP/P	Leukoencephalopathy, hereditary diffuse, with spheroids 1 (HDLS1) [MIM:221820]	Uniprot Humsavar	CSFR	P07333	873	Y	HMR	Phosphorylation	455144	LVkDGyQM*AQP	'+2	LVkDGyQT*AQP	II	0	1	6	LVKDGYQMAQP	LVKDGYQTAQP	0.000213	0.00026775
CSF1R	P07333	5q32	VAR_067411	rs281860280	Pro878Thr	P	878	T	LP/P	Leukoencephalopathy, hereditary diffuse, with spheroids 1 (HDLS1) [MIM:221820]	Uniprot Humsavar	CSFR	P07333	873	Y	HMR	Phosphorylation	455144	LVkDGyQMAQP*	'+5	LVkDGyQMAQT*	II	0	1	6	LVKDGYQMAQP	LVKDGYQMAQT	0.000213	0.00018327
CSF1R	P07333	5q32	VAR_042043	rs34030164	Glu920Asp	E	920	D	LB/B	-	Uniprot Humsavar	CSFR	P07333	923	Y	HMR	Phosphorylation	455145	RRE*RDyTNLPS	'-3	RRD*RDyTNLPS	II	3	1	1	RRERDYTNLPS	RRDRDYTNLPS	0.00112386	0.00158034
CSF1R	P07333	5q32	VAR_042044	rs56059682	Arg921Gln	R	921	Q	LB/B	-	Uniprot Humsavar	CSFR	P07333	923	Y	HMR	Phosphorylation	455145	RRER*DyTNLPS	'-2	RREQ*DyTNLPS	II	3	1	1	RRERDYTNLPS	RREQDYTNLPS	0.00112386	0.00059321
CSF1R	P07333	5q32	VAR_067399	rs201569135	Arg710His	R	710	H	LB/B	-	Uniprot Humsavar	CSFR	P07333	708	Y	HMR	Phosphorylation	451528	HLEKKyVR*RDs	'+2	HLEKKyVH*RDs	II	12	0	0	HLEKKYVRRDS	HLEKKYVHRDS	9.28e-06	6.03e-06
CXCL11	O14625	4q21.1	VAR_048700	rs4859596	Asn55Ser	N	55	S	LB/B	-	Uniprot Humsavar	CXCL11	O14625	52	Y	HM	Phosphorylation	10821335	KAsIMyPSN*NC	'+3	KAsIMyPSS*NC	II	0	0	1	KASIMYPSNNC	KASIMYPSSNC	3.08e-06	3.08e-06
CYBB	P04839	Xp21.1-p11.4	VAR_007886	rs151344467	Gly322Glu	G	322	E	LP/P	Granulomatous disease, chronic, X-linked (CGDX) [MIM:306400]	Uniprot Humsavar	CYBB	P04839	324	Y	HM	Phosphorylation	23097154	MEVG*QyIFVKC	'-2	MEVE*QyIFVKC	II	0	0	1	MEVGQYIFVKC	MEVEQYIFVKC	5.151e-05	1.806e-05
CYBB	P04839	Xp21.1-p11.4	VAR_007887	rs151344468	Ile325Phe	I	325	F	LP/P	Granulomatous disease, chronic, X-linked (CGDX) [MIM:306400]	Uniprot Humsavar	CYBB	P04839	324	Y	HM	Phosphorylation	23097154	MEVGQyI*FVKC	'+1	MEVGQyF*FVKC	II	0	0	1	MEVGQYIFVKC	MEVGQYFFVKC	5.151e-05	9.408e-05
CYBB	P04839	Xp21.1-p11.4	VAR_025613	rs151344453	Tyr41Asp	Y	41	D	LP/P	Granulomatous disease, chronic, X-linked (CGDX) [MIM:306400]	Uniprot Humsavar	CYBB	P04839	41	Y	HM	Phosphorylation	23097157	PPKFFytRkLL	'0	PPKFFD*tRkLL	I	0	0	4	PPKFFYTRKLL	PPKFFDTRKLL	3.699e-05	0
CYP19A1	P11511	15q21.2	VAR_016965	rs78310315	Cys437Tyr	C	437	Y	LP/P	Aromatase deficiency (AROD) [MIM:613546]	Uniprot Humsavar	CYP19A1	P11511	441	Y	HMR	Phosphorylation	478974	GC*AGKyIAMVM	'-4	GY*AGKyIAMVM	II	0	0	1	GCAGKYIAMVM	GYAGKYIAMVM	4.255e-05	4.662e-05
CYP19A1	P11511	15q21.2	VAR_016962	rs80051519	Arg365Gln	R	365	Q	LP/P	Aromatase deficiency (AROD) [MIM:613546]	Uniprot Humsavar	CYP19A1	P11511	361	Y	H	Phosphorylation	10433800	MENFIyESMR*Y	'+4	MENFIyESMQ*Y	II	2	1	0	MENFIYESMRY	MENFIYESMQY	0.0007668	0.0010223
EIF1	P41567	17q21.2	VAR_052505	rs3390	Leu59Pro	L	59	P	LB/B	-	Uniprot Humsavar	EIF1	P41567	54	Y	HMR	Phosphorylation	484738	GIADDyDKKkL*	'+5	GIADDyDKKkP*	II	0	1	0	GIADDYDKKKL	GIADDYDKKKP	4.87e-05	7.256e-05
EIF2AK2	P19525	2p22.2	VAR_086717	-	Gly138Ala	G	138	A	US	Dystonia 33 (DYT33) [MIM:619687]	Uniprot Humsavar	PKR	P19525	142	Y	HMR	Phosphorylation	465276	MG*QkEySIGTG	'-4	MA*QkEySIGTG	II	0	0	1	MGQKEYSIGTG	MAQKEYSIGTG	7.534e-05	7.616e-05
EIF2AK2	P19525	2p22.2	VAR_084262	-	Ser97Phe	S	97	F	US	Leukoencephalopathy, developmental delay, and episodic neurologic regression syndrome (LEUDEN) [MIM:618877]	Uniprot Humsavar	PKR	P19525	101	Y	HMR	Phosphorylation	458271	Ls*MGNyIGLIN	'-4	LF*MGNyIGLIN	II	1	1	0	LSMGNYIGLIN	LFMGNYIGLIN	1.324e-05	8.29e-06
FAS	P25445	10q23.31	VAR_013423	rs121913079	Tyr232Cys	Y	232	C	LP/P	Autoimmune lymphoproliferative syndrome 1A (ALPS1A) [MIM:601859]	Uniprot Humsavar	FAS	P25445	232	Y	HMR	Phosphorylation	455221	VDLsKyItTIA	'0	VDLsKC*ItTIA	I	2	0	0	VDLSKYITTIA	VDLSKCITTIA	8.8e-06	0
FER	P16591	5q21.3	VAR_041695	-	Trp460Cys	W	460	C	US	A lung small cell carcinoma sample	Uniprot Humsavar	Fer	P16591	461	Y	HMR	Phosphorylation	36133894	AEQDW*yHGAIP	'-1	AEQDC*yHGAIP	II	0	1	0	AEQDWYHGAIP	AEQDCYHGAIP	5.595e-05	3.843e-05
FER	P16591	5q21.3	VAR_041692	-	Glu404Gln	E	404	Q	US	An ovarian Endometrioid carcinoma sample	Uniprot Humsavar	Fer	P16591	402	Y	HMR	Phosphorylation	457934	PPVVNyEE*DAR	'+2	PPVVNyEQ*DAR	II	2	39	613	PPVVNYEEDAR	PPVVNYEQDAR	0.00011068	9.53e-05
FES	P07332	15q26.1	16648	-	Ala159Val	A	159	V	Disease	lung_cancer[cBio]	cBio	Fes	P07332	156	Y	HMR	Phosphorylation	465280	QAKRKyQEA*SK	'+3	QAKRKyQEV*SK	II	0	1	1	QAKRKYQEASK	QAKRKYQEVSK	0.00023767	0.00099355
G6PD	P11413	Xq28	VAR_002506	rs137852337	Arg439Pro	R	439	P	LP/P	Anemia, non-spherocytic hemolytic, due to G6PD deficiency (NSHA) [MIM:300908]	Uniprot Humsavar	G6PD	P11413	437	Y	HMR	Phosphorylation	38483792	kLPDAyER*LIL	'+2	kLPDAyEP*LIL	II	0	0	2	KLPDAYERLIL	KLPDAYEPLIL	0.00075782	0.00027579
G6PD	P11413	Xq28	VAR_002507	rs1557229599	Leu440Phe	L	440	F	LP/P	Anemia, non-spherocytic hemolytic, due to G6PD deficiency (NSHA) [MIM:300908]	Uniprot Humsavar	G6PD	P11413	437	Y	HMR	Phosphorylation	38483792	kLPDAyERL*IL	'+3	kLPDAyERF*IL	II	0	0	2	KLPDAYERLIL	KLPDAYERFIL	0.00075782	0.00013385
G6PD	P11413	Xq28	VAR_002461	rs267606835	Ser106Cys	S	106	C	LP/P	Anemia, non-spherocytic hemolytic, due to G6PD deficiency (NSHA) [MIM:300908]	Uniprot Humsavar	G6PD	P11413	107	Y	HMR	Phosphorylation	23251132	FARNs*yVAGQy	'-1	FARNC*yVAGQy	II	0	0	3	FARNSYVAGQY	FARNCYVAGQY	1.842e-05	1.484e-05
G6PD	P11413	Xq28	VAR_002489	rs137852339	Glu317Lys	E	317	K	LP/P	Anemia, non-spherocytic hemolytic, due to G6PD deficiency (NSHA) [MIM:300908]	Uniprot Humsavar	G6PD	P11413	322	Y	HMR	Phosphorylation	4114824	E*ATkGyLDDPT	'-5	K*ATkGyLDDPT	II	0	1	5	EATKGYLDDPT	KATKGYLDDPT	4.21e-06	4.65e-06
G6PD	P11413	Xq28	VAR_002490	rs76723693	Leu323Pro	L	323	P	LP/P	Anemia, non-spherocytic hemolytic, due to G6PD deficiency (NSHA) [MIM:300908]	Uniprot Humsavar	G6PD	P11413	322	Y	HMR	Phosphorylation	4114824	EATkGyL*DDPT	'+1	EATkGyP*DDPT	II	0	1	5	EATKGYLDDPT	EATKGYPDDPT	4.21e-06	6.11e-06
G6PD	P11413	Xq28	VAR_020535	rs137852347	Tyr322His	Y	322	H	LB/B	-	Uniprot Humsavar	G6PD	P11413	322	Y	HMR	Phosphorylation	4114824	EATkGyLDDPT	'0	EATkGH*LDDPT	I	0	1	5	EATKGYLDDPT	EATKGHLDDPT	4.21e-06	0
G6PD	P11413	Xq28	VAR_081896	-	Gly321Val	G	321	V	LP/P	Anemia, non-spherocytic hemolytic, due to G6PD deficiency (NSHA) [MIM:300908]	Uniprot Humsavar	G6PD	P11413	322	Y	HMR	Phosphorylation	4114824	EATkG*yLDDPT	'-1	EATkV*yLDDPT	II	0	1	5	EATKGYLDDPT	EATKVYLDDPT	4.21e-06	3.88e-06
G6PD	P11413	Xq28	VAR_002474	rs137852330	Arg198Cys	R	198	C	LB/B	-	Uniprot Humsavar	G6PD	P11413	202	Y	HMR	Phosphorylation	480782	YR*IDHyLGkEM	'-4	YC*IDHyLGkEM	II	0	4	34	YRIDHYLGKEM	YCIDHYLGKEM	1.12e-06	9.7e-07
G6PD	P11413	Xq28	VAR_002475	rs137852332	Arg198Pro	R	198	P	LP/P	Anemia, non-spherocytic hemolytic, due to G6PD deficiency (NSHA) [MIM:300908]	Uniprot Humsavar	G6PD	P11413	202	Y	HMR	Phosphorylation	480782	YR*IDHyLGkEM	'-4	YP*IDHyLGkEM	II	0	4	34	YRIDHYLGKEM	YPIDHYLGKEM	1.12e-06	1.73e-06
G6PD	P11413	Xq28	VAR_075555	-	Arg198Ser	R	198	S	LP/P	Anemia, non-spherocytic hemolytic, due to G6PD deficiency (NSHA) [MIM:300908]	Uniprot Humsavar	G6PD	P11413	202	Y	HMR	Phosphorylation	480782	YR*IDHyLGkEM	'-4	YS*IDHyLGkEM	II	0	4	34	YRIDHYLGKEM	YSIDHYLGKEM	1.12e-06	1.45e-06
G6PD	P11413	Xq28	VAR_081895	rs137852332	Arg198His	R	198	H	LB/B	-	Uniprot Humsavar	G6PD	P11413	202	Y	HMR	Phosphorylation	480782	YR*IDHyLGkEM	'-4	YH*IDHyLGkEM	II	0	4	34	YRIDHYLGKEM	YHIDHYLGKEM	1.12e-06	1.3e-06
G6PD	P11413	Xq28	VAR_002501	rs1557229683	Pro396Leu	P	396	L	LP/P	Anemia, non-spherocytic hemolytic, due to G6PD deficiency (NSHA) [MIM:300908]	Uniprot Humsavar	G6PD	P11413	401	Y	HMR	Phosphorylation	450521	P*NEAVytkMMT	'-5	L*NEAVytkMMT	II	0	23	557	PNEAVYTKMMT	LNEAVYTKMMT	0.00155233	0.00162561
G6PD	P11413	Xq28	VAR_002502	rs137852325	Glu398Lys	E	398	K	LP/P	Anemia, non-spherocytic hemolytic, due to G6PD deficiency (NSHA) [MIM:300908]	Uniprot Humsavar	G6PD	P11413	401	Y	HMR	Phosphorylation	450521	PNE*AVytkMMT	'-3	PNK*AVytkMMT	II	0	23	557	PNEAVYTKMMT	PNKAVYTKMMT	0.00155233	0.00184654
GDI1	P31150	Xq28	VAR_008130	rs121434607	Leu92Pro	L	92	P	LP/P	Intellectual developmental disorder, X-linked 41 (XLID41) [MIM:300849]	Uniprot Humsavar	GDI1	P31150	93	Y	HMR	Phosphorylation	1019032	VKMLL*ytEVTR	'-1	VKMLP*ytEVTR	II	0	2	19	VKMLLYTEVTR	VKMLPYTEVTR	0.00039827	0.00055329
GNB1	P62873	1p36.33	VAR_078286	-	Ala106Thr	A	106	T	LP/P	Intellectual developmental disorder, autosomal dominant 42 (MRD42) [MIM:616973]	Uniprot Humsavar	G-beta 1	P62873	111	Y	HMR	Phosphorylation	463490	A*PSGNyVACGG	'-5	T*PSGNyVACGG	II	0	0	12	APSGNYVACGG	TPSGNYVACGG	6.821e-05	7.848e-05
GNB1	P62873	1p36.33	VAR_076647	rs752746786	Ile80Asn	I	80	N	LP/P	Intellectual developmental disorder, autosomal dominant 42 (MRD42) [MIM:616973]	Uniprot Humsavar	G-beta 1	P62873	85	Y	HMR	Phosphorylation	55373804	I*IWDSyTTNkV	'-5	N*IWDSyTTNkV	II	0	1	0	IIWDSYTTNKV	NIWDSYTTNKV	8.9e-06	1.038e-05
GNB1	P62873	1p36.33	VAR_076648	rs752746786	Ile80Thr	I	80	T	LP/P	Intellectual developmental disorder, autosomal dominant 42 (MRD42) [MIM:616973]	Uniprot Humsavar	G-beta 1	P62873	85	Y	HMR	Phosphorylation	55373804	I*IWDSyTTNkV	'-5	T*IWDSyTTNkV	II	0	1	0	IIWDSYTTNKV	TIWDSYTTNKV	8.9e-06	1.252e-05
GNB2	P62879	7q22.1	VAR_086046	-	Lys89Glu	K	89	E	LP/P	Neurodevelopmental disorder with hypotonia and dysmorphic facies (NEDHYDF) [MIM:619503]	Uniprot Humsavar	G-beta 2	P62879	85	Y	HMR	Phosphorylation	55373812	IIWDSyTTNk*V	'+4	IIWDSyTTNE*V	II	0	1	0	IIWDSYTTNKV	IIWDSYTTNEV	8.9e-06	1.155e-05
GNB2	P62879	7q22.1	VAR_086047	-	Lys89Thr	K	89	T	LP/P	Neurodevelopmental disorder with hypotonia and dysmorphic facies (NEDHYDF) [MIM:619503]	Uniprot Humsavar	G-beta 2	P62879	85	Y	HMR	Phosphorylation	55373812	IIWDSyTTNk*V	'+4	IIWDSyTTNT*V	II	0	1	0	IIWDSYTTNKV	IIWDSYTTNTV	8.9e-06	1.104e-05
HLA-A	P04439	6p22.1	VAR_082324	-	Thr55Ser	T	55	S	LB/B	-	Uniprot Humsavar	HLAA	P04439	51	Y	HMR	Phosphorylation	55461200	FIAVGyVDDT*Q	'+4	FIAVGyVDDS*Q	II	0	1	0	FIAVGYVDDTQ	FIAVGYVDDSQ	1.033e-05	1.021e-05
HLA-A	P04439	6p22.1	VAR_082328	-	Gly80Glu	G	80	E	LB/B	-	Uniprot Humsavar	HLAA	P04439	83	Y	HMR	Phosphorylation	55369371	QEG*PEyWDQET	'-3	QEE*PEyWDQET	II	0	1	0	QEGPEYWDQET	QEEPEYWDQET	2.661e-05	2.372e-05
HLA-A	P04439	6p22.1	VAR_082329	rs1059449	Gly80Arg	G	80	R	LB/B	-	Uniprot Humsavar	HLAA	P04439	83	Y	HMR	Phosphorylation	55369371	QEG*PEyWDQET	'-3	QER*PEyWDQET	II	0	1	0	QEGPEYWDQET	QERPEYWDQET	2.661e-05	2.939e-05
HLA-A	P04439	6p22.1	VAR_082330	-	Gln86Glu	Q	86	E	LB/B	-	Uniprot Humsavar	HLAA	P04439	83	Y	HMR	Phosphorylation	55369371	QEGPEyWDQ*ET	'+3	QEGPEyWDE*ET	II	0	1	0	QEGPEYWDQET	QEGPEYWDEET	2.661e-05	3.068e-05
HLA-A	P04439	6p22.1	VAR_082331	-	Gln86Gly	Q	86	G	LB/B	-	Uniprot Humsavar	HLAA	P04439	83	Y	HMR	Phosphorylation	55369371	QEGPEyWDQ*ET	'+3	QEGPEyWDG*ET	II	0	1	0	QEGPEYWDQET	QEGPEYWDGET	2.661e-05	1.627e-05
HLA-A	P04439	6p22.1	VAR_082332	-	Gln86Leu	Q	86	L	LB/B	-	Uniprot Humsavar	HLAA	P04439	83	Y	HMR	Phosphorylation	55369371	QEGPEyWDQ*ET	'+3	QEGPEyWDL*ET	II	0	1	0	QEGPEYWDQET	QEGPEYWDLET	2.661e-05	0.00019861
HLA-A	P04439	6p22.1	VAR_082333	-	Gln86Arg	Q	86	R	LB/B	-	Uniprot Humsavar	HLAA	P04439	83	Y	HMR	Phosphorylation	55369371	QEGPEyWDQ*ET	'+3	QEGPEyWDR*ET	II	0	1	0	QEGPEYWDQET	QEGPEYWDRET	2.661e-05	2.723e-05
HLA-A	P04439	6p22.1	VAR_082334	-	Glu87Asn	E	87	N	LB/B	-	Uniprot Humsavar	HLAA	P04439	83	Y	HMR	Phosphorylation	55369371	QEGPEyWDQE*T	'+4	QEGPEyWDQN*T	II	0	1	0	QEGPEYWDQET	QEGPEYWDQNT	2.661e-05	2.422e-05
HLA-A	P04439	6p22.1	VAR_082335	-	Glu87Gln	E	87	Q	LB/B	-	Uniprot Humsavar	HLAA	P04439	83	Y	HMR	Phosphorylation	55369371	QEGPEyWDQE*T	'+4	QEGPEyWDQQ*T	II	0	1	0	QEGPEYWDQET	QEGPEYWDQQT	2.661e-05	2.578e-05
HLA-A	P04439	6p22.1	VAR_082349	rs1071743	Ile119Leu	I	119	L	LB/B	-	Uniprot Humsavar	HLAA	P04439	123	Y	HMR	Phosphorylation	35479690	TI*QIMyGCDVG	'-4	TL*QIMyGCDVG	II	0	1	0	TIQIMYGCDVG	TLQIMYGCDVG	1.32e-06	1.47e-06
HLA-A	P04439	6p22.1	VAR_082350	-	Ile119Val	I	119	V	LB/B	-	Uniprot Humsavar	HLAA	P04439	123	Y	HMR	Phosphorylation	35479690	TI*QIMyGCDVG	'-4	TV*QIMyGCDVG	II	0	1	0	TIQIMYGCDVG	TVQIMYGCDVG	1.32e-06	1.55e-06
HLA-A	P04439	6p22.1	VAR_082351	rs1136695	Ile121Met	I	121	M	LB/B	-	Uniprot Humsavar	HLAA	P04439	123	Y	HMR	Phosphorylation	35479690	TIQI*MyGCDVG	'-2	TIQM*MyGCDVG	II	0	1	0	TIQIMYGCDVG	TIQMMYGCDVG	1.32e-06	2.22e-06
HLA-A	P04439	6p22.1	VAR_082352	-	Ile121Arg	I	121	R	LB/B	-	Uniprot Humsavar	HLAA	P04439	123	Y	HMR	Phosphorylation	35479690	TIQI*MyGCDVG	'-2	TIQR*MyGCDVG	II	0	1	0	TIQIMYGCDVG	TIQRMYGCDVG	1.32e-06	7.46e-06
HLA-A	P04439	6p22.1	VAR_082353	rs1136697	Tyr123Phe	Y	123	F	LB/B	-	Uniprot Humsavar	HLAA	P04439	123	Y	HMR	Phosphorylation	35479690	TIQIMyGCDVG	'0	TIQIMF*GCDVG	I	0	1	0	TIQIMYGCDVG	TIQIMFGCDVG	1.32e-06	0
HLA-A	P04439	6p22.1	VAR_082361	-	Asp140Tyr	D	140	Y	LB/B	-	Uniprot Humsavar	HLAA	P04439	140	Y	HM	Phosphorylation	55369374	rGyRQD*AYDGk	'0	rGyRQyAYDGk	II	0	1	0	RGYRQDAYDGK	RGYRQYAYDGK	2e-08	0.00046316
HLA-A	P04439	6p22.1	VAR_082362	rs1059509	Asn151Lys	N	151	K	LB/B	-	Uniprot Humsavar	HLAA	P04439	147	Y	HMR	Phosphorylation	55371082	YDGkDyIALN*E	'+4	YDGkDyIALK*E	II	0	1	0	YDGKDYIALNE	YDGKDYIALKE	3.581e-05	3.032e-05
HLA-A	P04439	6p22.1	VAR_082380	rs879577815	Glu190Asp	E	190	D	LB/B	-	Uniprot Humsavar	HLAA	P04439	195	Y	HMR	Phosphorylation	35479901	E*WLRRyLENGk	'-5	D*WLRRyLENGk	II	0	1	0	EWLRRYLENGK	DWLRRYLENGK	7.28e-06	7.19e-06
HLA-A	P04439	6p22.1	VAR_082381	rs3098019	Trp191Gly	W	191	G	LB/B	-	Uniprot Humsavar	HLAA	P04439	195	Y	HMR	Phosphorylation	35479901	EW*LRRyLENGk	'-4	EG*LRRyLENGk	II	0	1	0	EWLRRYLENGK	EGLRRYLENGK	7.28e-06	1.827e-05
HLA-A	P04439	6p22.1	VAR_082382	-	Tyr195His	Y	195	H	LB/B	-	Uniprot Humsavar	HLAA	P04439	195	Y	HMR	Phosphorylation	35479901	EWLRRyLENGk	'0	EWLRRH*LENGk	I	0	1	0	EWLRRYLENGK	EWLRRHLENGK	7.28e-06	0
HLA-A	P04439	6p22.1	VAR_082356	rs1059488	Phe133Leu	F	133	L	LB/B	-	Uniprot Humsavar	HLAA	P04439	137	Y	HMR	Phosphorylation	38486417	RF*LrGyRQDAY	'-4	RL*LrGyRQDAY	II	0	1	1	RFLRGYRQDAY	RLLRGYRQDAY	3.847e-05	4.853e-05
HLA-A	P04439	6p22.1	VAR_082357	-	Arg138Glu	R	138	E	LB/B	-	Uniprot Humsavar	HLAA	P04439	137	Y	HMR	Phosphorylation	38486417	RFLrGyR*QDAY	'+1	RFLrGyE*QDAY	II	0	1	1	RFLRGYRQDAY	RFLRGYEQDAY	3.847e-05	0.00028495
HLA-A	P04439	6p22.1	VAR_082358	-	Arg138His	R	138	H	LB/B	-	Uniprot Humsavar	HLAA	P04439	137	Y	HMR	Phosphorylation	38486417	RFLrGyR*QDAY	'+1	RFLrGyH*QDAY	II	0	1	1	RFLRGYRQDAY	RFLRGYHQDAY	3.847e-05	0.00023169
HLA-A	P04439	6p22.1	VAR_082359	-	Arg138Gln	R	138	Q	LB/B	-	Uniprot Humsavar	HLAA	P04439	137	Y	HMR	Phosphorylation	38486417	RFLrGyR*QDAY	'+1	RFLrGyQ*QDAY	II	0	1	1	RFLRGYRQDAY	RFLRGYQQDAY	3.847e-05	0.0001408
HLA-A	P04439	6p22.1	VAR_082360	-	Asp140His	D	140	H	LB/B	-	Uniprot Humsavar	HLAA	P04439	137	Y	HMR	Phosphorylation	38486417	RFLrGyRQD*AY	'+3	RFLrGyRQH*AY	II	0	1	1	RFLRGYRQDAY	RFLRGYRQHAY	3.847e-05	3.061e-05
HLA-A	P04439	6p22.1	VAR_082361	-	Asp140Tyr	D	140	Y	LB/B	-	Uniprot Humsavar	HLAA	P04439	137	Y	HMR	Phosphorylation	38486417	RFLrGyRQD*AY	'+3	RFLrGyRQY*AY	II	0	1	1	RFLRGYRQDAY	RFLRGYRQYAY	3.847e-05	4.339e-05
HLA-A	P04439	6p22.1	VAR_082406	-	Thr345Ser	T	345	S	LB/B	-	Uniprot Humsavar	HLAA	P04439	344	Y	HR	Phosphorylation	463579	RkGGsyt*QAAs	'+1	RkGGsyS*QAAs	II	1	5	22	RKGGSYTQAAS	RKGGSYSQAAS	0.00064631	0.00063931
HLA-B	P01889	6p21.33	VAR_082493	rs713031	Ser48Ala	S	48	A	LB/B	-	Uniprot Humsavar	HLAB	P01889	51	Y	HM	Phosphorylation	55369364	FIS*VGyVDDTQ	'-3	FIA*VGyVDDTQ	II	0	1	0	FISVGYVDDTQ	FIAVGYVDDTQ	1.192e-05	1.033e-05
HLA-B	P01889	6p21.33	VAR_082494	rs713031	Ser48Thr	S	48	T	LB/B	-	Uniprot Humsavar	HLAB	P01889	51	Y	HM	Phosphorylation	55369364	FIS*VGyVDDTQ	'-3	FIT*VGyVDDTQ	II	0	1	0	FISVGYVDDTQ	FITVGYVDDTQ	1.192e-05	1.072e-05
HLA-B	P01889	6p21.33	VAR_082495	rs9266183	Asp54Gly	D	54	G	LB/B	-	Uniprot Humsavar	HLAB	P01889	51	Y	HM	Phosphorylation	55369364	FISVGyVDD*TQ	'+3	FISVGyVDG*TQ	II	0	1	0	FISVGYVDDTQ	FISVGYVDGTQ	1.192e-05	6.48e-06
HLA-B	P01889	6p21.33	VAR_082496	rs1050518	Gln56Leu	Q	56	L	LB/B	-	Uniprot Humsavar	HLAB	P01889	51	Y	HM	Phosphorylation	55369364	FISVGyVDDTQ*	'+5	FISVGyVDDTL*	II	0	1	0	FISVGYVDDTQ	FISVGYVDDTL	1.192e-05	9.64e-06
HLA-B	P01889	6p21.33	VAR_082504	rs141484466	Arg86Gly	R	86	G	LB/B	-	Uniprot Humsavar	HLAB	P01889	83	Y	HM	Phosphorylation	55376118	QEGPEyWDr*NT	'+3	QEGPEyWDG*NT	II	0	1	0	QEGPEYWDRNT	QEGPEYWDGNT	2.478e-05	1.481e-05
HLA-B	P01889	6p21.33	VAR_082505	-	Asn87Glu	N	87	E	LB/B	-	Uniprot Humsavar	HLAB	P01889	83	Y	HM	Phosphorylation	55376118	QEGPEyWDrN*T	'+4	QEGPEyWDrE*T	II	0	1	0	QEGPEYWDRNT	QEGPEYWDRET	2.478e-05	2.723e-05
HLA-B	P01889	6p21.33	VAR_082530	rs12721827	Thr118Ile	T	118	I	LB/B	-	Uniprot Humsavar	HLAB	P01889	123	Y	H	Phosphorylation	35479693	T*LQSMyGCDVG	'-5	I*LQSMyGCDVG	II	0	1	0	TLQSMYGCDVG	ILQSMYGCDVG	5.75e-06	4.09e-06
HLA-B	P01889	6p21.33	VAR_082531	rs12721829	Leu119Ile	L	119	I	LB/B	-	Uniprot Humsavar	HLAB	P01889	123	Y	H	Phosphorylation	35479693	TL*QSMyGCDVG	'-4	TI*QSMyGCDVG	II	0	1	0	TLQSMYGCDVG	TIQSMYGCDVG	5.75e-06	5.16e-06
HLA-B	P01889	6p21.33	VAR_082532	-	Leu119Trp	L	119	W	LB/B	-	Uniprot Humsavar	HLAB	P01889	123	Y	H	Phosphorylation	35479693	TL*QSMyGCDVG	'-4	TW*QSMyGCDVG	II	0	1	0	TLQSMYGCDVG	TWQSMYGCDVG	5.75e-06	3e-06
HLA-B	P01889	6p21.33	VAR_082533	rs1071652	Ser121Asn	S	121	N	LB/B	-	Uniprot Humsavar	HLAB	P01889	123	Y	H	Phosphorylation	35479693	TLQS*MyGCDVG	'-2	TLQN*MyGCDVG	II	0	1	0	TLQSMYGCDVG	TLQNMYGCDVG	5.75e-06	7.42e-06
HLA-B	P01889	6p21.33	VAR_082534	rs1140412	Ser121Arg	S	121	R	LB/B	-	Uniprot Humsavar	HLAB	P01889	123	Y	H	Phosphorylation	35479693	TLQS*MyGCDVG	'-2	TLQR*MyGCDVG	II	0	1	0	TLQSMYGCDVG	TLQRMYGCDVG	5.75e-06	8.31e-06
HLA-B	P01889	6p21.33	VAR_082535	rs1071652	Ser121Thr	S	121	T	LB/B	-	Uniprot Humsavar	HLAB	P01889	123	Y	H	Phosphorylation	35479693	TLQS*MyGCDVG	'-2	TLQT*MyGCDVG	II	0	1	0	TLQSMYGCDVG	TLQTMYGCDVG	5.75e-06	4.32e-06
HLA-B	P01889	6p21.33	VAR_082536	-	Ser121Val	S	121	V	LB/B	-	Uniprot Humsavar	HLAB	P01889	123	Y	H	Phosphorylation	35479693	TLQS*MyGCDVG	'-2	TLQV*MyGCDVG	II	0	1	0	TLQSMYGCDVG	TLQVMYGCDVG	5.75e-06	2.96e-06
HLA-B	P01889	6p21.33	VAR_082537	-	Ser121Trp	S	121	W	LB/B	-	Uniprot Humsavar	HLAB	P01889	123	Y	H	Phosphorylation	35479693	TLQS*MyGCDVG	'-2	TLQW*MyGCDVG	II	0	1	0	TLQSMYGCDVG	TLQWMYGCDVG	5.75e-06	1.41e-06
HLA-B	P01889	6p21.33	VAR_082538	rs151341218	Tyr123Phe	Y	123	F	LB/B	-	Uniprot Humsavar	HLAB	P01889	123	Y	H	Phosphorylation	35479693	TLQSMyGCDVG	'0	TLQSMF*GCDVG	I	0	1	0	TLQSMYGCDVG	TLQSMFGCDVG	5.75e-06	0
HLA-B	P01889	6p21.33	VAR_082539	rs151341218	Tyr123Ser	Y	123	S	LB/B	-	Uniprot Humsavar	HLAB	P01889	123	Y	H	Phosphorylation	35479693	TLQSMyGCDVG	'0	TLQSMS*GCDVG	Ia	0	1	0	TLQSMYGCDVG	TLQSMSGCDVG	5.75e-06	0
HLA-B	P01889	6p21.33	VAR_082540	rs1131112	Val127Leu	V	127	L	LB/B	-	Uniprot Humsavar	HLAB	P01889	123	Y	H	Phosphorylation	35479693	TLQSMyGCDV*G	'+4	TLQSMyGCDL*G	II	0	1	0	TLQSMYGCDVG	TLQSMYGCDLG	5.75e-06	6.39e-06
HLA-B	P01889	6p21.33	VAR_082541	rs1131112	Val127Met	V	127	M	LB/B	-	Uniprot Humsavar	HLAB	P01889	123	Y	H	Phosphorylation	35479693	TLQSMyGCDV*G	'+4	TLQSMyGCDM*G	II	0	1	0	TLQSMYGCDVG	TLQSMYGCDMG	5.75e-06	6.89e-06
HLA-B	P01889	6p21.33	VAR_082542	rs1050379	His137Tyr	H	137	Y	LB/B	-	Uniprot Humsavar	HLAB	P01889	137	Y	HM	Phosphorylation	5726910	RLLrGH*DQYAY	'0	RLLrGyDQYAY	II	0	1	0	RLLRGHDQYAY	RLLRGYDQYAY	3e-08	0.00065015
HLA-B	P01889	6p21.33	VAR_082561	rs1050692	Trp191Ser	W	191	S	LB/B	-	Uniprot Humsavar	HLAB	P01889	195	Y	HM	Phosphorylation	35479904	EW*LRRyLENGk	'-4	ES*LRRyLENGk	II	0	1	0	EWLRRYLENGK	ESLRRYLENGK	7.28e-06	1.766e-05
HLA-B	P01889	6p21.33	VAR_082562	rs1050696	Tyr195His	Y	195	H	LB/B	-	Uniprot Humsavar	HLAB	P01889	195	Y	HM	Phosphorylation	35479904	EWLRRyLENGk	'0	EWLRRH*LENGk	I	0	1	0	EWLRRYLENGK	EWLRRHLENGK	7.28e-06	0
HLA-B	P01889	6p21.33	VAR_082579	rs2308655	Cys349Ser	C	349	S	LB/B	-	Uniprot Humsavar	HLAB	P01889	344	Y	HM	Phosphorylation	463580	GkGGsySQAAC*	'+5	GkGGsySQAAS*	II	1	1	7	GKGGSYSQAAC	GKGGSYSQAAS	0.00045502	0.00065809
HLA-C	P10321	6p21.33	VAR_082414	rs1131151	Arg30Lys	R	30	K	LB/B	-	Uniprot Humsavar	HLAC	P10321	31	Y	HMR	Phosphorylation	35479831	SHSMR*yFDTAV	'-1	SHSMK*yFDTAV	II	0	1	0	SHSMRYFDTAV	SHSMKYFDTAV	1.287e-05	5.55e-06
HLA-C	P10321	6p21.33	VAR_082415	-	Asp33Phe	D	33	F	LB/B	-	Uniprot Humsavar	HLAC	P10321	31	Y	HMR	Phosphorylation	35479831	SHSMRyFD*TAV	'+2	SHSMRyFF*TAV	II	0	1	0	SHSMRYFDTAV	SHSMRYFFTAV	1.287e-05	9.1e-06
HLA-C	P10321	6p21.33	VAR_082416	-	Asp33Ser	D	33	S	LB/B	-	Uniprot Humsavar	HLAC	P10321	31	Y	HMR	Phosphorylation	35479831	SHSMRyFD*TAV	'+2	SHSMRyFS*TAV	II	0	1	0	SHSMRYFDTAV	SHSMRYFSTAV	1.287e-05	1.821e-05
HLA-C	P10321	6p21.33	VAR_082417	rs9264668	Asp33Tyr	D	33	Y	LB/B	-	Uniprot Humsavar	HLAC	P10321	31	Y	HMR	Phosphorylation	35479831	SHSMRyFD*TAV	'+2	SHSMRyFY*TAV	II	0	1	0	SHSMRYFDTAV	SHSMRYFYTAV	1.287e-05	2.361e-05
HLA-C	P10321	6p21.33	VAR_082418	rs1050445	Ala35Ser	A	35	S	LB/B	-	Uniprot Humsavar	HLAC	P10321	31	Y	HMR	Phosphorylation	35479831	SHSMRyFDTA*V	'+4	SHSMRyFDTS*V	II	0	1	0	SHSMRYFDTAV	SHSMRYFDTSV	1.287e-05	1.35e-05
HLA-C	P10321	6p21.33	VAR_082422	rs707911	Ser48Ala	S	48	A	LB/B	-	Uniprot Humsavar	HLAC	P10321	51	Y	HMR	Phosphorylation	55369368	FIS*VGyVDDTQ	'-3	FIA*VGyVDDTQ	II	0	1	0	FISVGYVDDTQ	FIAVGYVDDTQ	1.192e-05	1.033e-05
HLA-C	P10321	6p21.33	VAR_082438	rs2308574	Tyr137His	Y	137	H	LB/B	-	Uniprot Humsavar	HLAC	P10321	137	Y	HMR	Phosphorylation	1028067	RLLRGyDQSAY	'0	RLLRGH*DQSAY	I	0	1	0	RLLRGYDQSAY	RLLRGHDQSAY	0.00037559	2e-08
HLA-C	P10321	6p21.33	VAR_082439	rs2308575	Asp138Asn	D	138	N	LB/B	-	Uniprot Humsavar	HLAC	P10321	137	Y	HMR	Phosphorylation	1028067	RLLRGyD*QSAY	'+1	RLLRGyN*QSAY	II	0	1	0	RLLRGYDQSAY	RLLRGYNQSAY	0.00037559	0.0001369
HLA-C	P10321	6p21.33	VAR_082440	rs713032	Ser140Phe	S	140	F	LB/B	-	Uniprot Humsavar	HLAC	P10321	137	Y	HMR	Phosphorylation	1028067	RLLRGyDQS*AY	'+3	RLLRGyDQF*AY	II	0	1	0	RLLRGYDQSAY	RLLRGYDQFAY	0.00037559	0.00067538
HLA-C	P10321	6p21.33	VAR_082441	-	Ser140Leu	S	140	L	LB/B	-	Uniprot Humsavar	HLAC	P10321	137	Y	HMR	Phosphorylation	1028067	RLLRGyDQS*AY	'+3	RLLRGyDQL*AY	II	0	1	0	RLLRGYDQSAY	RLLRGYDQLAY	0.00037559	0.00382373
HLA-C	P10321	6p21.33	VAR_082442	rs713032	Ser140Tyr	S	140	Y	LB/B	-	Uniprot Humsavar	HLAC	P10321	137	Y	HMR	Phosphorylation	1028067	RLLRGyDQS*AY	'+3	RLLRGyDQY*AY	II	0	1	0	RLLRGYDQSAY	RLLRGYDQYAY	0.00037559	0.00065015
HLA-C	P10321	6p21.33	VAR_082448	-	Leu180Asp	L	180	D	LB/B	-	Uniprot Humsavar	HLAC	P10321	183	Y	HMR	Phosphorylation	482897	EQL*RAyLEGTC	'-3	EQD*RAyLEGTC	II	0	1	0	EQLRAYLEGTC	EQDRAYLEGTC	8.29e-06	1.953e-05
HLA-C	P10321	6p21.33	VAR_082449	rs2308592	Leu180Gln	L	180	Q	LB/B	-	Uniprot Humsavar	HLAC	P10321	183	Y	HMR	Phosphorylation	482897	EQL*RAyLEGTC	'-3	EQQ*RAyLEGTC	II	0	1	0	EQLRAYLEGTC	EQQRAYLEGTC	8.29e-06	1.68e-05
HLA-C	P10321	6p21.33	VAR_082450	rs2308592	Leu180Arg	L	180	R	LB/B	-	Uniprot Humsavar	HLAC	P10321	183	Y	HMR	Phosphorylation	482897	EQL*RAyLEGTC	'-3	EQR*RAyLEGTC	II	0	1	0	EQLRAYLEGTC	EQRRAYLEGTC	8.29e-06	1.721e-05
HLA-C	P10321	6p21.33	VAR_082451	rs796925732	Leu180Trp	L	180	W	LB/B	-	Uniprot Humsavar	HLAC	P10321	183	Y	HMR	Phosphorylation	482897	EQL*RAyLEGTC	'-3	EQW*RAyLEGTC	II	0	1	0	EQLRAYLEGTC	EQWRAYLEGTC	8.29e-06	3.48e-06
HLA-C	P10321	6p21.33	VAR_082452	-	Thr187Glu	T	187	E	LB/B	-	Uniprot Humsavar	HLAC	P10321	183	Y	HMR	Phosphorylation	482897	EQLRAyLEGT*C	'+4	EQLRAyLEGE*C	II	0	1	0	EQLRAYLEGTC	EQLRAYLEGEC	8.29e-06	8.67e-06
HLA-C	P10321	6p21.33	VAR_082453	-	Thr187Leu	T	187	L	LB/B	-	Uniprot Humsavar	HLAC	P10321	183	Y	HMR	Phosphorylation	482897	EQLRAyLEGT*C	'+4	EQLRAyLEGL*C	II	0	1	0	EQLRAYLEGTC	EQLRAYLEGLC	8.29e-06	6.39e-06
HLA-C	P10321	6p21.33	VAR_082454	rs2308598	Arg194Gly	R	194	G	LB/B	-	Uniprot Humsavar	HLAC	P10321	195	Y	HMR	Phosphorylation	35479915	EWLRR*yLENGk	'-1	EWLRG*yLENGk	II	0	1	0	EWLRRYLENGK	EWLRGYLENGK	7.28e-06	5.82e-06
HLA-C	P10321	6p21.33	VAR_082455	rs1050357	Glu197Lys	E	197	K	LB/B	-	Uniprot Humsavar	HLAC	P10321	195	Y	HMR	Phosphorylation	35479915	EWLRRyLE*NGk	'+2	EWLRRyLK*NGk	II	0	1	0	EWLRRYLENGK	EWLRRYLKNGK	7.28e-06	3.86e-06
HLA-E	P13747	6p22.1	TCGA-02-0070-01A; TCGA-02-0079-01A; TCGA-08-0373-01A	-	Trp346Ser	W	346	S	Disease	glioblastoma_tcga[TCGA]	TCGA	HLA-E	P13747	341	Y	HM	Phosphorylation	23113315	GkGGsyskAEW*	'+5	GkGGsyskAES*	II	0	0	1	GKGGSYSKAEW	GKGGSYSKAES	0.00077353	0.00044988
HRAS	P01112	11p15.5	VAR_006838	rs121913233	Gln61Leu	Q	61	L	US	Melanoma	Uniprot Humsavar	HRas	P01112	64	Y	HMR	Phosphorylation	5840738	AGQ*EEySAMRD	'-3	AGL*EEySAMRD	II	2	3	3	AGQEEYSAMRD	AGLEEYSAMRD	0.00113082	0.0005577
HRAS	P01112	11p15.5	VAR_045979	rs28933406	Gln61Lys	Q	61	K	LP/P	Thyroid cancer, non-medullary, 2 (NMTC2) [MIM:188470]	Uniprot Humsavar	HRas	P01112	64	Y	HMR	Phosphorylation	5840738	AGQ*EEySAMRD	'-3	AGK*EEySAMRD	II	2	3	3	AGQEEYSAMRD	AGKEEYSAMRD	0.00113082	0.00111204
HRAS	P01112	11p15.5	VAR_045980	rs121917756	Glu63Lys	E	63	K	LP/P	Congenital myopathy with excess of muscle spindles (CMEMS) [MIM:218040]	Uniprot Humsavar	HRas	P01112	64	Y	HMR	Phosphorylation	5840738	AGQEE*ySAMRD	'-1	AGQEK*ySAMRD	II	2	3	3	AGQEEYSAMRD	AGQEKYSAMRD	0.00113082	0.00054146
IKBKG	Q9Y6K9	Xq28	VAR_011323	rs179363867	Asp311Asn	D	311	N	LP/P	Ectodermal dysplasia and immunodeficiency 1 (EDAID1) [MIM:300291]	Uniprot Humsavar	IKKG	Q9Y6K9	308	Y	HMR	Phosphorylation	15420292	AQADIykAD*FQ	'+3	AQADIykAN*FQ	II	0	0	1	AQADIYKADFQ	AQADIYKANFQ	3.09e-06	2.02e-06
INPPL1	O15357	11q13.4	VAR_069587	rs397514510	Pro659Ser	P	659	S	LP/P	Opsismodysplasia (OPSMD) [MIM:258480]	Uniprot Humsavar	SHIP-2	O15357	661	Y	HMR	Phosphorylation	464689	SFPP*TyRyERG	'-2	SFPS*TyRyERG	II	0	1	7	SFPPTYRYERG	SFPSTYRYERG	4.492e-05	2.828e-05
INPPL1	O15357	11q13.4	VAR_069587	rs397514510	Pro659Ser	P	659	S	LP/P	Opsismodysplasia (OPSMD) [MIM:258480]	Uniprot Humsavar	SHIP-2	O15357	663	Y	HMR	Phosphorylation	464690	PP*TyRyERGSR	'-4	PS*TyRyERGSR	II	0	1	11	PPTYRYERGSR	PSTYRYERGSR	0.00016615	0.00013896
INPPL1	O15357	11q13.4	VAR_034982	rs70940821	Asn982Ser	N	982	S	LB/B	-	Uniprot Humsavar	SHIP-2	O15357	987	Y	HMR	Phosphorylation	449522	N*NPAyyVLEGV	'-5	S*NPAyyVLEGV	II	1	12	205	NNPAYYVLEGV	SNPAYYVLEGV	8.068e-05	8.35e-05
INPPL1	O15357	11q13.4	VAR_034982	rs70940821	Asn982Ser	N	982	S	LB/B	-	Uniprot Humsavar	SHIP-2	O15357	986	Y	HMR	Phosphorylation	448889	FN*NPAyyVLEG	'-4	FS*NPAyyVLEG	II	2	48	927	FNNPAYYVLEG	FSNPAYYVLEG	0.00131837	0.00122533
ITGA2B	P08514	17q21.31	VAR_003980	rs137852908	Arg358His	R	358	H	LP/P	Glanzmann thrombasthenia 1 (GT1) [MIM:273800]	Uniprot Humsavar	ITGA2B	P08514	360	Y	HM	Phosphorylation	3744657	EVGR*VyLFLQP	'-2	EVGH*VyLFLQP	II	0	0	1	EVGRVYLFLQP	EVGHVYLFLQP	7.126e-05	0.00026534
ITGA2B	P08514	17q21.31	VAR_009888	rs137852910	Glu355Lys	E	355	K	LP/P	Glanzmann thrombasthenia 1 (GT1) [MIM:273800]	Uniprot Humsavar	ITGA2B	P08514	360	Y	HM	Phosphorylation	3744657	E*VGRVyLFLQP	'-5	K*VGRVyLFLQP	II	0	0	1	EVGRVYLFLQP	KVGRVYLFLQP	7.126e-05	7.87e-05
ITGA2B	P08514	17q21.31	VAR_030449	-	Phe202Cys	F	202	C	LP/P	Glanzmann thrombasthenia 1 (GT1) [MIM:273800]	Uniprot Humsavar	ITGA2B	P08514	197	Y	HM	Phosphorylation	23116518	SWDKRyCEAGF*	'+5	SWDKRyCEAGC*	II	0	0	1	SWDKRYCEAGF	SWDKRYCEAGC	6.681e-05	5.001e-05
ITGA2B	P08514	17q21.31	VAR_030453	-	Gly267Glu	G	267	E	LP/P	Glanzmann thrombasthenia 1 (GT1) [MIM:273800]	Uniprot Humsavar	ITGA2B	P08514	265	Y	HM	Phosphorylation	25742168	EYFDGyWG*YSV	'+2	EYFDGyWE*YSV	II	0	0	1	EYFDGYWGYSV	EYFDGYWEYSV	1.6e-06	1.085e-05
ITGA2B	P08514	17q21.31	VAR_030455	rs766006685	Gly380Asp	G	380	D	LP/P	Glanzmann thrombasthenia 1 (GT1) [MIM:273800]	Uniprot Humsavar	ITGA2B	P08514	384	Y	HM	Phosphorylation	3744662	TG*TQLyGRFGS	'-4	TD*TQLyGRFGS	II	0	0	1	TGTQLYGRFGS	TDTQLYGRFGS	2.094e-05	2.818e-05
ITGA2B	P08514	17q21.31	VAR_030464	rs1344532070	Leu847Pro	L	847	P	LP/P	Glanzmann thrombasthenia 1 (GT1) [MIM:273800]	Uniprot Humsavar	ITGA2B	P08514	845	Y	HM	Phosphorylation	25742160	PSDLLyIL*DIQ	'+2	PSDLLyIP*DIQ	II	0	0	1	PSDLLYILDIQ	PSDLLYIPDIQ	2.44e-06	1.02e-06
ITGA2B	P08514	17q21.31	VAR_009887	-	Phe320Ser	F	320	S	LP/P	Glanzmann thrombasthenia 1 (GT1) [MIM:273800]	Uniprot Humsavar	ITGA2B	P08514	319	Y	HM	Phosphorylation	457446	EQMASyF*GHSV	'+1	EQMASyS*GHSV	II	0	1	1	EQMASYFGHSV	EQMASYSGHSV	3.08e-06	1.836e-05
LGALS3	P17931	14q22.3	HX13T	-	Arg224Gln	R	224	Q	Disease	liver_cancer[COSMIC]	COSMIC	galectin-3	P17931	221	Y	HMR	Phosphorylation	23108910	AHLLQyNHR*VK	'+3	AHLLQyNHQ*VK	II	0	2	3	AHLLQYNHRVK	AHLLQYNHQVK	7.35e-06	7.19e-06
MECP2	P51608	Xq28	VAR_010277	rs61755763	Leu124Phe	L	124	F	LP/P	Rett syndrome (RTT) [MIM:312750]	Uniprot Humsavar	MECP2	P51608	120	Y	HMR	Phosphorylation	37042901	rsAGkyDVYL*I	'+4	rsAGkyDVYF*I	II	2	0	0	RSAGKYDVYLI	RSAGKYDVYFI	0.00022944	0.00019544
MECP2	P51608	Xq28	VAR_023555	rs267608454	Tyr120Asp	Y	120	D	LP/P	Rett syndrome (RTT) [MIM:312750]	Uniprot Humsavar	MECP2	P51608	120	Y	HMR	Phosphorylation	37042901	rsAGkyDVYLI	'0	rsAGkD*DVYLI	I	2	0	0	RSAGKYDVYLI	RSAGKDDVYLI	0.00022944	1e-08
MMP14	P50281	14q11.2	VAR_021035	rs17880989	Met355Ile	M	355	I	LB/B	-	Uniprot Humsavar	MMP14	P50281	353	Y	HMR	Phosphorylation	25745429	QVMDGyPM*PIG	'+2	QVMDGyPI*PIG	II	0	0	1	QVMDGYPMPIG	QVMDGYPIPIG	2.396e-05	2.106e-05
MYD88	Q99836	3p22.2	VAR_073263	-	Thr281Pro	T	281	P	US	-	Uniprot Humsavar	MYD88	Q99836	276	Y	HMR	Phosphorylation	473258	ITVCDyTNPCT*	'+5	ITVCDyTNPCP*	II	0	0	5	ITVCDYTNPCT	ITVCDYTNPCP	0.00013683	0.00015903
MYD88	Q99836	3p22.2	VAR_073262	rs387907272	Leu252Pro	L	252	P	US	Macroglobulinemia, Waldenstrom, 1 (WM1) [MIM:153600]	Uniprot Humsavar	MYD88	Q99836	257	Y	HMR	Phosphorylation	474538	L*IPIkyKAMKk	'-5	P*IPIkyKAMKk	II	3	0	0	LIPIKYKAMKK	PIPIKYKAMKK	5.94e-06	5.68e-06
NFKB2	Q00653	10q24.32	VAR_074035	rs727502787	Asp865Gly	D	865	G	US	Immunodeficiency, common variable, 10 (CVID10) [MIM:615577]	Uniprot Humsavar	NFkB-p100	Q00653	868	Y	HMR	Phosphorylation	472900	kED*sAyGsQsV	'-3	kEG*sAyGsQsV	II	0	2	2	KEDSAYGSQSV	KEGSAYGSQSV	2.277e-05	1.817e-05
NFKB2	Q00653	10q24.32	VAR_074036	rs727502788	Ala867Val	A	867	V	US	Immunodeficiency, common variable, 10 (CVID10) [MIM:615577]	Uniprot Humsavar	NFkB-p100	Q00653	868	Y	HMR	Phosphorylation	472900	kEDsA*yGsQsV	'-1	kEDsV*yGsQsV	II	0	2	2	KEDSAYGSQSV	KEDSVYGSQSV	2.277e-05	2.229e-05
OAS1	P00973	12q24.13	VAR_057659	rs1051042	Arg361Thr	R	361	T	LB/B	-	Uniprot Humsavar	OAS1	P00973	362	Y	H	Phosphorylation	23256546	DDPRR*yQKYGy	'-1	DDPRT*yQKYGy	II	0	0	1	DDPRRYQKYGY	DDPRTYQKYGY	0.00065716	0.00048209
OAS3	Q9Y6K5	12q24.13	VAR_057661	rs2285933	Ser381Arg	S	381	R	LB/B	-	Uniprot Humsavar	OAS3	Q9Y6K5	376	Y	H	Phosphorylation	463930	sLNAVyPrAGS*	'+5	sLNAVyPrAGR*	II	0	1	12	SLNAVYPRAGS	SLNAVYPRAGR	5.819e-05	5.715e-05
OAS3	Q9Y6K5	12q24.13	VAR_062127	rs45519442	Arg378Lys	R	378	K	LB/B	-	Uniprot Humsavar	OAS3	Q9Y6K5	376	Y	H	Phosphorylation	463930	sLNAVyPr*AGS	'+2	sLNAVyPK*AGS	II	0	1	12	SLNAVYPRAGS	SLNAVYPKAGS	5.819e-05	5.178e-05
PFKFB3	Q16875	10p15.1	TCGA-13-0726-01A	-	Ser197Arg	S	197	R	Disease	ovarian_cancer[TCGA]	TCGA	PFKFB3	Q16875	194	Y	HMR	Phosphorylation	463980	kRISCyEAS*YQ	'+3	kRISCyEAR*YQ	II	0	0	6	KRISCYEASYQ	KRISCYEARYQ	3.203e-05	4.47e-05
PRKCD	Q05655	3p21.1	VAR_006175	rs1056998	Phe375Ser	F	375	S	LB/B	-	Uniprot Humsavar	PKCD	Q05655	374	Y	HMR	Phosphorylation	464424	kGRGEyF*AIKA	'+1	kGRGEyS*AIKA	II	3	18	531	KGRGEYFAIKA	KGRGEYSAIKA	0.00103982	0.00619382
PRKCD	Q05655	3p21.1	TCGA-06-0145-01A	-	Arg67Cys	R	67	C	Disease	glioblastoma_tcga[TCGA]	TCGA	PKCD	Q05655	64	Y	HMR	Phosphorylation	447581	FDAHIyEGR*VI	'+3	FDAHIyEGC*VI	II	7	3	31	FDAHIYEGRVI	FDAHIYEGCVI	0.00013785	0.00024465
PTGS1	P23219	9q33.2	VAR_019161	rs3842789	Arg53His	R	53	H	LB/B	-	Uniprot Humsavar	COX-1	P23219	54	Y	HMR	Phosphorylation	11162996	FGLDR*yQCDCT	'-1	FGLDH*yQCDCT	II	0	0	2	FGLDRYQCDCT	FGLDHYQCDCT	8.72e-06	1.418e-05
PTPN11	Q06124	12q24.13	VAR_015610	rs397507514	Glu76Asp	E	76	D	LP/P	Noonan syndrome 1 (NS1) [MIM:163950]	Uniprot Humsavar	SHP-2	Q06124	80	Y	HMR	Phosphorylation	3416323	AE*LVQyYMEHH	'-4	AD*LVQyYMEHH	II	0	0	1	AELVQYYMEHH	ADLVQYYMEHH	4.36e-05	5.83e-05
PTPN11	Q06124	12q24.13	VAR_015611	rs121918466	Gln79Arg	Q	79	R	LP/P	Noonan syndrome 1 (NS1) [MIM:163950]	Uniprot Humsavar	SHP-2	Q06124	80	Y	HMR	Phosphorylation	3416323	AELVQ*yYMEHH	'-1	AELVR*yYMEHH	II	0	0	1	AELVQYYMEHH	AELVRYYMEHH	4.36e-05	5.634e-05
PTPN11	Q06124	12q24.13	VAR_015998	rs121918465	Glu76Ala	E	76	A	LP/P	Leukemia, juvenile myelomonocytic (JMML) [MIM:607785]	Uniprot Humsavar	SHP-2	Q06124	80	Y	HMR	Phosphorylation	3416323	AE*LVQyYMEHH	'-4	AA*LVQyYMEHH	II	0	0	1	AELVQYYMEHH	AALVQYYMEHH	4.36e-05	4.379e-05
PTPN11	Q06124	12q24.13	VAR_015999	rs121918465	Glu76Gly	E	76	G	LP/P	Leukemia, juvenile myelomonocytic (JMML) [MIM:607785]	Uniprot Humsavar	SHP-2	Q06124	80	Y	HMR	Phosphorylation	3416323	AE*LVQyYMEHH	'-4	AG*LVQyYMEHH	II	0	0	1	AELVQYYMEHH	AGLVQYYMEHH	4.36e-05	4.332e-05
PTPN11	Q06124	12q24.13	VAR_016000	rs121918464	Glu76Lys	E	76	K	LP/P	Leukemia, juvenile myelomonocytic (JMML) [MIM:607785]	Uniprot Humsavar	SHP-2	Q06124	80	Y	HMR	Phosphorylation	3416323	AE*LVQyYMEHH	'-4	AK*LVQyYMEHH	II	0	0	1	AELVQYYMEHH	AKLVQYYMEHH	4.36e-05	4.415e-05
PTPN11	Q06124	12q24.13	VAR_016001	rs121918465	Glu76Val	E	76	V	LP/P	Leukemia, juvenile myelomonocytic (JMML) [MIM:607785]	Uniprot Humsavar	SHP-2	Q06124	80	Y	HMR	Phosphorylation	3416323	AE*LVQyYMEHH	'-4	AV*LVQyYMEHH	II	0	0	1	AELVQYYMEHH	AVLVQYYMEHH	4.36e-05	3.499e-05
PTPN11	Q06124	12q24.13	VAR_027186	-	Gln79Pro	Q	79	P	LP/P	Noonan syndrome 1 (NS1) [MIM:163950]	Uniprot Humsavar	SHP-2	Q06124	80	Y	HMR	Phosphorylation	3416323	AELVQ*yYMEHH	'-1	AELVP*yYMEHH	II	0	0	1	AELVQYYMEHH	AELVPYYMEHH	4.36e-05	4.154e-05
PTPN11	Q06124	12q24.13	VAR_027196	rs121918470	Gln510Pro	Q	510	P	LP/P	LEOPARD syndrome 1 (LPRD1) [MIM:151100]	Uniprot Humsavar	SHP-2	Q06124	515	Y	HMR	Phosphorylation	480770	Q*yRFIyMAVQH	'-5	P*yRFIyMAVQH	II	0	0	16	QYRFIYMAVQH	PYRFIYMAVQH	5.193e-05	7.041e-05
PTPN11	Q06124	12q24.13	VAR_076499	rs397507549	Gln510Glu	Q	510	E	LP/P	LEOPARD syndrome 1 (LPRD1) [MIM:151100]; Noonan syndrome 1 (NS1) [MIM:163950]	Uniprot Humsavar	SHP-2	Q06124	515	Y	HMR	Phosphorylation	480770	Q*yRFIyMAVQH	'-5	E*yRFIyMAVQH	II	0	0	16	QYRFIYMAVQH	EYRFIYMAVQH	5.193e-05	9.029e-05
PTPN11	Q06124	12q24.13	VAR_078101	rs397507525	Leu261Phe	L	261	F	LP/P	Noonan syndrome 1 (NS1) [MIM:163950]	Uniprot Humsavar	SHP-2	Q06124	263	Y	HMR	Phosphorylation	458568	ECkL*LysRKEG	'-2	ECkF*LysRKEG	II	0	1	7	ECKLLYSRKEG	ECKFLYSRKEG	2.443e-05	4.557e-05
PTPN11	Q06124	12q24.13	VAR_078102	rs765642157	Leu261His	L	261	H	LP/P	Noonan syndrome 1 (NS1) [MIM:163950]	Uniprot Humsavar	SHP-2	Q06124	263	Y	HMR	Phosphorylation	458568	ECkL*LysRKEG	'-2	ECkH*LysRKEG	II	0	1	7	ECKLLYSRKEG	ECKHLYSRKEG	2.443e-05	0.00058191
PTPN11	Q06124	12q24.13	VAR_078103	-	Leu262Phe	L	262	F	LP/P	Noonan syndrome 1 (NS1) [MIM:163950]	Uniprot Humsavar	SHP-2	Q06124	263	Y	HMR	Phosphorylation	458568	ECkLL*ysRKEG	'-1	ECkLF*ysRKEG	II	0	1	7	ECKLLYSRKEG	ECKLFYSRKEG	2.443e-05	2.682e-05
PTPN11	Q06124	12q24.13	VAR_078104	rs397507526	Leu262Arg	L	262	R	LP/P	Noonan syndrome 1 (NS1) [MIM:163950]	Uniprot Humsavar	SHP-2	Q06124	263	Y	HMR	Phosphorylation	458568	ECkLL*ysRKEG	'-1	ECkLR*ysRKEG	II	0	1	7	ECKLLYSRKEG	ECKLRYSRKEG	2.443e-05	4.602e-05
PTPN11	Q06124	12q24.13	VAR_078105	rs376607329	Arg265Gln	R	265	Q	LP/P	Noonan syndrome 1 (NS1) [MIM:163950]	Uniprot Humsavar	SHP-2	Q06124	263	Y	HMR	Phosphorylation	458568	ECkLLysR*KEG	'+2	ECkLLysQ*KEG	II	0	1	7	ECKLLYSRKEG	ECKLLYSQKEG	2.443e-05	3.53e-05
PTPN11	Q06124	12q24.13	VAR_015603	rs121918461	Asp61Gly	D	61	G	LP/P	Noonan syndrome 1 (NS1) [MIM:163950]	Uniprot Humsavar	SHP-2	Q06124	66	Y	HMR	Phosphorylation	457333	D*yyDLyGGEKF	'-5	G*yyDLyGGEKF	II	0	3	12	DYYDLYGGEKF	GYYDLYGGEKF	1.46e-06	1.45e-06
PTPN11	Q06124	12q24.13	VAR_015604	rs397507510	Asp61Asn	D	61	N	LP/P	Noonan syndrome 1 (NS1) [MIM:163950]	Uniprot Humsavar	SHP-2	Q06124	66	Y	HMR	Phosphorylation	457333	D*yyDLyGGEKF	'-5	N*yyDLyGGEKF	II	0	3	12	DYYDLYGGEKF	NYYDLYGGEKF	1.46e-06	1.39e-06
PTPN11	Q06124	12q24.13	VAR_015605	rs121918460	Tyr62Asp	Y	62	D	LP/P	Noonan syndrome 1 (NS1) [MIM:163950]	Uniprot Humsavar	SHP-2	Q06124	66	Y	HMR	Phosphorylation	457333	Dy*yDLyGGEKF	'-4	DD*yDLyGGEKF	II	0	3	12	DYYDLYGGEKF	DDYDLYGGEKF	1.46e-06	2.75e-06
PTPN11	Q06124	12q24.13	VAR_015606	rs121918459	Tyr63Cys	Y	63	C	LP/P	Noonan syndrome 1 (NS1) [MIM:163950]	Uniprot Humsavar	SHP-2	Q06124	66	Y	HMR	Phosphorylation	457333	Dyy*DLyGGEKF	'-3	DyC*DLyGGEKF	II	0	3	12	DYYDLYGGEKF	DYCDLYGGEKF	1.46e-06	5.2e-07
PTPN11	Q06124	12q24.13	VAR_015991	rs121918461	Asp61Val	D	61	V	LP/P	Leukemia, juvenile myelomonocytic (JMML) [MIM:607785]	Uniprot Humsavar	SHP-2	Q06124	66	Y	HMR	Phosphorylation	457333	D*yyDLyGGEKF	'-5	V*yyDLyGGEKF	II	0	3	12	DYYDLYGGEKF	VYYDLYGGEKF	1.46e-06	1.29e-06
PTPN11	Q06124	12q24.13	VAR_015992	rs397507510	Asp61Tyr	D	61	Y	LP/P	Leukemia, juvenile myelomonocytic (JMML) [MIM:607785]	Uniprot Humsavar	SHP-2	Q06124	66	Y	HMR	Phosphorylation	457333	D*yyDLyGGEKF	'-5	Y*yyDLyGGEKF	II	0	3	12	DYYDLYGGEKF	YYYDLYGGEKF	1.46e-06	1.05e-06
PTPN11	Q06124	12q24.13	VAR_015993	rs397507511	Glu69Lys	E	69	K	LP/P	Leukemia, juvenile myelomonocytic (JMML) [MIM:607785]	Uniprot Humsavar	SHP-2	Q06124	66	Y	HMR	Phosphorylation	457333	DyyDLyGGE*KF	'+3	DyyDLyGGK*KF	II	0	3	12	DYYDLYGGEKF	DYYDLYGGKKF	1.46e-06	8.9e-07
PTPN11	Q06124	12q24.13	VAR_015994	-	Phe71Lys	F	71	K	US	Acute myeloid leukemia	Uniprot Humsavar	SHP-2	Q06124	66	Y	HMR	Phosphorylation	457333	DyyDLyGGEKF*	'+5	DyyDLyGGEKK*	II	0	3	12	DYYDLYGGEKF	DYYDLYGGEKK	1.46e-06	1.23e-06
PTPN11	Q06124	12q24.13	VAR_015995	rs397507512	Phe71Leu	F	71	L	LP/P	Noonan syndrome 1 (NS1) [MIM:163950]	Uniprot Humsavar	SHP-2	Q06124	66	Y	HMR	Phosphorylation	457333	DyyDLyGGEKF*	'+5	DyyDLyGGEKL*	II	0	3	12	DYYDLYGGEKF	DYYDLYGGEKL	1.46e-06	1.16e-06
PTPN11	Q06124	12q24.13	VAR_027185	rs397507511	Glu69Gln	E	69	Q	LP/P	Noonan syndrome 1 (NS1) [MIM:163950]	Uniprot Humsavar	SHP-2	Q06124	66	Y	HMR	Phosphorylation	457333	DyyDLyGGE*KF	'+3	DyyDLyGGQ*KF	II	0	3	12	DYYDLYGGEKF	DYYDLYGGQKF	1.46e-06	1.26e-06
PTPN11	Q06124	12q24.13	VAR_027194	rs397509345	Gln506Pro	Q	506	P	LP/P	LEOPARD syndrome 1 (LPRD1) [MIM:151100]	Uniprot Humsavar	SHP-2	Q06124	511	Y	HMR	Phosphorylation	464271	Q*TEAQyRFIyM	'-5	P*TEAQyRFIyM	II	1	1	38	QTEAQYRFIYM	PTEAQYRFIYM	0.0002219	0.00030085
PTPN11	Q06124	12q24.13	VAR_027195	-	Gln506Arg	Q	506	R	LP/P	Noonan syndrome 1 (NS1) [MIM:163950]	Uniprot Humsavar	SHP-2	Q06124	511	Y	HMR	Phosphorylation	464271	Q*TEAQyRFIyM	'-5	R*TEAQyRFIyM	II	1	1	38	QTEAQYRFIYM	RTEAQYRFIYM	0.0002219	0.00036924
PTPN11	Q06124	12q24.13	VAR_027196	rs121918470	Gln510Pro	Q	510	P	LP/P	LEOPARD syndrome 1 (LPRD1) [MIM:151100]	Uniprot Humsavar	SHP-2	Q06124	511	Y	HMR	Phosphorylation	464271	QTEAQ*yRFIyM	'-1	QTEAP*yRFIyM	II	1	1	38	QTEAQYRFIYM	QTEAPYRFIYM	0.0002219	0.00021143
PTPN11	Q06124	12q24.13	VAR_076499	rs397507549	Gln510Glu	Q	510	E	LP/P	LEOPARD syndrome 1 (LPRD1) [MIM:151100]; Noonan syndrome 1 (NS1) [MIM:163950]	Uniprot Humsavar	SHP-2	Q06124	511	Y	HMR	Phosphorylation	464271	QTEAQ*yRFIyM	'-1	QTEAE*yRFIyM	II	1	1	38	QTEAQYRFIYM	QTEAEYRFIYM	0.0002219	0.00025842
PTPN11	Q06124	12q24.13	VAR_015614	rs121918456	Tyr279Cys	Y	279	C	LP/P	LEOPARD syndrome 1 (LPRD1) [MIM:151100]; Noonan syndrome 1 (NS1) [MIM:163950]	Uniprot Humsavar	SHP-2	Q06124	279	Y	HMR	Phosphorylation	474206	kNkNRykNILP	'0	kNkNRC*kNILP	I	1	6	66	KNKNRYKNILP	KNKNRCKNILP	0.00079618	4e-08
PTPN11	Q06124	12q24.13	VAR_015615	rs397507529	Ile282Val	I	282	V	LP/P	Noonan syndrome 1 (NS1) [MIM:163950]	Uniprot Humsavar	SHP-2	Q06124	279	Y	HMR	Phosphorylation	474206	kNkNRykNI*LP	'+3	kNkNRykNV*LP	II	1	6	66	KNKNRYKNILP	KNKNRYKNVLP	0.00079618	0.00032676
PTPN11	Q06124	12q24.13	VAR_027188	rs121918456	Tyr279Ser	Y	279	S	LP/P	LEOPARD syndrome 1 (LPRD1) [MIM:151100]	Uniprot Humsavar	SHP-2	Q06124	279	Y	HMR	Phosphorylation	474206	kNkNRykNILP	'0	kNkNRS*kNILP	Ia	1	6	66	KNKNRYKNILP	KNKNRSKNILP	0.00079618	4e-08
PTPN11	Q06124	12q24.13	VAR_015602	rs397507509	Gly60Ala	G	60	A	LP/P	Noonan syndrome 1 (NS1) [MIM:163950]	Uniprot Humsavar	SHP-2	Q06124	63	Y	HMR	Phosphorylation	455054	NtG*DyyDLyGG	'-3	NtA*DyyDLyGG	II	1	13	72	NTGDYYDLYGG	NTADYYDLYGG	0.00062906	0.00059527
PTPN11	Q06124	12q24.13	VAR_015603	rs121918461	Asp61Gly	D	61	G	LP/P	Noonan syndrome 1 (NS1) [MIM:163950]	Uniprot Humsavar	SHP-2	Q06124	63	Y	HMR	Phosphorylation	455054	NtGD*yyDLyGG	'-2	NtGG*yyDLyGG	II	1	13	72	NTGDYYDLYGG	NTGGYYDLYGG	0.00062906	0.0011402
PTPN11	Q06124	12q24.13	VAR_015604	rs397507510	Asp61Asn	D	61	N	LP/P	Noonan syndrome 1 (NS1) [MIM:163950]	Uniprot Humsavar	SHP-2	Q06124	63	Y	HMR	Phosphorylation	455054	NtGD*yyDLyGG	'-2	NtGN*yyDLyGG	II	1	13	72	NTGDYYDLYGG	NTGNYYDLYGG	0.00062906	0.00116594
PTPN11	Q06124	12q24.13	VAR_015605	rs121918460	Tyr62Asp	Y	62	D	LP/P	Noonan syndrome 1 (NS1) [MIM:163950]	Uniprot Humsavar	SHP-2	Q06124	63	Y	HMR	Phosphorylation	455054	NtGDy*yDLyGG	'-1	NtGDD*yDLyGG	II	1	13	72	NTGDYYDLYGG	NTGDDYDLYGG	0.00062906	0.00024335
PTPN11	Q06124	12q24.13	VAR_015606	rs121918459	Tyr63Cys	Y	63	C	LP/P	Noonan syndrome 1 (NS1) [MIM:163950]	Uniprot Humsavar	SHP-2	Q06124	63	Y	HMR	Phosphorylation	455054	NtGDyyDLyGG	'0	NtGDyC*DLyGG	I	1	13	72	NTGDYYDLYGG	NTGDYCDLYGG	0.00062906	3e-08
PTPN11	Q06124	12q24.13	VAR_015990	rs397507509	Gly60Val	G	60	V	LB/B	-	Uniprot Humsavar	SHP-2	Q06124	63	Y	HMR	Phosphorylation	455054	NtG*DyyDLyGG	'-3	NtV*DyyDLyGG	II	1	13	72	NTGDYYDLYGG	NTVDYYDLYGG	0.00062906	0.00046771
PTPN11	Q06124	12q24.13	VAR_015991	rs121918461	Asp61Val	D	61	V	LP/P	Leukemia, juvenile myelomonocytic (JMML) [MIM:607785]	Uniprot Humsavar	SHP-2	Q06124	63	Y	HMR	Phosphorylation	455054	NtGD*yyDLyGG	'-2	NtGV*yyDLyGG	II	1	13	72	NTGDYYDLYGG	NTGVYYDLYGG	0.00062906	0.0004655
PTPN11	Q06124	12q24.13	VAR_015992	rs397507510	Asp61Tyr	D	61	Y	LP/P	Leukemia, juvenile myelomonocytic (JMML) [MIM:607785]	Uniprot Humsavar	SHP-2	Q06124	63	Y	HMR	Phosphorylation	455054	NtGD*yyDLyGG	'-2	NtGY*yyDLyGG	II	1	13	72	NTGDYYDLYGG	NTGYYYDLYGG	0.00062906	0.00065405
PTPN11	Q06124	12q24.13	VAR_027184	rs397507506	Asn58Lys	N	58	K	LP/P	Noonan syndrome 1 (NS1) [MIM:163950]	Uniprot Humsavar	SHP-2	Q06124	63	Y	HMR	Phosphorylation	455054	N*tGDyyDLyGG	'-5	K*tGDyyDLyGG	II	1	13	72	NTGDYYDLYGG	KTGDYYDLYGG	0.00062906	0.00073794
PTPN11	Q06124	12q24.13	VAR_066060	rs886043790	Thr59Ala	T	59	A	LP/P	Noonan syndrome 1 (NS1) [MIM:163950]	Uniprot Humsavar	SHP-2	Q06124	63	Y	HMR	Phosphorylation	455054	Nt*GDyyDLyGG	'-4	NA*GDyyDLyGG	II	1	13	72	NTGDYYDLYGG	NAGDYYDLYGG	0.00062906	0.00063484
PTPN11	Q06124	12q24.13	VAR_015602	rs397507509	Gly60Ala	G	60	A	LP/P	Noonan syndrome 1 (NS1) [MIM:163950]	Uniprot Humsavar	SHP-2	Q06124	62	Y	HMR	Phosphorylation	449573	QNtG*DyyDLyG	'-2	QNtA*DyyDLyG	II	1	70	2048	QNTGDYYDLYG	QNTADYYDLYG	0.0002022	0.00017763
PTPN11	Q06124	12q24.13	VAR_015603	rs121918461	Asp61Gly	D	61	G	LP/P	Noonan syndrome 1 (NS1) [MIM:163950]	Uniprot Humsavar	SHP-2	Q06124	62	Y	HMR	Phosphorylation	449573	QNtGD*yyDLyG	'-1	QNtGG*yyDLyG	II	1	70	2048	QNTGDYYDLYG	QNTGGYYDLYG	0.0002022	0.00038621
PTPN11	Q06124	12q24.13	VAR_015604	rs397507510	Asp61Asn	D	61	N	LP/P	Noonan syndrome 1 (NS1) [MIM:163950]	Uniprot Humsavar	SHP-2	Q06124	62	Y	HMR	Phosphorylation	449573	QNtGD*yyDLyG	'-1	QNtGN*yyDLyG	II	1	70	2048	QNTGDYYDLYG	QNTGNYYDLYG	0.0002022	0.00020273
PTPN11	Q06124	12q24.13	VAR_015605	rs121918460	Tyr62Asp	Y	62	D	LP/P	Noonan syndrome 1 (NS1) [MIM:163950]	Uniprot Humsavar	SHP-2	Q06124	62	Y	HMR	Phosphorylation	449573	QNtGDyyDLyG	'0	QNtGDD*yDLyG	I	1	70	2048	QNTGDYYDLYG	QNTGDDYDLYG	0.0002022	1e-08
PTPN11	Q06124	12q24.13	VAR_015606	rs121918459	Tyr63Cys	Y	63	C	LP/P	Noonan syndrome 1 (NS1) [MIM:163950]	Uniprot Humsavar	SHP-2	Q06124	62	Y	HMR	Phosphorylation	449573	QNtGDyy*DLyG	'+1	QNtGDyC*DLyG	II	1	70	2048	QNTGDYYDLYG	QNTGDYCDLYG	0.0002022	0.00013591
PTPN11	Q06124	12q24.13	VAR_015990	rs397507509	Gly60Val	G	60	V	LB/B	-	Uniprot Humsavar	SHP-2	Q06124	62	Y	HMR	Phosphorylation	449573	QNtG*DyyDLyG	'-2	QNtV*DyyDLyG	II	1	70	2048	QNTGDYYDLYG	QNTVDYYDLYG	0.0002022	8.255e-05
PTPN11	Q06124	12q24.13	VAR_015991	rs121918461	Asp61Val	D	61	V	LP/P	Leukemia, juvenile myelomonocytic (JMML) [MIM:607785]	Uniprot Humsavar	SHP-2	Q06124	62	Y	HMR	Phosphorylation	449573	QNtGD*yyDLyG	'-1	QNtGV*yyDLyG	II	1	70	2048	QNTGDYYDLYG	QNTGVYYDLYG	0.0002022	0.00035631
PTPN11	Q06124	12q24.13	VAR_015992	rs397507510	Asp61Tyr	D	61	Y	LP/P	Leukemia, juvenile myelomonocytic (JMML) [MIM:607785]	Uniprot Humsavar	SHP-2	Q06124	62	Y	HMR	Phosphorylation	449573	QNtGD*yyDLyG	'-1	QNtGY*yyDLyG	II	1	70	2048	QNTGDYYDLYG	QNTGYYYDLYG	0.0002022	0.00052268
PTPN11	Q06124	12q24.13	VAR_027184	rs397507506	Asn58Lys	N	58	K	LP/P	Noonan syndrome 1 (NS1) [MIM:163950]	Uniprot Humsavar	SHP-2	Q06124	62	Y	HMR	Phosphorylation	449573	QN*tGDyyDLyG	'-4	QK*tGDyyDLyG	II	1	70	2048	QNTGDYYDLYG	QKTGDYYDLYG	0.0002022	0.00019817
PTPN11	Q06124	12q24.13	VAR_066060	rs886043790	Thr59Ala	T	59	A	LP/P	Noonan syndrome 1 (NS1) [MIM:163950]	Uniprot Humsavar	SHP-2	Q06124	62	Y	HMR	Phosphorylation	449573	QNt*GDyyDLyG	'-3	QNA*GDyyDLyG	II	1	70	2048	QNTGDYYDLYG	QNAGDYYDLYG	0.0002022	0.00019482
PTPN11	Q06124	12q24.13	VAR_015618	rs121918455	Asn308Ser	N	308	S	LP/P	Noonan syndrome 1 (NS1) [MIM:163950]	Uniprot Humsavar	SHP-2	Q06124	304	Y	HMR	Phosphorylation	451495	EPVsDyINAN*I	'+4	EPVsDyINAS*I	II	2	2	56	EPVSDYINANI	EPVSDYINASI	2.046e-05	2.124e-05
PTPN11	Q06124	12q24.13	VAR_015619	rs28933386	Asn308Asp	N	308	D	LP/P	Noonan syndrome 1 (NS1) [MIM:163950]	Uniprot Humsavar	SHP-2	Q06124	304	Y	HMR	Phosphorylation	451495	EPVsDyINAN*I	'+4	EPVsDyINAD*I	II	2	2	56	EPVSDYINANI	EPVSDYINADI	2.046e-05	2.824e-05
PTPN11	Q06124	12q24.13	VAR_015620	rs201787206	Ile309Val	I	309	V	US	Noonan syndrome 1 (NS1) [MIM:163950]	Uniprot Humsavar	SHP-2	Q06124	304	Y	HMR	Phosphorylation	451495	EPVsDyINANI*	'+5	EPVsDyINANV*	II	2	2	56	EPVSDYINANI	EPVSDYINANV	2.046e-05	2.389e-05
RAC1	P63000	7p22.1	VAR_014541	rs5832	Phe28Leu	F	28	L	LB/B	-	Uniprot Humsavar	RAC1	P63000	32	Y	HMR	Phosphorylation	473927	AF*PGEyIPTVF	'-4	AL*PGEyIPTVF	II	0	0	1	AFPGEYIPTVF	ALPGEYIPTVF	6.36e-06	8.03e-06
RAC1	P63000	7p22.1	VAR_014542	rs5837	Ala59Thr	A	59	T	LB/B	-	Uniprot Humsavar	RAC1	P63000	64	Y	HMR	Phosphorylation	475227	A*GQEDyDRLRP	'-5	T*GQEDyDRLRP	II	2	1	36	AGQEDYDRLRP	TGQEDYDRLRP	0.00085988	0.00098942
RAC1	P63000	7p22.1	VAR_014543	rs5831	Asp63Gly	D	63	G	LB/B	-	Uniprot Humsavar	RAC1	P63000	64	Y	HMR	Phosphorylation	475227	AGQED*yDRLRP	'-1	AGQEG*yDRLRP	II	2	1	36	AGQEDYDRLRP	AGQEGYDRLRP	0.00085988	0.00164245
RAC1	P63000	7p22.1	VAR_080458	rs1554263626	Tyr64Asp	Y	64	D	LP/P	Intellectual developmental disorder, autosomal dominant 48 (MRD48) [MIM:617751]	Uniprot Humsavar	RAC1	P63000	64	Y	HMR	Phosphorylation	475227	AGQEDyDRLRP	'0	AGQEDD*DRLRP	I	2	1	36	AGQEDYDRLRP	AGQEDDDRLRP	0.00085988	4e-08
RAC2	P15153	22q13.1	VAR_036569	-	Pro29Leu	P	29	L	US	A breast cancer sample	Uniprot Humsavar	RAC2	P15153	32	Y	HMR	Phosphorylation	473928	AFP*GEyIPTVF	'-3	AFL*GEyIPTVF	II	0	0	1	AFPGEYIPTVF	AFLGEYIPTVF	6.36e-06	3.21e-06
RAC2	P15153	22q13.1	VAR_085472	-	Pro34His	P	34	H	US	Immunodeficiency 73B with defective neutrophil chemotaxis and lymphopenia (IMD73B) [MIM:618986]	Uniprot Humsavar	RAC2	P15153	32	Y	HMR	Phosphorylation	473928	AFPGEyIP*TVF	'+2	AFPGEyIH*TVF	II	0	0	1	AFPGEYIPTVF	AFPGEYIHTVF	6.36e-06	1.135e-05
RAC2	P15153	22q13.1	HCC1143	-	Pro29His	P	29	H	Disease	breast_cancer[COSMIC]	COSMIC	RAC2	P15153	32	Y	HMR	Phosphorylation	473928	AFP*GEyIPTVF	'-3	AFH*GEyIPTVF	II	0	0	1	AFPGEYIPTVF	AFHGEYIPTVF	6.36e-06	6.06e-06
RAC2	P15153	22q13.1	VAR_085474	rs1555908409	Glu62Lys	E	62	K	LP/P	Immunodeficiency 73B with defective neutrophil chemotaxis and lymphopenia (IMD73B) [MIM:618986]	Uniprot Humsavar	RAC2	P15153	64	Y	HMR	Phosphorylation	475228	AGQE*DyDRLRP	'-2	AGQK*DyDRLRP	II	0	1	36	AGQEDYDRLRP	AGQKDYDRLRP	0.00085988	0.00079623
RAC3	P60763	17q25.3	VAR_083041	rs1568018920	Gln61Leu	Q	61	L	LP/P	Neurodevelopmental disorder with structural brain anomalies and dysmorphic facies (NEDBAF) [MIM:618577]	Uniprot Humsavar	RAC3	P60763	64	Y	HM	Phosphorylation	7376109	AGQ*EDyDRLRP	'-3	AGL*EDyDRLRP	II	0	1	32	AGQEDYDRLRP	AGLEDYDRLRP	0.00085988	0.00042408
RAC3	P60763	17q25.3	VAR_083042	rs1064797229	Glu62Lys	E	62	K	LP/P	Neurodevelopmental disorder with structural brain anomalies and dysmorphic facies (NEDBAF) [MIM:618577]	Uniprot Humsavar	RAC3	P60763	64	Y	HM	Phosphorylation	7376109	AGQE*DyDRLRP	'-2	AGQK*DyDRLRP	II	0	1	32	AGQEDYDRLRP	AGQKDYDRLRP	0.00085988	0.00079623
RAC3	P60763	17q25.3	VAR_083245	rs1379395211	Ala59Gly	A	59	G	LP/P	Neurodevelopmental disorder with structural brain anomalies and dysmorphic facies (NEDBAF) [MIM:618577]	Uniprot Humsavar	RAC3	P60763	64	Y	HM	Phosphorylation	7376109	A*GQEDyDRLRP	'-5	G*GQEDyDRLRP	II	0	1	32	AGQEDYDRLRP	GGQEDYDRLRP	0.00085988	0.00085886
ROCK2	O75116	2p25.1	VAR_041064	-	Ser1194Pro	S	1194	P	US	A metastatic melanoma sample	Uniprot Humsavar	ROCK2	O75116	1197	Y	HMR	Phosphorylation	56651051	EQs*NPyMVLDI	'-3	EQP*NPyMVLDI	II	0	1	0	EQSNPYMVLDI	EQPNPYMVLDI	0.00053523	0.00051607
SHC1	P29353	1q21.3	17304	-	Phe312Ser	F	312	S	Disease	lung_cancer[cBio]	cBio	SHC1	P29353	315	Y	HMR	Phosphorylation	4834038	LRF*kQyLRNPP	'-3	LRS*kQyLRNPP	II	1	3	0	LRFKQYLRNPP	LRSKQYLRNPP	9.8e-07	3.25e-06
SIRPA	P78324	20p13	VAR_015512	rs367629199	Pro491Leu	P	491	L	LB/B	-	Uniprot Humsavar	SHPS1	P78324	496	Y	HMR	Phosphorylation	451115	P*SFsEyASVQV	'-5	L*SFsEyASVQV	II	5	16	136	PSFSEYASVQV	LSFSEYASVQV	0.0006565	0.0006875
SLC9A1	P19634	1p36.11	VAR_050231	rs35703140	Asn682Lys	N	682	K	LB/B	-	Uniprot Humsavar	NHE1	P19634	683	Y	HMR	Phosphorylation	474351	QKINN*yLtVPA	'-1	QKINK*yLtVPA	II	0	7	122	QKINNYLTVPA	QKINKYLTVPA	3.923e-05	4.031e-05
TGFB1	P01137	19q13.2	VAR_017607	-	Tyr81His	Y	81	H	LP/P	Camurati-Engelmann disease (CAEND) [MIM:131300]	Uniprot Humsavar	TGFB1	P01137	81	Y	HMR	Phosphorylation	25756145	AVLALyNSTRD	'0	AVLALH*NSTRD	I	0	0	1	AVLALYNSTRD	AVLALHNSTRD	6.728e-05	0
TGM1	P22735	14q12	VAR_020920	rs121918731	Arg307Trp	R	307	W	LP/P	Ichthyosis, congenital, autosomal recessive 1 (ARCI1) [MIM:242300]	Uniprot Humsavar	TGM1	P22735	312	Y	HMR	Phosphorylation	23152295	R*RGMPyGGRGD	'-5	W*RGMPyGGRGD	II	0	0	1	RRGMPYGGRGD	WRGMPYGGRGD	2.91e-06	1.75e-06
TGM1	P22735	14q12	VAR_055374	rs41293794	Val372Ile	V	372	I	LB/B	-	Uniprot Humsavar	TGM1	P22735	370	Y	HMR	Phosphorylation	23152301	yLRTGySV*PYG	'+2	yLRTGySI*PYG	II	0	0	1	YLRTGYSVPYG	YLRTGYSIPYG	0.00099837	0.00085234
TGM1	P22735	14q12	VAR_058654	rs781006633	Arg264Gln	R	264	Q	LP/P	Ichthyosis, congenital, autosomal recessive 1 (ARCI1) [MIM:242300]	Uniprot Humsavar	TGM1	P22735	267	Y	HMR	Phosphorylation	25313983	DWR*QEyVLNES	'-3	DWQ*QEyVLNES	II	0	0	1	DWRQEYVLNES	DWQQEYVLNES	1.517e-05	1.481e-05
TGM1	P22735	14q12	VAR_058655	rs201868387	Arg264Trp	R	264	W	LP/P	Ichthyosis, congenital, autosomal recessive 1 (ARCI1) [MIM:242300]	Uniprot Humsavar	TGM1	P22735	267	Y	HMR	Phosphorylation	25313983	DWR*QEyVLNES	'-3	DWW*QEyVLNES	II	0	0	1	DWRQEYVLNES	DWWQEYVLNES	1.517e-05	3.06e-06
TGM1	P22735	14q12	VAR_058656	rs764040146	Ser272Pro	S	272	P	LP/P	Ichthyosis, congenital, autosomal recessive 1 (ARCI1) [MIM:242300]	Uniprot Humsavar	TGM1	P22735	267	Y	HMR	Phosphorylation	25313983	DWRQEyVLNES*	'+5	DWRQEyVLNEP*	II	0	0	1	DWRQEYVLNES	DWRQEYVLNEP	1.517e-05	1.665e-05
TGM1	P22735	14q12	VAR_058663	rs121918731	Arg307Gly	R	307	G	LP/P	Ichthyosis, congenital, autosomal recessive 1 (ARCI1) [MIM:242300]	Uniprot Humsavar	TGM1	P22735	312	Y	HMR	Phosphorylation	23152295	R*RGMPyGGRGD	'-5	G*RGMPyGGRGD	II	0	0	1	RRGMPYGGRGD	GRGMPYGGRGD	2.91e-06	3e-06
TGM1	P22735	14q12	VAR_058664	rs397514525	Arg315Cys	R	315	C	LP/P	Ichthyosis, congenital, autosomal recessive 1 (ARCI1) [MIM:242300]	Uniprot Humsavar	TGM1	P22735	312	Y	HMR	Phosphorylation	23152295	RRGMPyGGR*GD	'+3	RRGMPyGGC*GD	II	0	0	1	RRGMPYGGRGD	RRGMPYGGCGD	2.91e-06	5.17e-06
TGM1	P22735	14q12	VAR_058665	rs143473912	Arg315His	R	315	H	LP/P	Ichthyosis, congenital, autosomal recessive 1 (ARCI1) [MIM:242300]	Uniprot Humsavar	TGM1	P22735	312	Y	HMR	Phosphorylation	23152295	RRGMPyGGR*GD	'+3	RRGMPyGGH*GD	II	0	0	1	RRGMPYGGRGD	RRGMPYGGHGD	2.91e-06	2.55e-06
TGM1	P22735	14q12	VAR_058666	rs143473912	Arg315Leu	R	315	L	LP/P	Ichthyosis, congenital, autosomal recessive 1 (ARCI1) [MIM:242300]	Uniprot Humsavar	TGM1	P22735	312	Y	HMR	Phosphorylation	23152295	RRGMPyGGR*GD	'+3	RRGMPyGGL*GD	II	0	0	1	RRGMPYGGRGD	RRGMPYGGLGD	2.91e-06	2.124e-05
TGM1	P22735	14q12	VAR_058673	-	Tyr365Asp	Y	365	D	LP/P	Ichthyosis, congenital, autosomal recessive 1 (ARCI1) [MIM:242300]	Uniprot Humsavar	TGM1	P22735	365	Y	HMR	Phosphorylation	23152298	EILLSyLRTGy	'0	EILLSD*LRTGy	I	0	0	1	EILLSYLRTGY	EILLSDLRTGY	1.15e-06	0
TGM1	P22735	14q12	VAR_058673	-	Tyr365Asp	Y	365	D	LP/P	Ichthyosis, congenital, autosomal recessive 1 (ARCI1) [MIM:242300]	Uniprot Humsavar	TGM1	P22735	370	Y	HMR	Phosphorylation	23152301	y*LRTGySVPYG	'-5	D*LRTGySVPYG	II	0	0	1	YLRTGYSVPYG	DLRTGYSVPYG	0.00099837	0.00139034
TGM1	P22735	14q12	VAR_058674	-	Leu366Pro	L	366	P	LP/P	Ichthyosis, congenital, autosomal recessive 1 (ARCI1) [MIM:242300]	Uniprot Humsavar	TGM1	P22735	365	Y	HMR	Phosphorylation	23152298	EILLSyL*RTGy	'+1	EILLSyP*RTGy	II	0	0	1	EILLSYLRTGY	EILLSYPRTGY	1.15e-06	1.68e-06
TGM1	P22735	14q12	VAR_058674	-	Leu366Pro	L	366	P	LP/P	Ichthyosis, congenital, autosomal recessive 1 (ARCI1) [MIM:242300]	Uniprot Humsavar	TGM1	P22735	370	Y	HMR	Phosphorylation	23152301	yL*RTGySVPYG	'-4	yP*RTGySVPYG	II	0	0	1	YLRTGYSVPYG	YPRTGYSVPYG	0.00099837	0.00151194
TGM1	P22735	14q12	VAR_029268	rs2229462	Asp132Asn	D	132	N	LB/B	-	Uniprot Humsavar	TGM1	P22735	134	Y	H	Phosphorylation	10281075	HHTD*EyEyDEL	'-2	HHTN*EyEyDEL	II	0	0	2	HHTDEYEYDEL	HHTNEYEYDEL	0.00017944	0.00033258
TGM1	P22735	14q12	VAR_058642	rs147916609	Tyr134Cys	Y	134	C	LP/P	Ichthyosis, congenital, autosomal recessive 1 (ARCI1) [MIM:242300]	Uniprot Humsavar	TGM1	P22735	134	Y	H	Phosphorylation	10281075	HHTDEyEyDEL	'0	HHTDEC*EyDEL	I	0	0	2	HHTDEYEYDEL	HHTDECEYDEL	0.00017944	1e-08
TGM1	P22735	14q12	VAR_029268	rs2229462	Asp132Asn	D	132	N	LB/B	-	Uniprot Humsavar	TGM1	P22735	136	Y	HMR	Phosphorylation	10281079	TD*EyEyDELIV	'-4	TN*EyEyDELIV	II	0	0	4	TDEYEYDELIV	TNEYEYDELIV	0.00406817	0.00314314
TGM1	P22735	14q12	VAR_058642	rs147916609	Tyr134Cys	Y	134	C	LP/P	Ichthyosis, congenital, autosomal recessive 1 (ARCI1) [MIM:242300]	Uniprot Humsavar	TGM1	P22735	136	Y	HMR	Phosphorylation	10281079	TDEy*EyDELIV	'-2	TDEC*EyDELIV	II	0	0	4	TDEYEYDELIV	TDECEYDELIV	0.00406817	0.00290611
TIMP3	P35625	22q12.3	VAR_007508	rs137853300	Ser179Cys	S	179	C	LP/P	Sorsby fundus dystrophy (SFD) [MIM:136900]	Uniprot Humsavar	TIMP3	P35625	177	Y	HMR	Phosphorylation	5623203	FGYPGyQS*KHy	'+2	FGYPGyQC*KHy	II	0	0	1	FGYPGYQSKHY	FGYPGYQCKHY	0.00017016	6.474e-05
TIMP3	P35625	22q12.3	VAR_007508	rs137853300	Ser179Cys	S	179	C	LP/P	Sorsby fundus dystrophy (SFD) [MIM:136900]	Uniprot Humsavar	TIMP3	P35625	182	Y	HMR	Phosphorylation	5623208	yQS*KHyACIRQ	'-3	yQC*KHyACIRQ	II	0	0	1	YQSKHYACIRQ	YQCKHYACIRQ	0.00113358	0.00030969
TIMP3	P35625	22q12.3	VAR_007509	rs137853299	Tyr191Cys	Y	191	C	LP/P	Sorsby fundus dystrophy (SFD) [MIM:136900]	Uniprot Humsavar	TIMP3	P35625	195	Y	HMR	Phosphorylation	1013138	GY*CSWyRGWAP	'-4	GC*CSWyRGWAP	II	0	1	1	GYCSWYRGWAP	GCCSWYRGWAP	1.22e-06	1.11e-06
TIMP3	P35625	22q12.3	VAR_010901	-	Gly190Cys	G	190	C	LP/P	Sorsby fundus dystrophy (SFD) [MIM:136900]	Uniprot Humsavar	TIMP3	P35625	195	Y	HMR	Phosphorylation	1013138	G*YCSWyRGWAP	'-5	C*YCSWyRGWAP	II	0	1	1	GYCSWYRGWAP	CYCSWYRGWAP	1.22e-06	7.2e-07
TLR5	O60602	1q41	VAR_032456	rs5744166	Pro112Ala	P	112	A	LB/B	-	Uniprot Humsavar	TLR5	O60602	108	Y	H	Phosphorylation	23153008	GSSKIyFLHP*D	'+4	GSSKIyFLHA*D	II	0	0	1	GSSKIYFLHPD	GSSKIYFLHAD	1.376e-05	1.5e-05
TPM1	P09493	15q22.2	VAR_013135	rs199476306	Ala63Val	A	63	V	LP/P	Cardiomyopathy, familial hypertrophic, 3 (CMH3) [MIM:115196]	Uniprot Humsavar	TPM1	P09493	60	Y	HMR	Phosphorylation	474022	DELDkysEA*LK	'+3	DELDkysEV*LK	II	0	0	19	DELDKYSEALK	DELDKYSEVLK	0.00013793	0.00057658
TPM3	P06753	1q21.3	VAR_070067	rs121964854	Arg168Cys	R	168	C	LP/P	Cap myopathy 1 (CAPM1) [MIM:609284]; Myopathy, congenital, with fiber-type disproportion (CFTD) [MIM:255310]; Nemaline myopathy 1 (NEM1) [MIM:609284]	Uniprot Humsavar	TPM3	P06753	163	Y	HMR	Phosphorylation	464738	EADrkyEEVAR*	'+5	EADrkyEEVAC*	II	0	8	554	EADRKYEEVAR	EADRKYEEVAC	0.00494163	0.00347858
TPM3	P06753	1q21.3	VAR_070068	rs121964854	Arg168Gly	R	168	G	LP/P	Myopathy, congenital, with fiber-type disproportion (CFTD) [MIM:255310]	Uniprot Humsavar	TPM3	P06753	163	Y	HMR	Phosphorylation	464738	EADrkyEEVAR*	'+5	EADrkyEEVAG*	II	0	8	554	EADRKYEEVAR	EADRKYEEVAG	0.00494163	0.00517556
TPM3	P06753	1q21.3	VAR_070069	rs121964852	Arg168His	R	168	H	LP/P	Cap myopathy 1 (CAPM1) [MIM:609284]; Myopathy, congenital, with fiber-type disproportion (CFTD) [MIM:255310]; Nemaline myopathy 1 (NEM1) [MIM:609284]	Uniprot Humsavar	TPM3	P06753	163	Y	HMR	Phosphorylation	464738	EADrkyEEVAR*	'+5	EADrkyEEVAH*	II	0	8	554	EADRKYEEVAR	EADRKYEEVAH	0.00494163	0.00533929
VAV2	P52735	9q34.2	16951	-	Arg143Leu	R	143	L	Disease	lung_cancer[cBio]	cBio	VAV2	P52735	142	Y	HMR	Phosphorylation	452200	NDDDVyR*SLEE	'+1	NDDDVyL*SLEE	II	2	7	71	NDDDVYRSLEE	NDDDVYLSLEE	0.00044515	0.00016681

## Sheet:  S6 - PTMVar - Fyn
GENE	UPID	CHR_LOC	FTID	dbSNP	AA_CHANGE	WT_AA	MUT_RSD.	VAR_AA	VAR_TYPE	DISEASE.s.	MUT_SOURCE	PROTEIN	ACC_ID	MOD_RSD	MOD_AA	RSD_CONSERVATION	MOD_TYPE	SITE_GRP_ID	MOD.SITE_SEQ	VAR_POSITION	VAR_SITE_SEQ	VAR_CLASS	LTP_LIT	MS_LIT	MS_CST	mod_seq	var_seq	MOD_SCORE	VAR_SCORE
ADA	P00813	20q13.12	VAR_002214	rs11555566	Lys80Arg	K	80	R	LB/B	-	Uniprot Humsavar	ADA	P00813	84	Y	HMR	Phosphorylation	3725832	IK*RIAyEFVEM	'-4	IR*RIAyEFVEM	II	0	0	1	IKRIAYEFVEM	IRRIAYEFVEM	0.00669197	0.00401351
ADA	P00813	20q13.12	VAR_002215	rs121908726	Ala83Asp	A	83	D	LP/P	Severe combined immunodeficiency autosomal recessive T-cell-negative/B-cell-negative/NK-cell-negative due to adenosine deaminase deficiency (ADASCID) [MIM:102700]	Uniprot Humsavar	ADA	P00813	84	Y	HMR	Phosphorylation	3725832	IKRIA*yEFVEM	'-1	IKRID*yEFVEM	II	0	0	1	IKRIAYEFVEM	IKRIDYEFVEM	0.00669197	0.00392278
ADA	P00813	20q13.12	VAR_002239	rs199422327	Leu304Arg	L	304	R	LP/P	Severe combined immunodeficiency autosomal recessive T-cell-negative/B-cell-negative/NK-cell-negative due to adenosine deaminase deficiency (ADASCID) [MIM:102700]	Uniprot Humsavar	ADA	P00813	308	Y	HMR	Phosphorylation	462922	TL*DTDyQMTkR	'-4	TR*DTDyQMTkR	II	0	0	51	TLDTDYQMTKR	TRDTDYQMTKR	0.0005109	0.00036171
ADA	P00813	20q13.12	VAR_002237	rs121908721	Ser291Leu	S	291	L	LP/P	Severe combined immunodeficiency autosomal recessive T-cell-negative/B-cell-negative/NK-cell-negative due to adenosine deaminase deficiency (ADASCID) [MIM:102700]	Uniprot Humsavar	ADA	P00813	290	Y	HMR	Phosphorylation	5872878	NDQANys*LNTD	'+1	NDQANyL*LNTD	II	0	0	55	NDQANYSLNTD	NDQANYLLNTD	0.00411411	0.00101505
AKT3	Q9Y243	1q43-q44	VAR_040358	rs1402272180	Gly171Arg	G	171	R	US	A glioblastoma multiforme sample	Uniprot Humsavar	Akt3	Q9Y243	173	Y	HMR	Phosphorylation	462227	KASG*KyYAMKI	'-2	KASR*KyYAMKI	II	0	1	1	KASGKYYAMKI	KASRKYYAMKI	0.00604441	0.00678539
AKT3	Q9Y243	1q43-q44	VAR_040358	rs1402272180	Gly171Arg	G	171	R	US	A glioblastoma multiforme sample	Uniprot Humsavar	Akt3	Q9Y243	174	Y	HMR	Phosphorylation	462228	ASG*KYyAMKIL	'-3	ASR*KYyAMKIL	II	0	1	1	ASGKYYAMKIL	ASRKYYAMKIL	0.00046898	0.00047749
APBB1IP	Q7Z5R6	10p12.1	TCGA-06-0154-01A	-	Arg335Trp	R	335	W	Disease	glioblastoma_tcga[TCGA]	TCGA	RIAM	Q7Z5R6	331	Y	HMR	Phosphorylation	10280142	SWKRRyFLLR*A	'+4	SWKRRyFLLW*A	II	0	1	1	SWKRRYFLLRA	SWKRRYFLLWA	0.00352452	0.0044601
APBB1IP	Q7Z5R6	10p12.1	TCGA-06-0154-01A	-	Arg335Trp	R	335	W	Disease	glioblastoma_tcga[TCGA]	TCGA	RIAM	Q7Z5R6	340	Y	HMR	Phosphorylation	462982	R*AsGIyyVPKG	'-5	W*AsGIyyVPKG	II	0	1	15	RASGIYYVPKG	WASGIYYVPKG	0.00350033	0.00356698
ATM	Q13315	11q22.3	VAR_010798	rs1800054	Ser49Cys	S	49	C	LP/P	Ataxia telangiectasia (AT) [MIM:208900]	Uniprot Humsavar	ATM	Q13315	54	Y	HMR	Phosphorylation	23052250	s*KQGkyLNWDA	'-5	C*KQGkyLNWDA	II	0	0	1	SKQGKYLNWDA	CKQGKYLNWDA	0.00057757	0.00067773
ATM	Q13315	11q22.3	VAR_010804	-	Tyr332Cys	Y	332	C	US	B-cell chronic lymphocytic leukemia	Uniprot Humsavar	ATM	Q13315	332	Y	HMR	Phosphorylation	3997629	GSRGkySSGFR	'0	GSRGkC*SSGFR	I	0	0	1	GSRGKYSSGFR	GSRGKCSSGFR	0.00065975	3e-08
ATM	Q13315	11q22.3	VAR_010835	-	Leu1910His	L	1910	H	US	T-prolymphocytic leukemia	Uniprot Humsavar	ATM	Q13315	1915	Y	HMR	Phosphorylation	11176436	L*AVVDyMRRQK	'-5	H*AVVDyMRRQK	II	0	0	1	LAVVDYMRRQK	HAVVDYMRRQK	0.00012973	0.00016212
ATM	Q13315	11q22.3	VAR_010836	rs1060501688	Val1913Gly	V	1913	G	LP/P	Ataxia telangiectasia (AT) [MIM:208900]	Uniprot Humsavar	ATM	Q13315	1915	Y	HMR	Phosphorylation	11176436	LAVV*DyMRRQK	'-2	LAVG*DyMRRQK	II	0	0	1	LAVVDYMRRQK	LAVGDYMRRQK	0.00012973	0.00015587
ATM	Q13315	11q22.3	VAR_041548	rs28904919	Ser333Phe	S	333	F	LB/B	-	Uniprot Humsavar	ATM	Q13315	332	Y	HMR	Phosphorylation	3997629	GSRGkyS*SGFR	'+1	GSRGkyF*SGFR	II	0	0	1	GSRGKYSSGFR	GSRGKYFSGFR	0.00065975	0.00038443
ATM	Q13315	11q22.3	VAR_041549	rs138398778	Arg337Cys	R	337	C	US	A colorectal adenocarcinoma sample	Uniprot Humsavar	ATM	Q13315	332	Y	HMR	Phosphorylation	3997629	GSRGkySSGFR*	'+5	GSRGkySSGFC*	II	0	0	1	GSRGKYSSGFR	GSRGKYSSGFC	0.00065975	0.00110612
ATM	Q13315	11q22.3	VAR_041550	rs202160435	Arg337His	R	337	H	US	A colorectal adenocarcinoma sample	Uniprot Humsavar	ATM	Q13315	332	Y	HMR	Phosphorylation	3997629	GSRGkySSGFR*	'+5	GSRGkySSGFH*	II	0	0	1	GSRGKYSSGFR	GSRGKYSSGFH	0.00065975	0.00102985
ATM	Q13315	11q22.3	VAR_041568	-	Met1916Ile	M	1916	I	US	A breast pleomorphic lobular carcinoma sample	Uniprot Humsavar	ATM	Q13315	1915	Y	HMR	Phosphorylation	11176436	LAVVDyM*RRQK	'+1	LAVVDyI*RRQK	II	0	0	1	LAVVDYMRRQK	LAVVDYIRRQK	0.00012973	9.361e-05
ATM	Q13315	11q22.3	VAR_083390	-	Pro2974Leu	P	2974	L	US	-	Uniprot Humsavar	ATM	Q13315	2969	Y	HMR	Phosphorylation	3421665	PLKALyLQQRP*	'+5	PLKALyLQQRL*	II	0	0	80	PLKALYLQQRP	PLKALYLQQRL	0.0004488	0.00040047
ATM	Q13315	11q22.3	VAR_010822	rs1800058	Leu1420Phe	L	1420	F	LB/B	-	Uniprot Humsavar	ATM	Q13315	1415	Y	HMR	Phosphorylation	18505361	kSPDSyQKILL*	'+5	kSPDSyQKILF*	II	0	1	0	KSPDSYQKILL	KSPDSYQKILF	0.00971336	0.0125819
ATM	Q13315	11q22.3	VAR_010823	-	Leu1420Pro	L	1420	P	LP/P	Ataxia telangiectasia (AT) [MIM:208900]	Uniprot Humsavar	ATM	Q13315	1415	Y	HMR	Phosphorylation	18505361	kSPDSyQKILL*	'+5	kSPDSyQKILP*	II	0	1	0	KSPDSYQKILL	KSPDSYQKILP	0.00971336	0.0108857
ATM	Q13315	11q22.3	VAR_010838	rs587781302	Asp2016Gly	D	2016	G	US	Ataxia telangiectasia (AT) [MIM:208900]	Uniprot Humsavar	ATM	Q13315	2019	Y	HMR	Phosphorylation	463021	EPD*SLyGCGGG	'-3	EPG*SLyGCGGG	II	0	1	9	EPDSLYGCGGG	EPGSLYGCGGG	6.748e-05	6.672e-05
ATM	Q13315	11q22.3	VAR_077238	rs11212587	Gly2023Arg	G	2023	R	LP/P	Ataxia telangiectasia (AT) [MIM:208900]	Uniprot Humsavar	ATM	Q13315	2019	Y	HMR	Phosphorylation	463021	EPDSLyGCGG*G	'+4	EPDSLyGCGR*G	II	0	1	9	EPDSLYGCGGG	EPDSLYGCGRG	6.748e-05	5.283e-05
BIN1	O00499	2q14.3	VAR_037426	rs121909274	Asp151Asn	D	151	N	LP/P	Myopathy, centronuclear, 2 (CNM2) [MIM:255200]	Uniprot Humsavar	BIN1	O00499	150	Y	HMR	Phosphorylation	10280162	RkLVDyD*sARH	'+1	RkLVDyN*sARH	II	0	0	1	RKLVDYDSARH	RKLVDYNSARH	0.00068068	0.00047824
BIN1	O00499	2q14.3	VAR_081082	rs1249621033	Arg145Cys	R	145	C	LP/P	Myopathy, centronuclear, 2 (CNM2) [MIM:255200]	Uniprot Humsavar	BIN1	O00499	150	Y	HMR	Phosphorylation	10280162	R*kLVDyDsARH	'-5	C*kLVDyDsARH	II	0	0	1	RKLVDYDSARH	CKLVDYDSARH	0.00068068	0.00091307
BIN1	O00499	2q14.3	VAR_081083	rs267606681	Arg154Gln	R	154	Q	LP/P	Myopathy, centronuclear, 2 (CNM2) [MIM:255200]	Uniprot Humsavar	BIN1	O00499	150	Y	HMR	Phosphorylation	10280162	RkLVDyDsAR*H	'+4	RkLVDyDsAQ*H	II	0	0	1	RKLVDYDSARH	RKLVDYDSAQH	0.00068068	0.0010428
BIN1	O00499	2q14.3	VAR_081083	rs267606681	Arg154Gln	R	154	Q	LP/P	Myopathy, centronuclear, 2 (CNM2) [MIM:255200]	Uniprot Humsavar	BIN1	O00499	157	Y	HMR	Phosphorylation	40736009	sAR*HHyESLQT	'-3	sAQ*HHyESLQT	II	0	0	1	SARHHYESLQT	SAQHHYESLQT	0.0982609	0.0892202
CCR5	P51681	3p21.31	VAR_003498	-	Glu302Gly	E	302	G	US	-	Uniprot Humsavar	CCR5	P51681	297	Y	HMR	Phosphorylation	7249992	INPIIyAFVGE*	'+5	INPIIyAFVGG*	II	0	0	1	INPIIYAFVGE	INPIIYAFVGG	0.00306449	0.00187995
CCR5	P51681	3p21.31	VAR_011843	rs1800943	Gly301Val	G	301	V	LB/B	-	Uniprot Humsavar	CCR5	P51681	297	Y	HMR	Phosphorylation	7249992	INPIIyAFVG*E	'+4	INPIIyAFVV*E	II	0	0	1	INPIIYAFVGE	INPIIYAFVVE	0.00306449	0.00338225
CCR5	P51681	3p21.31	VAR_003503	rs1800944	Ala335Val	A	335	V	LB/B	-	Uniprot Humsavar	CCR5	P51681	339	Y	HMR	Phosphorylation	2431400	RA*ssVyTRstG	'-4	RV*ssVyTRstG	II	1	0	0	RASSVYTRSTG	RVSSVYTRSTG	0.00114176	0.00106623
CCR5	P51681	3p21.31	VAR_003504	rs1800945	Tyr339Phe	Y	339	F	LB/B	-	Uniprot Humsavar	CCR5	P51681	339	Y	HMR	Phosphorylation	2431400	RAssVyTRstG	'0	RAssVF*TRstG	I	1	0	0	RASSVYTRSTG	RASSVFTRSTG	0.00114176	5e-08
CD3D	P04234	11q23.3	VAR_049646	rs45510201	Gln147Arg	Q	147	R	LB/B	-	Uniprot Humsavar	CD3D	P04234	149	Y	HMR	Phosphorylation	448916	RNDQ*VyQPLRD	'-2	RNDR*VyQPLRD	II	0	14	367	RNDQVYQPLRD	RNDRVYQPLRD	0.00336575	0.00422537
CD3E	P07766	11q23.3	TCGA-09-1666-01A	-	Gln204Glu	Q	204	E	Disease	ovarian_cancer[TCGA]	TCGA	CD3E	P07766	199	Y	HMR	Phosphorylation	448917	GQRDLysGLNQ*	'+5	GQRDLysGLNE*	II	4	15	398	GQRDLYSGLNQ	GQRDLYSGLNE	0.00310674	0.00534533
CD44	P16070	11p13	VAR_021147	rs9666607	Lys417Arg	K	417	R	LB/B	-	Uniprot Humsavar	CD44	P16070	412	Y	H	Phosphorylation	477595	RWHEGyRQTPK*	'+5	RWHEGyRQTPR*	II	0	0	1	RWHEGYRQTPK	RWHEGYRQTPR	0.00012001	0.00011303
CD5	P06127	11q12.2	VAR_024649	rs637186	His461Arg	H	461	R	LB/B	-	Uniprot Humsavar	CD5	P06127	465	Y	HMR	Phosphorylation	450105	sH*LSAyPALEG	'-4	sR*LSAyPALEG	II	4	1	22	SHLSAYPALEG	SRLSAYPALEG	0.00053248	0.00031072
CD5	P06127	11q12.2	HX10T	-	Tyr465Phe	Y	465	F	Disease	liver_cancer[COSMIC]	COSMIC	CD5	P06127	465	Y	HMR	Phosphorylation	450105	sHLSAyPALEG	'0	sHLSAF*PALEG	I	4	1	22	SHLSAYPALEG	SHLSAFPALEG	0.00053248	2e-08
CYBB	P04839	Xp21.1-p11.4	VAR_007886	rs151344467	Gly322Glu	G	322	E	LP/P	Granulomatous disease, chronic, X-linked (CGDX) [MIM:306400]	Uniprot Humsavar	CYBB	P04839	324	Y	HM	Phosphorylation	23097154	MEVG*QyIFVKC	'-2	MEVE*QyIFVKC	II	0	0	1	MEVGQYIFVKC	MEVEQYIFVKC	0.00227148	0.00175001
CYBB	P04839	Xp21.1-p11.4	VAR_007887	rs151344468	Ile325Phe	I	325	F	LP/P	Granulomatous disease, chronic, X-linked (CGDX) [MIM:306400]	Uniprot Humsavar	CYBB	P04839	324	Y	HM	Phosphorylation	23097154	MEVGQyI*FVKC	'+1	MEVGQyF*FVKC	II	0	0	1	MEVGQYIFVKC	MEVGQYFFVKC	0.00227148	0.00289755
CYBB	P04839	Xp21.1-p11.4	VAR_025613	rs151344453	Tyr41Asp	Y	41	D	LP/P	Granulomatous disease, chronic, X-linked (CGDX) [MIM:306400]	Uniprot Humsavar	CYBB	P04839	41	Y	HM	Phosphorylation	23097157	PPKFFytRkLL	'0	PPKFFD*tRkLL	I	0	0	4	PPKFFYTRKLL	PPKFFDTRKLL	0.00043296	2e-08
EIF1	P41567	17q21.2	VAR_052505	rs3390	Leu59Pro	L	59	P	LB/B	-	Uniprot Humsavar	EIF1	P41567	54	Y	HMR	Phosphorylation	484738	GIADDyDKKkL*	'+5	GIADDyDKKkP*	II	0	1	0	GIADDYDKKKL	GIADDYDKKKP	0.00023824	0.000267
FCRL3	Q96P31	1q23.1	VAR_042927	rs944627	Pro660Leu	P	660	L	LB/B	-	Uniprot Humsavar	FCRL3	Q96P31	662	Y	H	Phosphorylation	469981	DSNP*IySQIWS	'-2	DSNL*IySQIWS	II	1	0	0	DSNPIYSQIWS	DSNLIYSQIWS	0.0211967	0.00932866
FCRL3	Q96P31	1q23.1	VAR_042928	rs2282284	Asn721Ser	N	721	S	LB/B	-	Uniprot Humsavar	FCRL3	Q96P31	722	Y	H	Phosphorylation	460222	DDEEN*yENVPR	'-1	DDEES*yENVPR	II	1	1	2	DDEENYENVPR	DDEESYENVPR	0.00655644	0.00575831
FLI1	Q01543	11q24.3	VAR_078930	rs1064797086	Arg337Gln	R	337	Q	LP/P	Bleeding disorder, platelet-type, 21 (BDPLT21) [MIM:617443]	Uniprot Humsavar	FLI1	Q01543	332	Y	HMR	Phosphorylation	463344	KPNMNyDkLSR*	'+5	KPNMNyDkLSQ*	II	0	0	1	KPNMNYDKLSR	KPNMNYDKLSQ	0.00359909	0.00536737
FLI1	Q01543	11q24.3	VAR_078931	rs1064797083	Arg337Trp	R	337	W	LP/P	Bleeding disorder, platelet-type, 21 (BDPLT21) [MIM:617443]	Uniprot Humsavar	FLI1	Q01543	332	Y	HMR	Phosphorylation	463344	KPNMNyDkLSR*	'+5	KPNMNyDkLSW*	II	0	0	1	KPNMNYDKLSR	KPNMNYDKLSW	0.00359909	0.00759975
GIMAP6	Q6P9H5	7q36.1	VAR_043038	rs13234724	Gly171Ser	G	171	S	LB/B	-	Uniprot Humsavar	GIMAP6	Q6P9H5	176	Y	HMR	Phosphorylation	50779677	G*sLEDyVRETN	'-5	S*sLEDyVRETN	II	0	1	0	GSLEDYVRETN	SSLEDYVRETN	0.00037437	0.00036344
HCK	P08631	20q11.21	17060	-	Ser183Tyr	S	183	Y	Disease	lung_cancer[cBio]	cBio	Hck	P08631	180	Y	HMR	Phosphorylation	9256403	TTKGSysLS*VR	'+3	TTKGSysLY*VR	II	0	0	1	TTKGSYSLSVR	TTKGSYSLYVR	0.00079264	0.00140808
HCK	P08631	20q11.21	TCGA-13-0885-01A	-	Glu410Lys	E	410	K	Disease	ovarian_cancer[TCGA]	TCGA	Hck	P08631	411	Y	HMR	Phosphorylation	448168	IEDNE*ytAREG	'-1	IEDNK*ytAREG	II	12	70	2093	IEDNEYTAREG	IEDNKYTAREG	0.00106602	0.00083906
HCLS1	P14317	3q13.33	VAR_055007	rs2070180	Glu361Lys	E	361	K	LB/B	-	Uniprot Humsavar	HS1	P14317	360	Y	HMR	Phosphorylation	459332	EEEPVyE*AEPE	'+1	EEEPVyK*AEPE	II	0	0	18	EEEPVYEAEPE	EEEPVYKAEPE	0.00455665	0.00032575
ICAM2	P13598	17q23.3	VAR_021920	rs3764867	Arg256Gln	R	256	Q	LB/B	-	Uniprot Humsavar	ICAM2	P13598	260	Y	HM	Phosphorylation	459311	QR*MGtyGVRAA	'-4	QQ*MGtyGVRAA	II	0	0	129	QRMGTYGVRAA	QQMGTYGVRAA	3.339e-05	5.338e-05
IL2RB	P14784	22q12.3	VAR_019998	rs228942	Asp391Glu	D	391	E	LB/B	-	Uniprot Humsavar	IL2RB	P14784	387	Y	H	Phosphorylation	450883	FTyDPySEED*P	'+4	FTyDPySEEE*P	II	1	0	0	FTYDPYSEEDP	FTYDPYSEEEP	0.00295858	0.00261421
IRF8	Q02556	16q24.1	VAR_070085	rs397514710	Lys108Glu	K	108	E	LP/P	Immunodeficiency 32B (IMD32B) [MIM:226990]	Uniprot Humsavar	IRF8	Q02556	107	Y	HMR	Phosphorylation	2299204	DISEPyK*VyRI	'+1	DISEPyE*VyRI	II	2	0	0	DISEPYKVYRI	DISEPYEVYRI	0.00014563	0.00203715
IRF8	Q02556	16q24.1	VAR_070085	rs397514710	Lys108Glu	K	108	E	LP/P	Immunodeficiency 32B (IMD32B) [MIM:226990]	Uniprot Humsavar	IRF8	Q02556	110	Y	HMR	Phosphorylation	2299203	EPyK*VyRIVPE	'-2	EPyE*VyRIVPE	II	2	0	0	EPYKVYRIVPE	EPYEVYRIVPE	0.00107074	0.00118752
ITGB2	P05107	21q22.3	VAR_003984	rs137852615	Asp128Asn	D	128	N	LP/P	Leukocyte adhesion deficiency 1 (LAD1) [MIM:116920]	Uniprot Humsavar	ITGB2	P05107	125	Y	HMR	Phosphorylation	15569429	RRAKGyPID*LY	'+3	RRAKGyPIN*LY	II	0	0	1	RRAKGYPIDLY	RRAKGYPINLY	7e-05	9.097e-05
ITGB2	P05107	21q22.3	VAR_003984	rs137852615	Asp128Asn	D	128	N	LP/P	Leukocyte adhesion deficiency 1 (LAD1) [MIM:116920]	Uniprot Humsavar	ITGB2	P05107	131	Y	HMR	Phosphorylation	3459155	PID*LYyLMDLS	'-3	PIN*LYyLMDLS	II	0	0	1	PIDLYYLMDLS	PINLYYLMDLS	0.00023146	0.00025717
ITGB2	P05107	21q22.3	VAR_065661	rs137852615	Asp128Tyr	D	128	Y	LP/P	Leukocyte adhesion deficiency 1 (LAD1) [MIM:116920]	Uniprot Humsavar	ITGB2	P05107	125	Y	HMR	Phosphorylation	15569429	RRAKGyPID*LY	'+3	RRAKGyPIY*LY	II	0	0	1	RRAKGYPIDLY	RRAKGYPIYLY	7e-05	0.00012406
ITGB2	P05107	21q22.3	VAR_065661	rs137852615	Asp128Tyr	D	128	Y	LP/P	Leukocyte adhesion deficiency 1 (LAD1) [MIM:116920]	Uniprot Humsavar	ITGB2	P05107	131	Y	HMR	Phosphorylation	3459155	PID*LYyLMDLS	'-3	PIY*LYyLMDLS	II	0	0	1	PIDLYYLMDLS	PIYLYYLMDLS	0.00023146	0.00021243
ITK	Q08881	5q33.3	VAR_041714	rs56005928	Val587Ile	V	587	I	LB/B	-	Uniprot Humsavar	ITK	Q08881	588	Y	HM	Phosphorylation	3557445	AStHV*yQIMNH	'-1	AStHI*yQIMNH	II	0	0	14	ASTHVYQIMNH	ASTHIYQIMNH	0.0327652	0.0240009
ITK	Q08881	5q33.3	VAR_063424	rs121908191	Arg335Trp	R	335	W	LP/P	Lymphoproliferative syndrome 1 (LPFS1) [MIM:613011]	Uniprot Humsavar	ITK	Q08881	336	Y	HM	Phosphorylation	15227462	VTRLR*yPVCFG	'-1	VTRLW*yPVCFG	II	0	0	16	VTRLRYPVCFG	VTRLWYPVCFG	0.00021067	0.00012046
ITK	Q08881	5q33.3	VAR_051696	rs17054374	Arg193Gln	R	193	Q	LB/B	-	Uniprot Humsavar	ITK	Q08881	198	Y	HM	Phosphorylation	463561	R*RNEEyCLLDs	'-5	Q*RNEEyCLLDs	II	0	0	138	RRNEEYCLLDS	QRNEEYCLLDS	0.00346339	0.00399889
ITK	Q08881	5q33.3	TCGA-23-1022-01A	-	Asp202Ala	D	202	A	Disease	ovarian_cancer[TCGA]	TCGA	ITK	Q08881	198	Y	HM	Phosphorylation	463561	RRNEEyCLLD*s	'+4	RRNEEyCLLA*s	II	0	0	138	RRNEEYCLLDS	RRNEEYCLLAS	0.00346339	0.00247695
LCK	P06239	1p35.2	VAR_013463	-	Val28Leu	V	28	L	US	-	Uniprot Humsavar	Lck	P06239	25	Y	HMR	Phosphorylation	5763692	CENCHyPIV*PL	'+3	CENCHyPIL*PL	II	0	0	16	CENCHYPIVPL	CENCHYPILPL	0.00129101	0.00131299
LEF1	Q9UJU2	4q25	VAR_035935; Mx41[COSMIC]	rs369649181	Gly113Arg	G	113	R	US	A colorectal cancer sample; colorectal_cancer[COSMIC]	Uniprot Humsavar; COSMIC	LEF-1	Q9UJU2	114	Y	HMR	Phosphorylation	31006101	SSYSG*yIMMPN	'-1	SSYSR*yIMMPN	II	1	0	0	SSYSGYIMMPN	SSYSRYIMMPN	0.00375851	0.00411434
LYN	P07948	8q12.1	TCGA-13-0890-01A	-	Val303Leu	V	303	L	Disease	ovarian_cancer[TCGA]	TCGA	LYN	P07948	306	Y	HMR	Phosphorylation	463569	KLV*RLyAVVTR	'-3	KLL*RLyAVVTR	II	0	9	127	KLVRLYAVVTR	KLLRLYAVVTR	0.0041958	0.00343733
NFKB1	P19838	4q24	VAR_016271	rs4648086	Arg578Lys	R	578	K	LB/B	-	Uniprot Humsavar	NFkB-p105	P19838	582	Y	HMR	Phosphorylation	23254375	MR*NDLyQtPLH	'-4	MK*NDLyQtPLH	II	0	0	1	MRNDLYQTPLH	MKNDLYQTPLH	0.00235754	0.00393087
NFKB1	P19838	4q24	VAR_016268	rs4648065	Thr489Ile	T	489	I	LB/B	-	Uniprot Humsavar	NFkB-p105	P19838	485	Y	HMR	Phosphorylation	474104	EVTLTyATGT*K	'+4	EVTLTyATGI*K	II	0	0	2	EVTLTYATGTK	EVTLTYATGIK	0.00056593	0.00056291
NR3C1	P04150	5q31.3	VAR_015628	rs148102613	Phe29Leu	F	29	L	LB/B	-	Uniprot Humsavar	GR	P04150	30	Y	HMR	Phosphorylation	23111235	DVMDF*yKtLrG	'-1	DVMDL*yKtLrG	II	1	0	3	DVMDFYKTLRG	DVMDLYKTLRG	0.00045986	0.00046376
PDGFRB	P09619	5q32	VAR_042029	-	Tyr589His	Y	589	H	US	A gastric adenocarcinoma sample	Uniprot Humsavar	PDGFRB	P09619	589	Y	HMR	Phosphorylation	4833928	PMQLPyDSTWE	'0	PMQLPH*DSTWE	I	0	1	0	PMQLPYDSTWE	PMQLPHDSTWE	0.00181456	8e-08
PDGFRB	P09619	5q32	VAR_075865	rs863224946	Pro584Arg	P	584	R	LP/P	Kosaki overgrowth syndrome (KOGS) [MIM:616592]	Uniprot Humsavar	PDGFRB	P09619	589	Y	HMR	Phosphorylation	4833928	P*MQLPyDSTWE	'-5	R*MQLPyDSTWE	II	0	1	0	PMQLPYDSTWE	RMQLPYDSTWE	0.00181456	0.00128277
PDGFRB	P09619	5q32	VAR_069925	rs367543286	Arg561Cys	R	561	C	LP/P	Myofibromatosis, infantile 1 (IMF1) [MIM:228550]	Uniprot Humsavar	PDGFRB	P09619	562	Y	HMR	Phosphorylation	458338	QKKPR*yEIRWK	'-1	QKKPC*yEIRWK	II	2	0	0	QKKPRYEIRWK	QKKPCYEIRWK	0.00099698	0.00081862
PDGFRB	P09619	5q32	VAR_042030	rs35322465	Asn718Tyr	N	718	Y	LB/B	-	Uniprot Humsavar	PDGFRB	P09619	716	Y	HMR	Phosphorylation	447524	PsAELysN*ALP	'+2	PsAELysY*ALP	II	5	1	2	PSAELYSNALP	PSAELYSYALP	0.00376122	0.00308812
PDGFRB	P09619	5q32	VAR_075865	rs863224946	Pro584Arg	P	584	R	LP/P	Kosaki overgrowth syndrome (KOGS) [MIM:616592]	Uniprot Humsavar	PDGFRB	P09619	581	Y	HMR	Phosphorylation	447519	GHEyIyVDP*MQ	'+3	GHEyIyVDR*MQ	II	6	1	0	GHEYIYVDPMQ	GHEYIYVDRMQ	0.00192708	0.00023628
PDGFRB	P09619	5q32	VAR_075865	rs863224946	Pro584Arg	P	584	R	LP/P	Kosaki overgrowth syndrome (KOGS) [MIM:616592]	Uniprot Humsavar	PDGFRB	P09619	579	Y	HMR	Phosphorylation	447521	SDGHEyIyVDP*	'+5	SDGHEyIyVDR*	II	11	1	0	SDGHEYIYVDP	SDGHEYIYVDR	0.0267983	0.0159546
PSTPIP1	O43586	15q24.3	VAR_023515	rs1141038	Gln48His	Q	48	H	LB/B	-	Uniprot Humsavar	PSTPIP1	O43586	53	Y	HMR	Phosphorylation	4713522	Q*AEERyGKELV	'-5	H*AEERyGKELV	II	0	0	1	QAEERYGKELV	HAEERYGKELV	0.00013355	0.00016509
PTPN12	Q05209	7q11.23	VAR_006385	rs121434623	Lys61Arg	K	61	R	US	Colon cancer	Uniprot Humsavar	PTP-PEST	Q05209	64	Y	HMR	Phosphorylation	7791109	VKK*NRyKDILP	'-3	VKR*NRyKDILP	II	0	0	9	VKKNRYKDILP	VKRNRYKDILP	0.00448937	0.00414756
RAC2	P15153	22q13.1	VAR_036569	-	Pro29Leu	P	29	L	US	A breast cancer sample	Uniprot Humsavar	RAC2	P15153	32	Y	HMR	Phosphorylation	473928	AFP*GEyIPTVF	'-3	AFL*GEyIPTVF	II	0	0	1	AFPGEYIPTVF	AFLGEYIPTVF	0.00060082	0.00040852
RAC2	P15153	22q13.1	VAR_085472	-	Pro34His	P	34	H	US	Immunodeficiency 73B with defective neutrophil chemotaxis and lymphopenia (IMD73B) [MIM:618986]	Uniprot Humsavar	RAC2	P15153	32	Y	HMR	Phosphorylation	473928	AFPGEyIP*TVF	'+2	AFPGEyIH*TVF	II	0	0	1	AFPGEYIPTVF	AFPGEYIHTVF	0.00060082	0.00095767
RAC2	P15153	22q13.1	HCC1143	-	Pro29His	P	29	H	Disease	breast_cancer[COSMIC]	COSMIC	RAC2	P15153	32	Y	HMR	Phosphorylation	473928	AFP*GEyIPTVF	'-3	AFH*GEyIPTVF	II	0	0	1	AFPGEYIPTVF	AFHGEYIPTVF	0.00060082	0.00063115
RAC2	P15153	22q13.1	VAR_085474	rs1555908409	Glu62Lys	E	62	K	LP/P	Immunodeficiency 73B with defective neutrophil chemotaxis and lymphopenia (IMD73B) [MIM:618986]	Uniprot Humsavar	RAC2	P15153	64	Y	HMR	Phosphorylation	475228	AGQE*DyDRLRP	'-2	AGQK*DyDRLRP	II	0	1	36	AGQEDYDRLRP	AGQKDYDRLRP	0.00218827	0.00197309
SH2D1A	O60880	Xq25	VAR_005612	rs111033624	Arg32Thr	R	32	T	LP/P	Lymphoproliferative syndrome, X-linked, 1 (XLP1) [MIM:308240]	Uniprot Humsavar	SH2D1A	O60880	29	Y	HMR	Phosphorylation	50799598	GLDGsyLLR*DS	'+3	GLDGsyLLT*DS	II	0	1	0	GLDGSYLLRDS	GLDGSYLLTDS	0.00014593	0.0005318
SH2D1A	O60880	Xq25	VAR_048005	rs1569527111	Tyr7Cys	Y	7	C	LP/P	Lymphoproliferative syndrome, X-linked, 1 (XLP1) [MIM:308240]	Uniprot Humsavar	SH2D1A	O60880	7	Y	HMR	Phosphorylation	50799601	DAVAVyHGkIs	'0	DAVAVC*HGkIs	I	0	1	0	DAVAVYHGKIS	DAVAVCHGKIS	0.00043283	2e-08
SH2D1A	O60880	Xq25	VAR_048006	-	His8Asp	H	8	D	LP/P	Lymphoproliferative syndrome, X-linked, 1 (XLP1) [MIM:308240]	Uniprot Humsavar	SH2D1A	O60880	7	Y	HMR	Phosphorylation	50799601	DAVAVyH*GkIs	'+1	DAVAVyD*GkIs	II	0	1	0	DAVAVYHGKIS	DAVAVYDGKIS	0.00043283	0.00031276
SH2D1A	O60880	Xq25	VAR_048008	-	Gly27Ser	G	27	S	LP/P	Lymphoproliferative syndrome, X-linked, 1 (XLP1) [MIM:308240]	Uniprot Humsavar	SH2D1A	O60880	29	Y	HMR	Phosphorylation	50799598	GLDG*syLLRDS	'-2	GLDS*syLLRDS	II	0	1	0	GLDGSYLLRDS	GLDSSYLLRDS	0.00014593	0.00014578
SH2D1A	O60880	Xq25	VAR_048009	-	Ser28Arg	S	28	R	LP/P	Lymphoproliferative syndrome, X-linked, 1 (XLP1) [MIM:308240]	Uniprot Humsavar	SH2D1A	O60880	29	Y	HMR	Phosphorylation	50799598	GLDGs*yLLRDS	'-1	GLDGR*yLLRDS	II	0	1	0	GLDGSYLLRDS	GLDGRYLLRDS	0.00014593	0.00021486
SH2D1A	O60880	Xq25	VAR_048010	-	Leu31Pro	L	31	P	LP/P	Lymphoproliferative syndrome, X-linked, 1 (XLP1) [MIM:308240]	Uniprot Humsavar	SH2D1A	O60880	29	Y	HMR	Phosphorylation	50799598	GLDGsyLL*RDS	'+2	GLDGsyLP*RDS	II	0	1	0	GLDGSYLLRDS	GLDGSYLPRDS	0.00014593	8.068e-05
SH2D1A	O60880	Xq25	VAR_048011	-	Asp33Tyr	D	33	Y	LP/P	Lymphoproliferative syndrome, X-linked, 1 (XLP1) [MIM:308240]	Uniprot Humsavar	SH2D1A	O60880	29	Y	HMR	Phosphorylation	50799598	GLDGsyLLRD*S	'+4	GLDGsyLLRY*S	II	0	1	0	GLDGSYLLRDS	GLDGSYLLRYS	0.00014593	0.0001227
SLAMF7	Q9NQ25	1q23.3	VAR_049939	rs2295617	Thr302Met	T	302	M	LB/B	-	Uniprot Humsavar	SLAMF7	Q9NQ25	304	Y	HM	Phosphorylation	454087	PANt*VysTVEI	'-2	PANM*VysTVEI	II	1	3	38	PANTVYSTVEI	PANMVYSTVEI	0.0158507	0.0113089
TGFB1	P01137	19q13.2	VAR_017607	-	Tyr81His	Y	81	H	LP/P	Camurati-Engelmann disease (CAEND) [MIM:131300]	Uniprot Humsavar	TGFB1	P01137	81	Y	HMR	Phosphorylation	25756145	AVLALyNSTRD	'0	AVLALH*NSTRD	I	0	0	1	AVLALYNSTRD	AVLALHNSTRD	0.00113715	5e-08
TNIK	Q9UKE5	3q26.2-q26.31	TCGA-13-0900-01B	-	Arg43Pro	R	43	P	Disease	ovarian_cancer[TCGA]	TCGA	TNIK	Q9UKE5	40	Y	HMR	Phosphorylation	3589647	TyGQVyKGR*HV	'+3	TyGQVyKGP*HV	II	0	0	1	TYGQVYKGRHV	TYGQVYKGPHV	2.474e-05	0.00020175
TYROBP	O43914	19q13.12	VAR_081405	rs557854792	Ser89Leu	S	89	L	US	-	Uniprot Humsavar	TYROBP	O43914	91	Y	HMR	Phosphorylation	451788	ETEs*PyQELQG	'-2	ETEL*PyQELQG	II	1	9	251	ETESPYQELQG	ETELPYQELQG	0.01347	0.00731336
VIM	P08670	10p13	VAR_070100	rs121917775	Glu151Lys	E	151	K	LP/P	Cataract 30, multiple types (CTRCT30) [MIM:116300]	Uniprot Humsavar	Vimentin	P08670	150	Y	HMR	Phosphorylation	462617	RLGDLyE*EEMR	'+1	RLGDLyK*EEMR	II	0	4	23	RLGDLYEEEMR	RLGDLYKEEMR	0.00154514	0.00011046
ZAP70	P43403	2q11.2	VAR_041848	-	Gly448Glu	G	448	E	US	Neck squamous cell carcinoma sample	Uniprot Humsavar	ZAP70	P43403	451	Y	HMR	Phosphorylation	457908	SMG*MkyLEEkN	'-3	SME*MkyLEEkN	II	0	0	1	SMGMKYLEEKN	SMEMKYLEEKN	0.00033093	0.00028187
ZAP70	P43403	2q11.2	VAR_065626	-	Cys564Arg	C	564	R	LP/P	Immunodeficiency 48 (IMD48) [MIM:269840]	Uniprot Humsavar	ZAP70	P43403	569	Y	HMR	Phosphorylation	23074368	C*PPELyALMSD	'-5	R*PPELyALMSD	II	0	0	1	CPPELYALMSD	RPPELYALMSD	0.0103948	0.00774911
ZAP70	P43403	2q11.2	VAR_041849	rs56189815	Trp523Leu	W	523	L	LB/B	-	Uniprot Humsavar	ZAP70	P43403	525	Y	HMR	Phosphorylation	460531	sDVW*SyGVTMW	'-2	sDVL*SyGVTMW	II	0	0	2	SDVWSYGVTMW	SDVLSYGVTMW	0.00017832	0.00013505
ZAP70	P43403	2q11.2	VAR_065625	-	Ala507Val	A	507	V	LP/P	Immunodeficiency 48 (IMD48) [MIM:269840]	Uniprot Humsavar	ZAP70	P43403	506	Y	HMR	Phosphorylation	3586373	WPLkWyA*PECI	'+1	WPLkWyV*PECI	II	0	0	20	WPLKWYAPECI	WPLKWYVPECI	0.00021748	0.00012843
ZAP70	P43403	2q11.2	VAR_041846	rs55964305	Arg175Leu	R	175	L	LB/B	-	Uniprot Humsavar	ZAP70	P43403	178	Y	HMR	Phosphorylation	447590	AER*kLysGAQT	'-3	AEL*kLysGAQT	II	1	1	180	AERKLYSGAQT	AELKLYSGAQT	0.00130949	0.00089946
ZAP70	P43403	2q11.2	16664	-	Ala495Val	A	495	V	Disease	lung_cancer[cBio]	cBio	ZAP70	P43403	492	Y	HMR	Phosphorylation	447504	GADDsyytA*Rs	'+3	GADDsyytV*Rs	II	7	13	422	GADDSYYTARS	GADDSYYTVRS	0.0022364	0.00564998
ZAP70	P43403	2q11.2	16664	-	Ala495Val	A	495	V	Disease	lung_cancer[cBio]	cBio	ZAP70	P43403	493	Y	HMR	Phosphorylation	447505	ADDsyytA*RsA	'+2	ADDsyytV*RsA	II	27	13	427	ADDSYYTARSA	ADDSYYTVRSA	0.00063252	0.00082347

[truncated: 3 more sheets:  S6 - PTMVar - Lyn,  S6 - PTMVar - Grb2, S7 - Cloning and Sequencing pri]
